# Supplementary material for: Exploring the Zoonotic Potential of Mycobacterium avium Subspecies paratuberculosis through Comparative Genomics
Source: PLoS One. 2011 Jul 22;6(7):e22171. doi: 10.1371/journal.pone.0022171 (PMC3142125; doi:10.1371/journal.pone.0022171)
Supplement: Table S2 — The position and nature of polymorphism is described for all core SNPs identified within this study. SNPs were detected when compared to the reference strain K10. The frequency of nucleotides at the SNP region is also reported. (XLS) [file pone.0022171.s002.xls]

## Sheet: Supplementary Table 1
Supplementary Table 2. The position and nature of polymorphism is described for all core SNPs identified within this study. SNPs were detected when compared to the reference strain K10. The frequency of nucleotides at the SNP region is also reported
Position	Change type	reference (K10)	Pt155	Pt144	Pt145	Pt139	Pt146	Pt154	Pt164	CLIJ361	CLIJ623	CLIJ644	Pt155	Pt144	Pt145	Pt139	Pt146	Pt154	Pt164	CLIJ361	CLIJ623	CLIJ644	Annotations
332	substitution	C	C	C	C	C	C	C	C	T	C	C	Cx151	Cx156	Cx125	Cx101	Cx94 "G"x1	Cx100	Cx75	Tx47 "C"x1	Cx82	Cx114 "G"x2	CDS MAPK_0001 dnaA chromosomal replication initiator protein DnaA
684	substitution	A	A	A	A	A	A	A	A	G	A	A	Ax385 "G"x2	Ax355	Ax336 "C"x1	Ax129	Ax159	Ax204	Ax76	Gx51	Ax83 "C"x1	Ax144	CDS MAPK_0001 dnaA chromosomal replication initiator protein DnaA
752	substitution	T	C	C	C	C	C	C	C	C	C	C	Cx451 "A"x2	Cx369	Cx386 "A"x1 "G"x1	Cx153 "A"x2	Cx165 "A"x1	Cx187	Cx74	Cx55	Cx85 "A"x1	Cx189	CDS MAPK_0001 dnaA chromosomal replication initiator protein DnaA
1650	substitution	C	C	C	C	C	C	C	C	G	C	C	Cx378 "A"x2 "T"x1	Cx305 "A"x1 "T"x1	Cx327	Cx131	Cx180	Cx194 "A"x2	Cx100 "A"x1	Gx65	Cx53	Cx116
2040	substitution	A	A	A	A	A	A	A	A	G	A	A	Ax222 "G"x1	Ax207 "C"x1	Ax220 "C"x2	Ax148	Ax138	Ax178 "C"x1	Ax80	Gx43	Ax61	Ax125 "C"x1
2321	substitution	G	G	G	G	G	G	G	G	T	G	G	Gx387	Gx315 "C"x1 "T"x1	Gx375 "A"x2	Gx129 "C"x1	Gx164	Gx164	Gx95	Tx54	Gx74	Gx153	CDS MAPK_0002 dnaN DnaN
3266	substitution	C	C	C	C	C	C	C	C	T	C	C	Cx322	Cx280 "A"x1	Cx255 "A"x2	Cx139 "A"x1	Cx180	Cx175	Cx87	Tx62	Cx69	Cx188 "A"x1	CDS MAPK_0002 dnaN DnaN
3429	substitution	T	T	T	T	T	T	T	T	C	T	T	Tx319	Tx272	Tx299	Tx142	Tx172	Tx184	Tx102	Cx64	Tx62	Tx161 "C"x1	CDS MAPK_0003 recF RecF
4081	substitution	A	A	A	A	A	A	A	A	G	A	A	Ax183	Ax201 "G"x1	Ax201 "G"x1	Ax136 "C"x1	Ax155 "C"x1	Ax103 "G"x1 "C"x1	Ax65	Gx39 "T"x1	Ax80 "C"x1	Ax151 "C"x1	CDS MAPK_0003 recF RecF
5090	substitution	T	T	T	T	T	T	T	T	C	T	T	Tx319	Tx322	Tx306	Tx133 "C"x1	Tx167	Tx140	Tx77	Cx53 "A"x1	Tx82	Tx139
5365	substitution	T	T	T	T	T	T	T	T	C	T	T	Tx372 "G"x1	Tx335	Tx307	Tx128	Tx166	Tx166	Tx100	Cx58 "A"x1	Tx77	Tx150	CDS MAPK_0005 gyrB DNA topoisomerase (ATP-hydrolyzing), B subunit
5521	substitution	G	G	G	G	G	G	G	G	T	G	G	Gx238 "C"x1 "A"x1	Gx215 "T"x1	Gx205 "A"x1	Gx114	Gx148	Gx131 "A"x1	Gx71	Tx106 "C"x1	Gx78	Gx164 "C"x2 "A"x1	CDS MAPK_0005 gyrB DNA topoisomerase (ATP-hydrolyzing), B subunit
5751	substitution	C	C	C	C	C	C	C	C	T	C	C	Cx315	Cx284	Cx273	Cx122 "A"x1 "G"x1	Cx154	Cx163	Cx80	Tx69	Cx96	Cx177	CDS MAPK_0005 gyrB DNA topoisomerase (ATP-hydrolyzing), B subunit
6610	substitution	T	T	T	T	T	T	T	T	C	T	T	Tx276 "C"x1	Tx220	Tx280	Tx126	Tx166	Tx186	Tx93	Cx55 "T"x1	Tx90	Tx102	CDS MAPK_0005 gyrB DNA topoisomerase (ATP-hydrolyzing), B subunit
7037	substitution	G	G	G	G	G	G	G	G	A	G	G	Gx337 "T"x2	Gx268	Gx298 "T"x2	Gx138 "T"x1	Gx137	Gx192 "T"x2	Gx75	Ax70	Gx69	Gx134	CDS MAPK_0005 gyrB DNA topoisomerase (ATP-hydrolyzing), B subunit
7470	substitution	A	A	A	A	A	A	A	A	G	A	A	Ax318	Ax256	Ax255	Ax119	Ax160	Ax181	Ax75	Gx62 "T"x1 "A"x1	Ax88	Ax158 "G"x1 "C"x1	CDS MAPK_0006 gyrA GyrA
8170	substitution	G	G	G	G	G	G	G	G	A	G	G	Gx404 "T"x3	Gx342	Gx343 "A"x2 "T"x1	Gx138 "T"x1	Gx148	Gx164 "C"x1	Gx71	Ax62	Gx73	Gx147	CDS MAPK_0006 gyrA GyrA
8955	substitution	C	C	C	C	C	C	C	C	A	C	C	Cx364	Cx341 "A"x1	Cx328	Cx153	Cx139	Cx164	Cx98	Ax49	Cx86	Cx147	CDS MAPK_0006 gyrA GyrA
9124	substitution	C	C	C	C	C	C	C	C	A	C	C	Cx363	Cx309	Cx300 "A"x1	Cx146	Cx168	Cx164 "G"x2 "T"x1	Cx72 "A"x2	Ax45	Cx93	Cx138 "A"x1	CDS MAPK_0006 gyrA GyrA
10710	substitution	G	G	G	G	G	G	G	G	A	G	G	Gx311	Gx299	Gx301 "T"x1	Gx154	Gx175	Gx204 "C"x1	Gx114 "T"x1	Ax69 "C"x1	Gx80	Gx160	CDS MAPK_0007 conserved hypothetical protein
10955	substitution	C	C	C	C	C	C	C	C	C	C	T	Cx359 "A"x1	Cx304 "A"x1	Cx334	Cx128 "A"x1	Cx138 "T"x1 "A"x1	Cx186 "A"x1	Cx80 "A"x1	Cx51 "T"x1	Cx82	Tx189 "G"x7
11127	substitution	T	T	T	T	T	T	T	T	C	T	T	Tx616 "G"x1	Tx471 "C"x1 "G"x1	Tx518 "G"x2 "C"x1	Tx147	Tx163 "G"x1	Tx230 "A"x1	Tx105 "C"x1 "G"x1	Cx91 "G"x1	Tx86	Tx161 "G"x1	tRNA MAPK_t02 tRNA-Ala
14691	substitution	A	A	A	A	A	A	A	A	G	A	A	Ax306	Ax247 "C"x1	Ax288	Ax103	Ax104	Ax198	Ax73	Gx54	Ax59	Ax141 "C"x1	CDS MAPK_0010 transcriptional regulator
15193	substitution	C	C	C	C	C	C	C	C	T	C	C	Cx432 "A"x1 "T"x1	Cx319	Cx356 "A"x2	Cx85 "A"x1	Cx117	Cx204	Cx98	Tx47	Cx65	Cx154	CDS MAPK_0011 Lysophospholipase
15749	substitution	A	A	A	A	A	A	A	A	G	A	A	Ax442	Ax357	Ax366	Ax82	Ax108	Ax175	Ax100	Gx55	Ax63	Ax167	CDS MAPK_0011 Lysophospholipase
15965	substitution	A	A	A	A	A	A	A	A	G	A	A	Ax371	Ax268 "G"x1	Ax316	Ax88	Ax96	Ax193 "C"x2 "T"x1	Ax82	Gx43	Ax49 "C"x1	Ax131 "C"x3	CDS MAPK_0011 Lysophospholipase
16014	substitution	T	T	T	T	T	T	T	T	C	T	T	Tx308 "G"x1	Tx262	Tx295 "C"x1	Tx90	Tx95	Tx180	Tx81	Cx46	Tx54	Tx148	CDS MAPK_0012 oxidoreductase
18385	insertion-before	-	-	-	-	-	-	-	-	C	-	-	#VALUE!	#VALUE!	#VALUE!	#VALUE!	#VALUE!	#VALUE!	#VALUE!	Cx42	#VALUE!	#VALUE!	CDS MAPK_0015 conserved hypothetical protein
18441	substitution	T	T	T	T	T	T	T	T	C	T	T	Tx402	Tx349 "G"x1	Tx361	Tx91	Tx112	Tx209	Tx79	Cx50 "G"x1	Tx82	Tx174	CDS MAPK_0015 conserved hypothetical protein
18628	substitution	T	T	T	T	T	T	T	T	C	T	T	Tx475 "G"x1	Tx342 "G"x1	Tx365	Tx78	Tx110 "C"x1	Tx209	Tx82 "A"x1	Cx49	Tx77	Tx175 "G"x2	CDS MAPK_0015 conserved hypothetical protein
20079	substitution	A	A	A	A	A	A	A	A	G	A	A	Ax469	Ax387 "C"x1	Ax369	Ax92	Ax93	Ax187	Ax105	Gx60	Ax81	Ax127	CDS MAPK_0016 fadD28 FadD28
21441	substitution	G	G	G	G	G	G	G	G	A	G	G	Gx488 "T"x1	Gx375 "A"x1	Gx449	Gx104 "T"x1	Gx117	Gx169	Gx77	Ax58 "G"x1	Gx65	Gx161	CDS MAPK_0016 fadD28 FadD28
21686	substitution	G	G	G	G	G	G	G	G	A	G	G	Gx233	Gx211	Gx216	Gx94 "C"x2 "T"x1	Gx108	Gx190	Gx68 "T"x1	Ax43 "C"x1	Gx73	Gx101 "C"x1	CDS MAPK_0017 mmpL4_5 MmpL4_5
22630	substitution	G	G	G	G	G	G	G	G	T	G	G	Gx548 "T"x1 "C"x1 "A"x1	Gx413	Gx499 "T"x1	Gx82 "A"x2 "T"x1	Gx114	Gx204	Gx83 "-"x1 "T"x1	Tx61 "C"x1	Gx77	Gx179	CDS MAPK_0017 mmpL4_5 MmpL4_5
22858	substitution	G	G	G	G	G	G	G	G	A	G	G	Gx802 "A"x1 "T"x1	Gx554	Gx628 "T"x2	Gx77	Gx104	Gx229 "C"x1 "T"x1	Gx107	Ax54	Gx74	Gx211	CDS MAPK_0017 mmpL4_5 MmpL4_5
24595	substitution	T	T	T	T	T	T	T	T	G	T	T	Tx337 "C"x1	Tx298	Tx267	Tx102	Tx96 "G"x1	Tx178	Tx65	Gx64	Tx75	Tx167 "C"x1	CDS MAPK_0018 mmpS1 MmpS1
24660	substitution	T	T	T	T	T	T	T	T	C	T	T	Tx412	Tx329 "G"x1	Tx325 "G"x1	Tx86	Tx107	Tx177	Tx73	Cx66	Tx59 "C"x1	Tx182 "A"x1	CDS MAPK_0018 mmpS1 MmpS1
25270	substitution	A	A	A	A	A	A	A	A	G	A	A	Ax652	Ax457 "C"x1	Ax527	Ax75	Ax109	Ax212	Ax77	Gx67	Ax86 "G"x1	Ax178	CDS MAPK_0019 dehydrogenase
26117	substitution	C	C	C	C	C	C	C	C	A	C	C	Cx367	Cx314 "G"x1	Cx294	Cx89 "A"x1	Cx106	Cx176 "A"x3	Cx66	Ax63	Cx89	Cx152
27374	substitution	A	A	A	A	A	A	A	A	G	A	A	Ax465 "G"x1	Ax403 "C"x1	Ax413 "T"x1	Ax100	Ax116	Ax185	Ax74	Gx55	Ax68	Ax180	CDS MAPK_0020 IS1110 IS1110
28134	substitution	A	A	A	A	A	A	A	A	G	A	A	Ax404	Ax295	Ax323	Ax108	Ax127	Ax191 "G"x1	Ax120	Gx49	Ax80 "C"x1	Ax153	CDS MAPK_0021 Putative GTPases (G3E family)
28343	substitution	G	G	G	G	G	G	G	G	A	G	G	Gx231	Gx162	Gx193	Gx93 "C"x2	Gx112	Gx147 "A"x1	Gx85 "C"x1	Ax43	Gx79 "C"x1 "T"x1 "A"x1	Gx134 "A"x1 "C"x1	CDS MAPK_0021 Putative GTPases (G3E family)
28496	substitution	A	A	A	A	A	A	A	A	C	A	A	Ax410	Ax312 "G"x1	Ax360	Ax109 "C"x1	Ax122	Ax163	Ax97	Cx35	Ax79	Ax166 "G"x1	CDS MAPK_0021 Putative GTPases (G3E family)
29432	substitution	T	T	T	T	T	T	T	T	C	T	T	Tx514 "G"x2 "C"x1 "A"x1	Tx411	Tx414	Tx107	Tx84	Tx193	Tx91	Cx58	Tx85	Tx157
31750	deletion	A	A	A	A	A	A	A	A	-	A	A	Ax369	Ax352	Ax317	Ax131	Ax159	Ax156	Ax78	-x60 "G"x1	Ax90	Ax155	CDS MAPK_0025 lYS9 Saccharopine dehydrogenase and related proteins
31983	substitution	G	G	G	G	G	G	G	G	C	G	G	Gx479 "T"x1	Gx322 "T"x1	Gx385	Gx112	Gx134	Gx204 "C"x1 "A"x1	Gx96	Cx70	Gx83	Gx194 "C"x2	CDS MAPK_0025 lYS9 Saccharopine dehydrogenase and related proteins
32705	substitution	G	G	G	G	G	G	G	G	C	G	G	Gx185	Gx174 "T"x2 "C"x1	Gx158 "C"x1	Gx96 "C"x2 "T"x1	Gx131 "C"x2 "A"x1 "T"x1	Gx176 "C"x4 "T"x2 "A"x1	Gx95 "C"x1	Cx59 "T"x1	Gx70 "C"x2 "T"x1	Gx125 "C"x4 "A"x1	CDS MAPK_0025 lYS9 Saccharopine dehydrogenase and related proteins
34471	substitution	A	A	A	A	A	A	A	A	C	A	A	Ax394 "C"x1	Ax317	Ax361 "C"x2	Ax130	Ax178	Ax182 "T"x1	Ax75	Cx49	Ax85	Ax158 "C"x3	CDS MAPK_0026 dihydroaeruginoic acid synthetase
34692	substitution	A	A	A	A	A	A	A	A	G	A	A	Ax301	Ax301	Ax286 "G"x1	Ax130	Ax174	Ax178 "G"x1	Ax102 "C"x1	Gx51	Ax84	Ax154	CDS MAPK_0026 dihydroaeruginoic acid synthetase
34763	substitution	G	G	G	G	G	G	G	G	T	G	G	Gx192 "T"x1	Gx180 "A"x1	Gx196 "T"x1	Gx116	Gx136	Gx147	Gx74	Tx53 "G"x1	Gx71	Gx123	CDS MAPK_0026 dihydroaeruginoic acid synthetase
35578	substitution	C	C	C	C	C	C	C	C	G	C	C	Cx300 "A"x1 "G"x1	Cx284	Cx315 "A"x1 "T"x1	Cx127	Cx149	Cx157	Cx68	Gx68	Cx58	Cx144	CDS MAPK_0026 dihydroaeruginoic acid synthetase
35807	substitution	G	G	G	G	G	G	G	G	C	G	G	Gx297 "T"x1	Gx284 "A"x1 "T"x1	Gx293 "A"x1 "T"x1	Gx110 "A"x1	Gx170 "A"x1 "T"x1	Gx147 "A"x1	Gx98	Cx61	Gx78	Gx182 "C"x1	CDS MAPK_0026 dihydroaeruginoic acid synthetase
36129	substitution	G	G	G	G	G	G	G	G	C	G	G	Gx343 "T"x1	Gx344 "A"x1	Gx346	Gx124 "C"x4 "T"x2	Gx137 "C"x6 "T"x1	Gx157 "C"x5 "T"x2	Gx68 "C"x3	Cx59	Gx87 "C"x1	Gx171 "C"x2	CDS MAPK_0026 dihydroaeruginoic acid synthetase
37431	substitution	A	A	A	A	A	A	A	A	G	A	A	Ax282 "G"x1 "C"x1	Ax248 "C"x1 "G"x1	Ax268	Ax118 "C"x1	Ax171	Ax200	Ax69 "G"x1	Gx105	Ax84	Ax142 "G"x1	CDS MAPK_0027 dihydroaeruginoic acid synthetase
38431	substitution	C	C	C	C	C	C	C	C	G	C	C	Cx387 "A"x1	Cx315	Cx348 "A"x1	Cx125 "A"x1	Cx151	Cx167 "G"x2	Cx73	Gx49 "T"x2	Cx80	Cx137	CDS MAPK_0028 dihydroaeruginoic acid synthetase
39822	substitution	C	C	C	C	C	C	C	C	T	C	C	Cx253 "T"x2 "A"x1	Cx261 "A"x2	Cx225 "A"x1	Cx132	Cx167	Cx175	Cx47	Tx56	Cx79	Cx134 "T"x1	CDS MAPK_0028 dihydroaeruginoic acid synthetase
41008	substitution	C	C	C	C	C	C	C	C	T	C	C	Cx93 "T"x1	Cx74	Cx61	Cx72 "A"x1	Cx95 "A"x1	Cx73	Cx58	Tx60 "G"x1 "C"x1	Cx63	Cx101	CDS MAPK_0028 dihydroaeruginoic acid synthetase
41521	substitution	G	G	G	G	G	G	G	G	A	G	G	Gx312 "T"x1	Gx280 "T"x1	Gx296 "T"x1	Gx183	Gx188 "T"x1	Gx173	Gx74	Ax60	Gx86	Gx166 "A"x1	CDS MAPK_0028 dihydroaeruginoic acid synthetase
42567	substitution	C	C	C	C	C	C	C	C	G	C	C	Cx204	Cx185	Cx209	Cx149	Cx157 "A"x1	Cx169 "A"x1	Cx67	Gx57 "C"x4	Cx72	Cx95	CDS MAPK_0028 dihydroaeruginoic acid synthetase
45108	substitution	G	G	G	G	G	G	G	G	A	G	G	Gx290 "A"x1	Gx289	Gx284	Gx148	Gx166	Gx166	Gx76	Ax52	Gx73 "T"x1	Gx179 "A"x1	CDS MAPK_0028 dihydroaeruginoic acid synthetase
47336	substitution	G	G	G	G	G	G	G	G	A	G	G	Gx356	Gx314 "C"x1 "T"x1	Gx350 "A"x2 "T"x1	Gx116 "C"x1	Gx120	Gx168 "T"x1	Gx73	Ax60 "C"x1	Gx91	Gx160 "C"x1	CDS MAPK_0028 dihydroaeruginoic acid synthetase
47445	substitution	C	C	C	C	C	C	C	C	T	C	C	Cx479 "T"x1	Cx367 "T"x2	Cx458 "A"x1	Cx112 "-"x1	Cx137 "A"x1	Cx185	Cx95	Tx43	Cx74	Cx178	CDS MAPK_0028 dihydroaeruginoic acid synthetase
49470	substitution	C	C	C	C	C	C	C	C	G	C	C	Cx361	Cx272	Cx301	Cx102	Cx145	Cx187	Cx102	Gx51	Cx94 "A"x1	Cx141	CDS MAPK_0030 pfam08242, Methyltransf_12, Methyltransferase domain
52007	substitution	G	G	G	G	G	G	G	G	A	G	G	Gx382 "T"x1 "C"x1	Gx304 "T"x1	Gx317 "T"x1	Gx103	Gx119 "T"x1	Gx172 "T"x1	Gx85	Ax67	Gx80	Gx118	CDS MAPK_0032 ABC-type multidrug transport system, ATPase and permease components
52504	deletion	A	A	A	A	A	A	A	A	-	A	A	Ax475	Ax416 "C"x1	Ax428 "C"x1	Ax94	Ax128 "T"x1	Ax189	Ax113	#VALUE!	Ax70	Ax176 "C"x1	CDS MAPK_0032 ABC-type multidrug transport system, ATPase and permease components
56085	substitution	C	C	C	C	C	C	C	C	G	C	C	Cx426 "A"x1 "T"x1	Cx387 "A"x1	Cx380 "A"x1 "G"x1	Cx113 "T"x1	Cx135 "T"x1	Cx205 "A"x1	Cx95	Gx55	Cx72	Cx195	CDS MAPK_0035 pfam09605, Trep_Strep, Hypothetical bacterial integral membrane protein (Trep_Strep)
57043	substitution	A	A	A	A	A	A	A	A	G	A	A	Ax341	Ax260	Ax313 "C"x2	Ax105	Ax135	Ax170 "C"x2	Ax78 "C"x4	Gx49 "C"x1	Ax84	Ax174 "C"x5 "G"x1	CDS MAPK_0037 unknown
57348	substitution	C	C	C	C	C	C	C	C	T	C	C	Cx343 "A"x1	Cx331 "A"x2 "G"x1	Cx310 "A"x1	Cx91	Cx93 "A"x1	Cx167	Cx80	Tx51	Cx70	Cx115 "G"x1	CDS MAPK_0037 unknown
57538	substitution	C	C	C	C	C	C	C	C	G	C	C	Cx357 "A"x3	Cx271 "T"x1	Cx300	Cx91	Cx141 "T"x1	Cx193	Cx75	Gx56	Cx70	Cx187	CDS MAPK_0037 unknown
58495	insertion-before	-	-	-	-	-	-	-	-	G	-	-	#VALUE!	#VALUE!	#VALUE!	#VALUE!	#VALUE!	#VALUE!	#VALUE!	Gx44	#VALUE!	#VALUE!	CDS MAPK_0037 unknown
58904	substitution	C	C	C	C	C	C	C	C	C	C	A	Cx351 "A"x1	Cx244 "T"x1 "A"x1	Cx289 "G"x1	Cx108	Cx111	Cx181	Cx78	Cx68 "T"x1	Cx84 "G"x1	Ax156 "C"x3	CDS MAPK_0038 Thioredoxin reductase
60956	substitution	T	T	T	T	T	T	T	T	G	T	T	Tx288	Tx289	Tx256 "G"x1	Tx119	Tx160	Tx179	Tx69	Gx59	Tx81	Tx130	CDS MAPK_0040 Periplasmic binding protein TroA_e
62052	substitution	A	A	A	A	A	A	A	A	C	A	A	Ax123	Ax141 "C"x1	Ax117	Ax75	Ax100	Ax72	Ax70	Cx29	Ax61 "C"x1	Ax110 "C"x2	CDS MAPK_0041 ABC-type cobalamin/Fe3+-siderophores transport systems, ATPase components
62570	substitution	C	C	C	C	C	C	C	C	G	C	C	Cx317	Cx281	Cx282	Cx159	Cx166	Cx170	Cx95	Gx56	Cx88	Cx170 "A"x1 "G"x1	CDS MAPK_0042 unknown
62746	substitution	G	G	G	G	G	G	G	G	A	G	G	Gx329	Gx311	Gx325	Gx177	Gx205 "T"x2 "A"x1	Gx194	Gx95	Ax47	Gx86 "A"x1	Gx149	CDS MAPK_0042 unknown
62779	substitution	T	T	T	T	T	T	T	T	C	T	T	Tx329	Tx306 "G"x1 "A"x1	Tx276 "G"x1	Tx154 "-"x1	Tx185	Tx168	Tx89	Cx43 "A"x1	Tx74	Tx144 "C"x1	CDS MAPK_0042 unknown
63137	substitution	T	T	T	T	T	T	T	T	C	T	T	Tx315 "G"x2	Tx255 "G"x1	Tx270 "G"x2	Tx159 "G"x1	Tx187	Tx158 "C"x1	Tx83	Cx50 "A"x1	Tx68 "C"x1	Tx128 "G"x4 "C"x1	CDS MAPK_0042 unknown
64286	substitution	G	G	G	G	G	G	G	G	A	G	G	Gx350 "T"x3	Gx278 "A"x1	Gx305 "T"x1	Gx157	Gx145	Gx175 "T"x1 "A"x1	Gx76 "T"x2	Ax29	Gx44	Gx159	CDS MAPK_0043 PPE-repeat proteins
65537	substitution	T	T	T	T	T	T	T	T	C	T	T	Tx493 "C"x1	Tx411	Tx405	Tx109 "A"x1	Tx146	Tx189	Tx113	Cx45	Tx85	Tx140
66075	substitution	C	C	C	C	C	C	C	C	T	C	C	Cx429 "A"x2	Cx341 "A"x1	Cx427 "A"x1	Cx121	Cx164 "A"x1	Cx164 "G"x1	Cx84	Tx51 "G"x2	Cx87	Cx118
66140	substitution	C	C	C	C	C	C	C	C	T	C	C	Cx349 "A"x1	Cx288	Cx319 "A"x1	Cx111 "A"x2	Cx144	Cx197	Cx96	Tx46	Cx82	Cx107
68875	substitution	C	C	C	C	C	C	C	C	G	C	C	Cx187 "A"x1	Cx210	Cx169	Cx94 "A"x1	Cx83 "A"x1	Cx87	Cx50	Gx24	Cx49	Cx150 "G"x1	CDS MAPK_0046 Superfamily II RNA helicase
68963	substitution	G	G	G	G	G	G	G	G	C	G	G	Gx118 "T"x1	Gx138	Gx110	Gx126	Gx115	Gx85 "T"x2	Gx65	Cx56	Gx40	Gx103
69035	substitution	C	C	C	C	C	C	C	C	G	C	C	Cx208 "A"x1	Cx199	Cx227	Cx154	Cx153	Cx122 "A"x1	Cx77 "T"x1	Gx47 "A"x1	Cx70	Cx131
69190	substitution	T	T	T	T	T	T	T	T	G	T	T	Tx374 "G"x2	Tx292 "G"x1	Tx373 "G"x1	Tx148	Tx177	Tx193	Tx70	Gx54	Tx93	Tx212 "A"x1	CDS MAPK_0047 papA2
69235	substitution	T	T	T	T	T	T	T	T	G	T	T	Tx325 "G"x1	Tx291 "G"x1	Tx310 "G"x1	Tx154 "G"x1	Tx180	Tx192	Tx68	Gx51	Tx95	Tx178	CDS MAPK_0047 papA2
69686	substitution	C	C	C	C	C	C	C	C	T	C	C	Cx247	Cx231 "A"x1	Cx242	Cx131 "A"x1	Cx166	Cx179 "A"x1	Cx87	Tx51	Cx81	Cx152	CDS MAPK_0047 papA2
69818	substitution	T	T	T	T	T	T	T	T	C	T	T	Tx204	Tx156	Tx194 "G"x1	Tx105 "G"x3 "C"x3	Tx124 "C"x5 "G"x1	Tx135 "C"x4	Tx62 "C"x2	Cx70	Tx61 "C"x4 "G"x3	Tx103 "C"x6 "G"x1	CDS MAPK_0047 papA2
70894	substitution	C	C	C	C	C	C	C	C	C	C	T	Cx383 "A"x2	Cx329 "A"x1	Cx330 "T"x2 "A"x1	Cx109 "A"x2	Cx162 "G"x1 "A"x1	Cx168	Cx88 "T"x1	Cx71	Cx81	Tx103 "G"x1
72455	substitution	G	G	G	G	G	G	G	G	A	G	G	Gx190	Gx180	Gx193 "T"x1	Gx103 "C"x1	Gx135 "A"x1 "C"x1	Gx160 "C"x3	Gx84	Ax53	Gx63	Gx103 "C"x2 "T"x1	CDS MAPK_0050 Transcriptional regulator
72698	substitution	A	A	A	A	A	A	A	A	G	A	A	Ax363	Ax334	Ax383	Ax106	Ax168 "T"x1	Ax212	Ax116	Gx61	Ax89 "G"x1	Ax170	CDS MAPK_0050 Transcriptional regulator
73211	substitution	T	T	T	T	T	T	T	T	C	T	C	Tx379	Tx326	Tx355	Tx153 "C"x1	Tx183	Tx206	Tx92	Cx54	Tx68 "G"x1	Cx166	CDS MAPK_0051 conserved hypothetical protein
75160	substitution	C	C	C	C	C	C	C	C	G	C	C	Cx224 "A"x2	Cx207	Cx240 "A"x1	Cx129 "G"x2 "A"x1	Cx117	Cx101 "A"x1	Cx75	Gx35 "C"x1	Cx66 "G"x2	Cx107	CDS MAPK_0052 fadE6 FadE6
76082	substitution	C	C	C	C	C	C	C	C	T	C	C	Cx393 "A"x2	Cx358	Cx352	Cx181	Cx207 "A"x1 "T"x1	Cx200	Cx96 "T"x1	Tx55	Cx94	Cx205	CDS MAPK_0052 fadE6 FadE6
76467	substitution	C	C	C	C	C	C	C	C	T	C	C	Cx354	Cx273 "T"x1	Cx254 "T"x2 "A"x2	Cx157 "A"x1	Cx178 "A"x2	Cx195 "A"x1	Cx87	Tx79 "C"x1	Cx65	Cx138
77164	substitution	A	A	A	A	A	A	A	A	G	A	A	Ax417 "C"x1	Ax345 "C"x1	Ax378	Ax154	Ax169	Ax166 "C"x1	Ax92 "C"x1	Gx56 "T"x1	Ax70	Ax119 "C"x2
77448	substitution	A	A	A	A	A	A	A	A	C	A	A	Ax107	Ax90 "C"x1	Ax105	Ax71	Ax104	Ax83	Ax26 "C"x1	Cx26	Ax33 "C"x1	Ax73	CDS MAPK_0053 hypothetical protein
78197	substitution	A	A	A	A	A	A	A	A	C	A	A	Ax427	Ax368	Ax407	Ax127	Ax177 "G"x1	Ax179	Ax103	Cx64	Ax79 "G"x1	Ax178 "C"x1	CDS MAPK_0054 fadD2 fatty-acid-CoA ligase FadD2
79971	substitution	A	A	A	A	A	A	A	A	G	A	A	Ax225	Ax199	Ax231 "T"x1	Ax125	Ax153	Ax120 "T"x1	Ax77 "G"x1 "C"x1	Gx40	Ax60	Ax145 "C"x1 "G"x1	CDS MAPK_0055 DNA primase
80063	substitution	C	C	C	C	C	C	C	C	A	C	C	Cx160 "A"x1	Cx133 "A"x1	Cx116	Cx72 "A"x1	Cx76 "A"x1	Cx95 "G"x1 "A"x1	Cx63	Ax42 "C"x1	Cx70	Cx123 "A"x1	CDS MAPK_0055 DNA primase
80326	substitution	G	G	G	G	G	G	G	G	C	G	G	Gx215 "T"x1	Gx217 "T"x1	Gx204	Gx84 "T"x1	Gx98	Gx84	Gx98	Cx33	Gx54	Gx109	CDS MAPK_0055 DNA primase
81575	substitution	T	T	T	T	T	T	T	T	C	T	T	Tx223	Tx222 "C"x1	Tx236	Tx161	Tx177	Tx177	Tx95	Cx34	Tx80 "C"x1	Tx143 "C"x3	CDS MAPK_0056 narU NarU
82039	substitution	A	A	A	A	A	A	A	A	G	A	A	Ax177	Ax130	Ax150 "G"x1	Ax99 "G"x6 "C"x1 "T"x1	Ax81 "G"x8 "C"x1	Ax76 "G"x7	Ax80 "G"x10	Gx31	Ax54 "G"x2	Ax93 "G"x17	CDS MAPK_0056 narU NarU
84422	substitution	C	C	C	C	C	C	C	C	G	C	C	Cx163 "T"x1	Cx176	Cx157	Cx121	Cx109	Cx114	Cx102	Gx53	Cx54	Cx146	CDS MAPK_0059 conserved hypothetical protein
86420	substitution	G	G	G	G	G	G	G	G	A	G	G	Gx261 "C"x1	Gx228 "T"x1	Gx233 "T"x1	Gx138 "T"x1	Gx183 "A"x2	Gx185 "T"x1 "C"x1	Gx90	Ax30 "C"x1	Gx78 "C"x1	Gx142 "T"x1	CDS MAPK_0061 narK3_2 NarK3_2
86422	deletion	T	T	T	T	T	T	T	T	-	T	T	Tx256 "G"x2	Tx224 "G"x1	Tx224 "G"x1 "C"x1	Tx147 "C"x1 "G"x1	Tx189 "G"x1	Tx183 "G"x2	Tx88 "G"x1	#VALUE!	Tx73	Tx140 "G"x3	CDS MAPK_0061 narK3_2 NarK3_2
86423	deletion	G	G	G	G	G	G	G	G	-	G	G	Gx253	Gx225	Gx225	Gx143	Gx195	Gx184 "A"x1	Gx89	#VALUE!	Gx72	Gx145	CDS MAPK_0061 narK3_2 NarK3_2
86424	deletion	G	G	G	G	G	G	G	G	-	G	G	Gx250 "T"x1	Gx224 "T"x2	Gx222 "T"x1	Gx145 "T"x2	Gx196	Gx185 "C"x1 "T"x1	Gx88 "A"x1	#VALUE!	Gx69	Gx150	CDS MAPK_0061 narK3_2 NarK3_2
87432	substitution	T	T	T	T	T	T	T	T	C	T	T	Tx288	Tx277	Tx293 "G"x1	Tx171	Tx171	Tx188	Tx103 "C"x1	Cx57	Tx76	Tx147 "G"x1	CDS MAPK_0061 narK3_2 NarK3_2
87442	substitution	A	A	A	A	A	A	A	A	G	A	A	Ax280 "G"x1	Ax275	Ax281 "C"x1	Ax185	Ax172	Ax166	Ax95	Gx55	Ax75 "C"x1	Ax131	CDS MAPK_0061 narK3_2 NarK3_2
87659	substitution	T	T	T	T	T	T	T	T	G	T	T	Tx377	Tx326	Tx332	Tx183	Tx188	Tx174	Tx107	Gx42	Tx67	Tx119
90137	substitution	T	T	T	T	T	T	T	T	C	T	T	Tx267	Tx254 "G"x1	Tx276 "G"x2	Tx126	Tx126	Tx126	Tx79	Cx58 "A"x1	Tx88	Tx140 "G"x1	CDS MAPK_0065 nirD NirD
90367	deletion	A	A	A	A	A	A	A	A	-	A	A	Ax283 "C"x1	Ax279	Ax283 "G"x2 "C"x2	Ax151	Ax149 "G"x1	Ax168	Ax80 "G"x1	-x52 "A"x1	Ax81	Ax165 "C"x2	CDS MAPK_0065 nirD NirD
91310	substitution	A	A	A	A	A	A	A	A	G	A	G	Ax308 "G"x3 "C"x3	Ax290 "G"x2 "C"x1	Ax288 "G"x1	Ax125	Ax188 "G"x1	Ax176 "G"x1	Ax72 "G"x1	Gx36	Ax80	Gx118	CDS MAPK_0066 nirB NirB
93038	substitution	T	T	T	T	T	T	T	T	C	T	T	Tx531	Tx462 "G"x1	Tx477	Tx164	Tx192	Tx185	Tx66	Cx78	Tx91	Tx192 "C"x1	CDS MAPK_0066 nirB NirB
93887	substitution	C	C	C	C	C	C	C	C	G	C	C	Cx296 "A"x3	Cx277	Cx294	Cx98	Cx143	Cx135	Cx104 "T"x1	Gx40	Cx83 "A"x1	Cx183
94240	deletion	C	C	C	C	C	C	C	C	-	C	C	Cx241 "A"x1	Cx225 "-"x1	Cx198 "A"x3	Cx134 "A"x2 "-"x1	Cx141	Cx168 "A"x3 "-"x3 "T"x1	Cx71 "G"x1	-x40 "C"x13	Cx75	Cx107
94256	deletion	C	C	C	C	C	C	C	C	-	C	C	Cx302 "T"x2 "A"x1	Cx268	Cx249	Cx131	Cx156 "A"x2	Cx189	Cx88	#VALUE!	Cx81	Cx117
95913	substitution	T	T	T	T	T	T	T	T	C	T	T	Tx363	Tx337	Tx325 "G"x1	Tx131	Tx160	Tx169	Tx91	Cx38	Tx91	Tx199	CDS MAPK_0070 succinate dehydrogenase, flavoprotein subunit
97939	substitution	T	T	T	T	T	T	T	T	C	T	T	Tx155	Tx146	Tx160 "G"x1	Tx134	Tx145	Tx144	Tx81	Cx38	Tx57	Tx74 "G"x1
98227	substitution	A	A	A	A	A	A	A	A	G	A	A	Ax395 "C"x1	Ax280 "C"x1	Ax299 "G"x1 "C"x1	Ax133	Ax198	Ax187 "T"x1	Ax93	Gx68 "T"x1	Ax82	Ax144 "C"x1	CDS MAPK_0072 Conserved protein/domain typically associated with flavoprotein oxygenases, DIM6/NTAB family
99634	substitution	G	G	G	G	G	G	G	G	C	G	G	Gx204	Gx206	Gx185 "A"x1	Gx145 "A"x1	Gx171 "T"x1 "A"x1	Gx173	Gx81 "A"x1	Cx20	Gx72 "C"x1	Gx107 "A"x1	CDS MAPK_0073 Isopenicillin N synthase and related dioxygenases
99701	substitution	T	T	T	T	T	T	T	T	C	T	T	Tx293 "C"x1	Tx280 "C"x1	Tx269 "C"x1	Tx131 "G"x2	Tx163 "C"x1 "G"x1	Tx177	Tx81 "C"x1	Cx15	Tx93 "G"x1	Tx157 "G"x1	CDS MAPK_0073 Isopenicillin N synthase and related dioxygenases
99936	substitution	A	A	A	A	A	A	A	A	G	A	A	Ax555 "C"x1	Ax446	Ax558 "C"x1	Ax159	Ax190	Ax242	Ax86	Gx38	Ax104	Ax180
104656	substitution	A	A	A	A	A	A	A	A	G	A	A	Ax249 "C"x2	Ax266	Ax270	Ax177	Ax192 "T"x1	Ax168	Ax87	Gx52	Ax89	Ax171 "C"x1 "G"x1	CDS MAPK_0076 fabG4 FabG4
105556	substitution	C	C	C	C	C	C	C	C	T	C	C	Cx188 "A"x2 "G"x1	Cx178 "G"x1	Cx212 "A"x2	Cx164	Cx183 "A"x2 "T"x1	Cx162	Cx80	Tx56 "G"x2 "C"x1	Cx95	Cx138	CDS MAPK_0077 Acyl dehydratase
108415	substitution	C	C	C	C	C	C	C	C	A	C	C	Cx273	Cx291	Cx256	Cx216	Cx187 "A"x1	Cx187	Cx59	Ax55 "C"x1	Cx71	Cx176	CDS MAPK_0080 lpqI LpqI
108971	substitution	T	T	T	T	T	T	T	T	G	T	T	Tx135	Tx145	Tx127	Tx84	Tx101	Tx87	Tx41	Gx29	Tx35	Tx85	CDS MAPK_0080 lpqI LpqI
110018	substitution	T	T	T	T	T	T	T	T	C	T	T	Tx137 "G"x9 "C"x1	Tx109 "G"x6	Tx134 "G"x12 "C"x1	Tx132 "G"x4 "C"x1	Tx140 "G"x5	Tx141 "G"x5	Tx53 "G"x8	Cx40 "T"x1	Tx45 "G"x4	Tx96 "G"x7 "C"x1	CDS MAPK_0082 conserved hypothetical protein
111682	substitution	G	G	G	G	G	G	G	G	A	G	G	Gx107	Gx98	Gx101	Gx64	Gx92 "T"x1	Gx55	Gx28	Ax21	Gx31	Gx59	CDS MAPK_0082 conserved hypothetical protein
111807	substitution	G	G	G	G	G	G	G	G	A	G	G	Gx225 "A"x1	Gx212 "T"x2 "A"x1	Gx214	Gx152 "T"x1	Gx177 "T"x1	Gx140 "T"x1	Gx83	Ax47 "G"x1	Gx43	Gx119	CDS MAPK_0082 conserved hypothetical protein
114464	substitution	G	G	G	G	G	G	G	G	A	G	G	Gx312 "T"x1	Gx282	Gx294 "A"x1	Gx153	Gx155 "T"x1	Gx225 "A"x1	Gx104 "T"x1	Ax69 "G"x1	Gx77	Gx169	CDS MAPK_0083 conserved hypothetical protein
115657	substitution	C	C	C	C	C	C	C	C	G	C	C	Cx348 "A"x1	Cx310 "A"x2	Cx358 "A"x1	Cx115	Cx135	Cx208 "T"x1	Cx70	Gx45	Cx104	Cx139	CDS MAPK_0084 Choline dehydrogenase and related flavoproteins
115984	substitution	A	A	A	A	A	A	A	A	T	A	A	Ax430	Ax369	Ax391 "C"x2	Ax128 "G"x1	Ax141	Ax160	Ax68	Tx41	Ax90	Ax198 "-"x1	CDS MAPK_0084 Choline dehydrogenase and related flavoproteins
117232	substitution	G	G	G	G	G	G	G	G	A	G	G	Gx310 "T"x1	Gx237	Gx284	Gx140 "C"x1	Gx149 "T"x2	Gx175 "A"x2 "C"x1	Gx58	Ax48	Gx82	Gx146	CDS MAPK_0084 Choline dehydrogenase and related flavoproteins
117578	substitution	T	T	T	T	T	T	T	T	C	T	T	Tx347	Tx301 "G"x1	Tx310	Tx107	Tx178	Tx181	Tx68	Cx41	Tx77 "C"x1	Tx134
117600	substitution	T	T	T	T	T	T	T	T	C	T	T	Tx372 "G"x1	Tx314	Tx331 "G"x1 "C"x1	Tx119	Tx191	Tx203	Tx78	Cx59	Tx62	Tx172 "C"x1
117762	substitution	G	G	G	G	G	G	G	G	A	G	G	Gx350	Gx346	Gx315 "A"x1	Gx86	Gx105	Gx101	Gx58 "C"x1	Ax42 "C"x1	Gx77	Gx192	CDS MAPK_0085 Catalase
120659	substitution	C	C	C	C	C	C	C	C	C	C	T	Cx412 "A"x1	Cx361 "A"x2 "T"x1	Cx369	Cx142	Cx158	Cx203	Cx104	Cx51	Cx71	Tx133	CDS MAPK_0087 hypothetical protein
121317	substitution	G	G	G	G	G	G	G	G	T	G	G	Gx359 "T"x1	Gx283 "T"x2 "A"x1	Gx301 "T"x1	Gx111	Gx152	Gx166 "C"x1 "T"x1	Gx114	Tx49	Gx92	Gx144
121429	substitution	T	T	T	T	T	T	T	T	C	T	T	Tx326 "G"x2	Tx269 "G"x1	Tx270	Tx108 "G"x2	Tx150 "G"x5	Tx182 "G"x2	Tx73 "G"x1	Cx56 "T"x1 "G"x1	Tx52 "C"x1 "G"x1	Tx128 "G"x3
121460	substitution	A	A	A	A	A	A	A	A	G	A	A	Ax384	Ax288	Ax284 "C"x1 "G"x1	Ax125	Ax139	Ax165	Ax79	Gx53	Ax77	Ax179
121721	substitution	T	T	T	T	T	T	T	T	C	T	T	Tx326 "G"x2	Tx305	Tx297	Tx114	Tx151	Tx170	Tx61	Cx58	Tx59	Tx131	CDS MAPK_0088 D-3-phosphoglycerate dehydrogenase
123282	substitution	A	A	A	A	A	A	A	A	C	A	A	Ax348	Ax380 "C"x1	Ax385	Ax153	Ax159	Ax190	Ax66	Cx55	Ax86	Ax157	CDS MAPK_0089 C-term transmembrane alanine and valine and leucine rich protein, pseudogene
124524	substitution	A	A	A	A	A	A	A	A	G	A	A	Ax198 "C"x2	Ax174 "G"x1	Ax183 "C"x1 "G"x1	Ax161 "C"x1 "T"x1	Ax173 "T"x2 "G"x2	Ax151	Ax63	Gx71 "T"x1	Ax78 "G"x1	Ax145 "C"x1	CDS MAPK_0091 Sugar diacid utilization regulator
125166	substitution	C	C	C	C	C	C	C	C	C	C	T	Cx50	Cx69 "A"x1	Cx55	Cx66 "G"x1	Cx95	Cx78	Cx35	Cx41 "G"x1 "T"x1	Cx55 "G"x1	Tx95 "C"x2 "G"x1	CDS MAPK_0091 Sugar diacid utilization regulator
125325	substitution	G	G	G	G	G	G	G	G	A	G	G	Gx263 "T"x2	Gx215	Gx238	Gx143	Gx141 "T"x1	Gx148 "T"x1	Gx61	Ax55	Gx56	Gx141	CDS MAPK_0091 Sugar diacid utilization regulator
125334	substitution	G	G	G	G	G	G	G	G	A	G	G	Gx258 "T"x1	Gx217	Gx235	Gx173	Gx158	Gx158 "T"x1	Gx65 "T"x1	Ax59 "C"x1	Gx70	Gx136	CDS MAPK_0091 Sugar diacid utilization regulator
125936	substitution	T	T	T	T	T	T	T	T	C	T	T	Tx282 "G"x2	Tx232 "G"x1	Tx225	Tx153	Tx158	Tx149	Tx73	Cx57	Tx62	Tx151 "C"x1	CDS MAPK_0092 oxyS_2 OxyS_2
128193	substitution	A	A	A	A	A	A	A	A	G	A	A	Ax271	Ax214	Ax239	Ax134	Ax200	Ax149 "T"x1	Ax89	Gx70	Ax86 "T"x1 "C"x1 "G"x1	Ax135 "C"x1 "T"x1	CDS MAPK_0094 acetolactate synthase (N-term)
129584	substitution	G	G	G	G	G	G	G	G	C	G	G	Gx364 "T"x1	Gx317 "T"x1	Gx345 "A"x1	Gx155	Gx157 "C"x1 "T"x1	Gx176	Gx85	Cx51	Gx77	Gx183	CDS MAPK_0095 gabD2 GabD2
134467	substitution	G	G	G	G	G	G	G	G	C	G	G	Gx379 "T"x3	Gx272 "C"x1	Gx342	Gx119	Gx158 "A"x1	Gx184	Gx95	Cx47 "A"x2	Gx75	Gx129	CDS MAPK_0099 fadE4 FadE4
135026	substitution	T	T	T	T	T	T	T	T	C	T	T	Tx364	Tx298	Tx334	Tx129	Tx141	Tx179	Tx93	Cx47	Tx90 "G"x1	Tx159	CDS MAPK_0100 php aryldialkylphosphatase
137122	substitution	A	A	A	A	A	A	A	A	G	A	A	Ax410 "G"x1	Ax370	Ax381 "C"x1	Ax130 "C"x1	Ax199	Ax207	Ax75	Gx54	Ax69	Ax189 "G"x4 "C"x1	CDS MAPK_0102 conserved hypothetical protein
140164	substitution	G	G	G	G	G	G	G	G	A	G	G	Gx157 "T"x1	Gx171	Gx194 "T"x1	Gx114	Gx107	Gx97	Gx51	Ax35	Gx33	Gx108 "A"x1	CDS MAPK_0104 Glycosyltransferase
142616	substitution	T	T	T	T	T	T	T	T	C	T	T	Tx209 "G"x1	Tx233	Tx212 "G"x2	Tx146	Tx166	Tx167	Tx88	Cx64	Tx85	Tx156 "G"x1	CDS MAPK_0106 aldehyde dehydrogenase
142835	substitution	G	G	G	G	G	G	G	G	C	G	G	Gx203	Gx199	Gx241 "T"x1	Gx130	Gx149	Gx150	Gx84	Cx54	Gx79	Gx155	CDS MAPK_0106 aldehyde dehydrogenase
143447	substitution	G	G	G	G	G	G	G	G	C	G	G	Gx375 "T"x1	Gx334	Gx350 "T"x2	Gx151 "T"x1	Gx156	Gx178 "T"x1	Gx82	Cx57	Gx78	Gx190	CDS MAPK_0106 aldehyde dehydrogenase
144036	insertion-before	-	-	-	-	-	-	-	-	G	-	-	#VALUE!	#VALUE!	#VALUE!	#VALUE!	#VALUE!	#VALUE!	#VALUE!	Gx31 "-"x1	#VALUE!	#VALUE!	CDS MAPK_0107 conserved hypothetical protein
144936	deletion	C	C	C	C	C	C	C	C	-	C	C	Cx423 "A"x3	Cx361 "T"x1 "A"x1	Cx354 "A"x1	Cx161 "A"x1	Cx168 "A"x2 "T"x1	Cx197 "A"x4	Cx100	#VALUE!	Cx76 "A"x1	Cx177
146810	substitution	G	G	G	G	G	G	G	G	C	G	G	Gx157 "T"x1	Gx160 "C"x1 "T"x1	Gx150 "A"x1	Gx109 "C"x1	Gx127 "T"x1	Gx100 "T"x2 "C"x1	Gx63	Cx49 "A"x1	Gx51	Gx121 "C"x2	CDS MAPK_0110 echA1_2 EchA1_2
147450	substitution	G	G	G	G	G	G	G	G	A	G	G	Gx307 "T"x1	Gx268 "T"x1	Gx324	Gx149	Gx209	Gx197 "T"x1 "A"x1	Gx92	Ax57	Gx74	Gx135 "T"x1
149423	substitution	C	T	T	T	T	T	T	T	C	T	C	Tx221	Tx199	Tx173	Tx174	Tx167 "G"x1	Tx181	Tx65	Cx55	Tx81 "G"x1	Cx116	CDS MAPK_0112 lipC LipC
150857	substitution	G	G	G	G	G	G	G	G	C	G	G	Gx71	Gx62	Gx67 "T"x1	Gx103	Gx95	Gx83 "A"x1	Gx37	Cx40	Gx39	Gx55	CDS MAPK_0113 lipW esterase LipW
154056	substitution	T	T	T	T	T	T	T	T	C	T	T	Tx282	Tx266	Tx256	Tx158	Tx164 "G"x1	Tx164 "C"x1	Tx74	Cx69 "G"x1	Tx66	Tx168 "C"x1	CDS MAPK_0116 Acyl dehydratase
154202	substitution	A	A	A	A	A	A	A	A	G	A	A	Ax277	Ax246	Ax260	Ax145	Ax141 "T"x1	Ax121	Ax81	Gx45	Ax86 "G"x1	Ax183 "T"x1	CDS MAPK_0116 Acyl dehydratase
154290	substitution	C	C	C	C	C	C	C	C	G	C	C	Cx196	Cx230 "T"x1	Cx208	Cx142 "A"x1 "G"x1 "T"x1	Cx168 "A"x1	Cx125	Cx62	Gx64	Cx82	Cx173	CDS MAPK_0116 Acyl dehydratase
154931	substitution	T	T	T	T	T	T	T	T	C	T	T	Tx452	Tx385 "G"x2 "C"x1	Tx393	Tx152	Tx181	Tx214	Tx113	Cx79	Tx75	Tx193
155742	deletion	T	-	-	-	-	-	-	-	T	-	T	-x210 "T"x10	-x234 "T"x10	-x252 "T"x11	-x129 "T"x10	-x131 "T"x19 "A"x1	-x142 "T"x18	-x51 "T"x6	Tx41	-x65 "T"x12 "A"x1	Tx127 "-"x2	CDS MAPK_0117 fadE3_2 acyl-CoA dehydrogenase FadE3_2
155814	substitution	G	G	G	G	G	G	G	G	C	G	G	Gx208	Gx198	Gx188 "T"x1	Gx122 "T"x1	Gx132	Gx141 "T"x1	Gx78	Cx77 "T"x1	Gx77	Gx101 "T"x1	CDS MAPK_0117 fadE3_2 acyl-CoA dehydrogenase FadE3_2
156713	substitution	C	C	C	C	C	C	C	C	T	C	C	Cx316 "A"x1 "T"x1	Cx328 "T"x1	Cx323 "G"x2	Cx120 "A"x2	Cx196 "G"x1 "T"x1	Cx170 "G"x1	Cx89	Tx57	Cx89	Cx162 "A"x1
156938	deletion	C	C	C	C	C	C	C	C	-	C	C	Cx209	Cx183	Cx188 "T"x1	Cx127 "A"x1	Cx110 "A"x1	Cx94	Cx43	-x21 "G"x1	Cx43	Cx125 "G"x1	CDS MAPK_0118 enoyl-CoA hydratase-isomerase family protein
156971	substitution	A	A	A	A	A	A	A	A	G	A	A	Ax169	Ax163 "C"x1	Ax167 "C"x1	Ax98	Ax104	Ax82	Ax47	Gx26	Ax46	Ax105 "C"x3	CDS MAPK_0118 enoyl-CoA hydratase-isomerase family protein
158490	substitution	G	G	G	G	G	G	G	G	A	G	G	Gx334 "T"x1	Gx278	Gx306	Gx141	Gx161	Gx155 "A"x1	Gx74	Ax53	Gx94	Gx160	CDS MAPK_0119 fadD4 fatty-acid-CoA ligase FadD4
159930	substitution	G	G	G	G	G	G	G	G	A	G	G	Gx318	Gx269 "T"x1	Gx319 "T"x1	Gx156	Gx149	Gx196	Gx95	Ax52 "T"x1	Gx78	Gx134 "T"x1	CDS MAPK_0120 fhlA FOG: GAF domain
159960	substitution	T	T	T	T	T	T	T	T	G	T	T	Tx331	Tx268	Tx296	Tx156	Tx180	Tx199	Tx73	Gx64	Tx83 "G"x1	Tx135	CDS MAPK_0120 fhlA FOG: GAF domain
161963	substitution	A	A	A	A	A	A	A	A	G	A	A	Ax346	Ax302	Ax336	Ax126	Ax161	Ax194	Ax72 "G"x1	Gx53 "C"x1	Ax75	Ax142	CDS MAPK_0122 pckA PckA
163876	substitution	A	A	A	A	A	A	A	A	G	A	A	Ax178 "C"x1	Ax172	Ax175	Ax93	Ax102	Ax82	Ax40	Gx30	Ax40	Ax163	CDS MAPK_0123 conserved hypothetical protein
165226	substitution	T	T	T	T	T	T	T	T	C	T	T	Tx248 "G"x3	Tx283 "G"x3	Tx271 "G"x5 "C"x1	Tx144 "G"x2 "C"x1	Tx140 "A"x1	Tx129 "G"x1	Tx53	Cx29	Tx39 "C"x1	Tx87
165976	substitution	A	A	A	A	A	A	A	A	G	A	A	Ax146 "C"x1	Ax149 "C"x1	Ax102	Ax124 "G"x1	Ax137 "G"x1	Ax147	Ax60	Gx64 "C"x1 "T"x1	Ax74	Ax131 "C"x2	CDS MAPK_0125 trmB tRNA (guanine-N(7)-)-methyltransferase
169032	substitution	C	C	C	C	C	C	C	C	T	C	C	Cx374 "A"x3	Cx315 "T"x1	Cx326 "A"x2	Cx189 "T"x1	Cx179 "T"x1 "A"x1	Cx168	Cx103	Tx61	Cx55	Cx178 "T"x1	CDS MAPK_0127 mmpL3 MmpL3
170056	substitution	A	A	A	A	A	A	A	A	G	A	A	Ax330 "C"x1	Ax298	Ax329	Ax174 "G"x1	Ax177	Ax187 "G"x1	Ax80 "G"x1 "C"x1	Gx60 "C"x1	Ax85	Ax205	CDS MAPK_0128 hypothetical protein
173341	substitution	T	T	T	T	T	T	T	T	C	T	T	Tx472	Tx417	Tx475 "G"x1	Tx186	Tx160 "G"x1	Tx202	Tx97	Cx106	Tx86 "G"x1	Tx169 "G"x2	CDS MAPK_0131 mmpL11 MmpL11
174422	substitution	A	A	A	A	A	A	A	A	G	A	A	Ax135	Ax163	Ax121	Ax92	Ax64	Ax51	Ax55	Gx31	Ax58 "G"x1	Ax93 "C"x2	CDS MAPK_0131 mmpL11 MmpL11
176584	substitution	T	T	T	T	T	T	T	T	C	T	T	Tx246	Tx248 "G"x1	Tx231	Tx146 "C"x1	Tx139	Tx103	Tx82 "G"x1	Cx46	Tx47	Tx162 "G"x3	CDS MAPK_0132 Anaerobic dehydrogenases, typically selenocysteine-containing
177195	substitution	C	C	C	C	C	C	C	C	G	C	C	Cx263 "A"x2	Cx258	Cx235	Cx140 "A"x1	Cx174 "A"x1 "-"x1 "T"x1	Cx154	Cx71	Gx56	Cx63	Cx155	CDS MAPK_0132 Anaerobic dehydrogenases, typically selenocysteine-containing
177880	substitution	G	G	G	G	G	G	G	G	A	G	G	Gx389 "T"x2	Gx328 "T"x1	Gx381 "T"x1	Gx113	Gx135 "A"x1 "T"x1	Gx139	Gx66	Ax50	Gx60	Gx134	CDS MAPK_0132 Anaerobic dehydrogenases, typically selenocysteine-containing
178032	substitution	C	C	C	C	C	C	C	C	T	C	C	Cx174	Cx194	Cx172	Cx139 "A"x1	Cx131	Cx112	Cx68	Tx42	Cx68	Cx118 "G"x1	CDS MAPK_0132 Anaerobic dehydrogenases, typically selenocysteine-containing
179171	substitution	C	C	C	C	C	C	C	C	C	C	T	Cx220	Cx217	Cx242	Cx144 "A"x1 "T"x1	Cx138 "T"x1 "A"x1	Cx135 "A"x1	Cx70	Cx45	Cx57	Tx105 "G"x1	CDS MAPK_0133 conserved hypothetical protein
181377	substitution	A	A	A	A	A	A	A	A	T	A	A	Ax113 "C"x1	Ax125	Ax117	Ax158 "C"x1	Ax117	Ax110	Ax80	Tx37	Ax57	Ax143 "C"x3	CDS MAPK_0135 Arabinose efflux permease
181991	substitution	C	C	C	C	C	C	C	C	A	C	C	Cx321 "A"x2	Cx271 "A"x1	Cx292 "A"x1	Cx165 "A"x1	Cx167 "A"x1	Cx128 "A"x1	Cx84	Ax59	Cx88 "A"x1	Cx157
182224	substitution	G	G	G	G	G	G	G	G	A	G	G	Gx329	Gx297 "T"x3	Gx385 "T"x1	Gx153 "T"x2	Gx170	Gx181 "T"x1	Gx103 "C"x1 "A"x1	Ax50	Gx82	Gx162	CDS MAPK_0136 hypothetical protein
184198	substitution	T	T	T	T	T	T	T	T	C	T	T	Tx130	Tx104	Tx124 "G"x1	Tx138 "G"x2	Tx148 "G"x2 "C"x1	Tx121 "G"x2	Tx47	Cx71 "A"x1	Tx61 "C"x1	Tx86 "G"x2
185066	substitution	G	G	G	G	G	G	G	G	A	G	G	Gx202 "T"x1	Gx184 "T"x1	Gx163	Gx104 "A"x1	Gx105	Gx69	Gx43	Ax50 "C"x1	Gx13	Gx110 "T"x1
185406	substitution	C	C	C	C	C	C	C	C	T	C	C	Cx128	Cx108	Cx122 "A"x1	Cx79	Cx82	Cx61	Cx32	Tx28	Cx19	Cx66	CDS MAPK_0140 enoyl-(acyl-carrier-protein) reductase II
186086	substitution	A	A	A	A	A	A	A	A	G	A	A	Ax280 "C"x2 "G"x1	Ax257	Ax271	Ax158	Ax202	Ax169	Ax67	Gx92 "A"x1	Ax81 "G"x1	Ax154 "G"x1	CDS MAPK_0141 O-methyltransferase
186816	substitution	C	C	C	C	C	C	C	C	T	C	C	Cx78	Cx68	Cx72	Cx119 "G"x1	Cx126 "T"x1 "A"x1	Cx105 "A"x1	Cx71	Tx75 "C"x1 "A"x1	Cx78	Cx79 "A"x1	CDS MAPK_0143 bglS BglS
187139	substitution	C	C	C	C	C	C	C	C	T	C	C	Cx299 "G"x1 "T"x1 "A"x1	Cx283 "A"x1	Cx288	Cx174	Cx187	Cx178	Cx77	Tx66	Cx79	Cx158	CDS MAPK_0143 bglS BglS
187443	substitution	C	C	C	C	C	C	C	C	G	C	C	Cx292 "A"x2	Cx284	Cx278 "A"x1	Cx148 "A"x1	Cx195 "A"x1	Cx155 "G"x1	Cx78	Gx71	Cx78	Cx136	CDS MAPK_0143 bglS BglS
188652	substitution	T	T	T	T	T	T	T	T	G	T	T	Tx118 "C"x1	Tx151	Tx145 "C"x1	Tx86	Tx74	Tx46 "G"x1	Tx52	Gx61 "T"x2	Tx73 "G"x1	Tx128	CDS MAPK_0143 bglS BglS
190432	substitution	A	A	A	A	A	A	A	A	G	A	A	Ax203	Ax232 "C"x2	Ax209 "T"x1	Ax161 "G"x1	Ax171	Ax132	Ax60 "T"x1	Gx57	Ax83	Ax147	CDS MAPK_0146 Lysophospholipase
191141	deletion	T	T	T	T	T	T	T	T	-	T	T	Tx365 "C"x2	Tx312	Tx345	Tx155	Tx174	Tx142	Tx79	#VALUE!	Tx89	Tx160	CDS MAPK_0147 sigG SigG
193355	substitution	C	C	C	C	C	C	C	C	T	C	C	Cx184	Cx187 "A"x1	Cx171 "G"x1	Cx149	Cx136	Cx148 "T"x1	Cx61 "T"x1	Tx45 "G"x1	Cx81	Cx115 "G"x1	CDS MAPK_0148 conserved protein
195137	substitution	G	G	G	G	G	G	G	G	A	G	G	Gx113	Gx118	Gx108 "T"x1	Gx60	Gx72 "A"x1	Gx83	Gx57	Ax53	Gx37	Gx113 "C"x1	CDS MAPK_0150 Transcriptional regulator
195535	substitution	A	A	A	A	A	A	A	A	G	A	A	Ax394 "C"x1	Ax352	Ax383 "C"x1 "G"x1	Ax165	Ax169	Ax202	Ax89	Gx48	Ax63	Ax143 "C"x1	CDS MAPK_0150 Transcriptional regulator
195823	substitution	C	C	C	C	C	C	C	C	G	C	C	Cx315 "A"x1	Cx279	Cx278 "A"x1	Cx147 "A"x1	Cx190 "T"x1 "A"x1	Cx192	Cx68	Gx46 "A"x1 "T"x1	Cx67	Cx153	CDS MAPK_0151 Pirin-related protein
196848	substitution	G	G	G	G	G	G	G	G	A	G	G	Gx290 "T"x1	Gx266	Gx252 "A"x1 "T"x1	Gx128	Gx178 "A"x1	Gx198 "A"x2	Gx89	Ax54	Gx80	Gx175	CDS MAPK_0152 hypothetical protein
196999	substitution	T	T	T	T	T	T	T	T	C	T	T	Tx232 "C"x1	Tx225	Tx236	Tx128 "C"x1	Tx173	Tx182 "G"x1	Tx79	Cx81	Tx89 "A"x1	Tx124	CDS MAPK_0152 hypothetical protein
199111	substitution	G	G	G	G	G	G	G	G	T	G	G	Gx183	Gx189 "A"x1 "T"x1	Gx172 "C"x1	Gx89	Gx108	Gx92	Gx79	Tx79 "G"x1	Gx90	Gx152 "C"x1	CDS MAPK_0153 lprO LprO
201604	substitution	C	C	C	C	C	C	C	C	T	C	C	Cx52	Cx72 "G"x1	Cx55	Cx88	Cx84	Cx74 "T"x1	Cx27	Tx27 "G"x1	Cx23	Cx72	CDS MAPK_0157 conserved Mce associated transmembrane protein
206236	substitution	G	G	G	G	G	G	G	G	A	G	G	Gx247	Gx259	Gx234	Gx153 "T"x1	Gx192 "T"x1 "C"x1	Gx196	Gx82	Ax47 "G"x1	Gx68	Gx143	CDS MAPK_0161 mceD mammalian cell entry protein D, MceD
206537	substitution	A	A	A	A	A	A	A	A	G	A	A	Ax319 "C"x3	Ax303 "C"x1	Ax302 "C"x1	Ax159	Ax179	Ax177	Ax91	Gx52 "T"x1	Ax72	Ax173 "C"x1	CDS MAPK_0161 mceD mammalian cell entry protein D, MceD
209865	substitution	A	A	A	A	A	A	A	A	T	A	A	Ax327 "C"x1	Ax254	Ax276	Ax115	Ax133 "G"x1	Ax152 "G"x3	Ax64 "G"x2	Tx29	Ax71	Ax117 "G"x5	CDS MAPK_0164 mceA mammalian cell entry protein A, MceA
209869	substitution	G	G	G	G	G	G	G	G	C	G	G	Gx304 "T"x1	Gx252 "T"x1 "A"x1	Gx262 "T"x1	Gx122 "T"x1	Gx143	Gx151 "T"x1 "C"x1	Gx69	Cx28	Gx73 "C"x1	Gx133 "A"x2	CDS MAPK_0164 mceA mammalian cell entry protein A, MceA
209875	substitution	G	G	G	G	G	G	G	G	C	G	G	Gx294 "T"x1	Gx252	Gx248	Gx124	Gx124	Gx146 "C"x2 "A"x1	Gx82	Cx31	Gx71	Gx136	CDS MAPK_0164 mceA mammalian cell entry protein A, MceA
209926	substitution	C	C	C	C	C	C	C	C	G	C	C	Cx198 "A"x1	Cx138	Cx153	Cx101 "G"x1	Cx121	Cx141 "A"x1	Cx83	Gx56	Cx60	Cx93 "G"x1	CDS MAPK_0164 mceA mammalian cell entry protein A, MceA
209932	substitution	T	T	T	T	T	T	T	T	G	T	T	Tx165 "G"x1	Tx114	Tx128	Tx85 "C"x1	Tx100	Tx126	Tx59 "C"x1	Gx42	Tx51 "C"x2	Tx66 "C"x8	CDS MAPK_0164 mceA mammalian cell entry protein A, MceA
210940	substitution	G	G	G	G	G	G	G	G	C	G	G	Gx179	Gx179 "T"x2	Gx186 "T"x1	Gx106	Gx142 "-"x1	Gx149	Gx58	Cx18 "G"x1	Gx56 "T"x1	Gx93	CDS MAPK_0164 mceA mammalian cell entry protein A, MceA
210947	substitution	T	T	T	T	T	T	T	T	G	T	T	Tx202	Tx194 "G"x2	Tx205	Tx101	Tx151	Tx143	Tx70	Gx14	Tx47	Tx95	CDS MAPK_0164 mceA mammalian cell entry protein A, MceA
210948	substitution	T	T	T	T	T	T	T	T	C	T	T	Tx204 "G"x1	Tx195	Tx203	Tx98	Tx146	Tx130	Tx67	Cx14	Tx45	Tx92	CDS MAPK_0164 mceA mammalian cell entry protein A, MceA
211476	substitution	T	T	T	T	T	T	T	T	C	T	T	Tx381	Tx360	Tx403	Tx158	Tx148	Tx159	Tx112	Cx59	Tx96	Tx199	CDS MAPK_0165 conserved hypothetical protein
214444	insertion-before	-	-	-	-	-	-	-	-	C	-	-	#VALUE!	#VALUE!	#VALUE!	#VALUE!	#VALUE!	#VALUE!	#VALUE!	Cx40 "-"x1	#VALUE!	#VALUE!	CDS MAPK_0168 fatty-acid-CoA ligase FadD5 (N-term pseudogene)
214660	deletion	C	C	C	C	C	C	C	C	-	C	C	Cx498	Cx419	Cx443 "A"x1	Cx185 "A"x1	Cx187 "A"x1	Cx207	Cx83	#VALUE!	Cx72	Cx198
217310	substitution	T	T	T	T	T	T	T	T	C	T	T	Tx175	Tx168	Tx173 "C"x1	Tx130	Tx93	Tx83	Tx61	Cx40	Tx45	Tx131 "G"x1	CDS MAPK_0172 adhE AdhE
217410	substitution	G	G	G	G	G	G	G	G	A	G	G	Gx224	Gx221 "T"x2	Gx182	Gx151	Gx117	Gx103	Gx68	Ax25 "G"x1	Gx51	Gx122 "C"x1	CDS MAPK_0172 adhE AdhE
219363	substitution	C	C	C	C	C	C	C	C	T	C	C	Cx241 "A"x1	Cx227	Cx219	Cx128 "A"x1 "G"x1	Cx181 "G"x1	Cx202	Cx91	Tx32	Cx85	Cx132	CDS MAPK_0174 4-hydroxyacetophenone monooxygenase
219377	substitution	T	T	T	T	T	T	T	T	C	T	T	Tx249 "G"x1	Tx260	Tx233 "C"x1 "G"x1	Tx139 "G"x2	Tx181	Tx188 "G"x1	Tx73	Cx47	Tx81 "G"x1	Tx142 "G"x4 "A"x1 "C"x1	CDS MAPK_0174 4-hydroxyacetophenone monooxygenase
220321	substitution	T	T	T	T	T	T	T	T	C	T	T	Tx263	Tx241 "G"x1 "C"x1	Tx253	Tx176	Tx165 "G"x5 "C"x1	Tx154 "G"x1	Tx88	Cx61	Tx74	Tx138 "G"x2	CDS MAPK_0175 Dehydrogenases with different specificities (related to short-chain alcohol dehydrogenases)
222706	substitution	A	A	A	A	A	A	A	A	G	A	A	Ax291 "G"x1	Ax249	Ax282 "C"x1	Ax185	Ax154	Ax173	Ax64	Gx39	Ax87 "C"x1	Ax132 "C"x1	CDS MAPK_0178 Cytochrome P450
222779	substitution	G	G	G	G	G	G	G	G	A	G	G	Gx257	Gx250	Gx248	Gx181	Gx176	Gx207 "A"x1	Gx100	Ax54	Gx79	Gx126 "C"x1	CDS MAPK_0178 Cytochrome P450
222816	substitution	T	T	T	T	T	T	T	T	C	T	T	Tx281	Tx287	Tx247	Tx190 "G"x1	Tx178	Tx192	Tx90	Cx75	Tx61	Tx141	CDS MAPK_0178 Cytochrome P450
226412	substitution	A	A	A	A	A	A	A	A	G	A	A	Ax279	Ax275 "C"x3	Ax257 "C"x1 "G"x1	Ax197	Ax197 "C"x1 "G"x1	Ax185	Ax82	Gx61 "T"x1	Ax80 "G"x2 "C"x1	Ax161 "C"x3
229277	deletion	T	T	T	T	T	T	T	T	-	T	T	Tx303	Tx295	Tx292 "C"x1	Tx157	Tx173	Tx165	Tx77	#VALUE!	Tx78 "G"x1	Tx164	CDS MAPK_0185 Acyl-CoA thioesterase
230082	substitution	T	T	T	T	T	T	T	T	C	T	T	Tx366 "G"x1	Tx337	Tx380	Tx135	Tx195	Tx199	Tx69 "C"x1	Cx50	Tx75	Tx180 "G"x1	CDS MAPK_0185 Acyl-CoA thioesterase
230765	substitution	G	G	G	G	G	G	G	G	C	G	G	Gx312	Gx248	Gx323 "T"x1	Gx154	Gx190 "T"x1	Gx165 "T"x1 "A"x1	Gx80	Cx59	Gx84 "T"x2	Gx129 "T"x1	CDS MAPK_0187 Gluconolactonase
231894	substitution	A	A	A	A	A	A	A	A	G	A	A	Ax91	Ax85	Ax81	Ax67 "G"x1	Ax73	Ax52	Ax37	Gx33	Ax32 "G"x1	Ax42	CDS MAPK_0188 conserved hypothetical protein
232238	substitution	C	T	T	T	T	T	T	T	C	T	C	Tx315 "C"x1 "G"x1	Tx292	Tx303 "C"x1	Tx183	Tx210	Tx199	Tx74	Cx58 "A"x1	Tx70	Cx154	CDS MAPK_0188 conserved hypothetical protein
232461	insertion-before	-	-	-	-	-	-	-	-	G	-	-	#VALUE!	#VALUE!	#VALUE!	#VALUE!	#VALUE!	#VALUE!	#VALUE!	Gx24	#VALUE!	#VALUE!
233286	substitution	T	T	T	T	T	T	T	T	C	T	T	Tx331 "A"x1	Tx292	Tx311 "G"x1 "C"x1	Tx190 "C"x1	Tx180 "G"x1	Tx164	Tx82	Cx85	Tx90 "C"x1	Tx188 "C"x1	CDS MAPK_0190 FAD/FMN-containing dehydrogenases
233425	substitution	C	C	C	C	C	C	C	C	A	C	C	Cx247	Cx245 "A"x2	Cx253	Cx119	Cx125	Cx126	Cx72 "T"x1	Ax39 "C"x1	Cx42	Cx164	CDS MAPK_0190 FAD/FMN-containing dehydrogenases
233623	substitution	G	G	G	G	G	G	G	G	A	G	G	Gx117 "C"x1	Gx135	Gx129 "T"x1	Gx101 "T"x1	Gx64	Gx42	Gx65 "A"x1	Ax55 "G"x1 "C"x1	Gx77 "T"x1	Gx161 "C"x1	CDS MAPK_0190 FAD/FMN-containing dehydrogenases
236641	substitution	G	G	G	G	G	G	G	G	A	G	G	Gx367	Gx301 "A"x1	Gx353	Gx126	Gx131	Gx182 "A"x1	Gx102	Ax61 "G"x1	Gx89	Gx170	CDS MAPK_0193 Transcriptional regulator
236643	substitution	A	A	A	A	A	A	A	A	C	A	A	Ax362	Ax301	Ax347	Ax127	Ax134	Ax193	Ax99	Cx63 "T"x2	Ax90	Ax174 "G"x1	CDS MAPK_0193 Transcriptional regulator
236917	substitution	G	G	G	G	G	G	G	G	C	G	G	Gx289	Gx255 "T"x1	Gx285 "T"x2	Gx122 "C"x1 "T"x1	Gx144	Gx186	Gx116	Cx61	Gx91	Gx168 "C"x2 "T"x1	CDS MAPK_0193 Transcriptional regulator
244726	substitution	G	G	G	G	G	G	G	G	A	G	G	Gx282	Gx247 "T"x1	Gx302	Gx143	Gx146	Gx157 "T"x1	Gx86	Ax49	Gx57	Gx144	CDS MAPK_0202 NAD-dependent aldehyde dehydrogenases
246169	substitution	A	A	A	A	A	A	A	A	C	A	A	Ax231 "C"x2	Ax216	Ax225 "T"x1 "C"x1	Ax146	Ax137 "G"x1	Ax117	Ax69	Cx59 "T"x1	Ax82	Ax130	CDS MAPK_0203 transcriptional attenuator
246298	substitution	G	G	G	G	G	G	G	G	C	G	G	Gx277 "T"x1	Gx266 "A"x1	Gx238 "T"x1	Gx150 "A"x1 "T"x1	Gx204	Gx171 "T"x1	Gx90 "A"x1 "C"x1	Cx53	Gx80	Gx136	CDS MAPK_0203 transcriptional attenuator
248861	substitution	G	G	G	G	G	G	G	G	C	G	G	Gx154	Gx140	Gx153 "T"x1	Gx94 "C"x3	Gx106 "A"x1	Gx74 "C"x3 "T"x2 "A"x1	Gx37	Cx80 "G"x1	Gx60	Gx76 "T"x1 "C"x1	CDS MAPK_0205 O-Methyltransferase involved in polyketide biosynthesis
250615	substitution	C	C	C	C	C	C	C	C	G	C	C	Cx197 "T"x1 "G"x1	Cx201	Cx171 "G"x1	Cx128 "A"x1	Cx158 "A"x1	Cx129	Cx60 "A"x1	Gx47	Cx62	Cx135	CDS MAPK_0207 Pirin-related protein
250724	substitution	C	C	C	C	C	C	C	C	A	C	C	Cx260	Cx246	Cx315	Cx127	Cx122	Cx93 "G"x1	Cx110 "A"x1	Ax50	Cx89	Cx109
250744	substitution	G	G	G	G	G	G	G	G	A	G	G	Gx186 "T"x1	Gx189 "T"x2	Gx234 "T"x1	Gx138	Gx104 "T"x1	Gx99 "A"x1	Gx100 "T"x1	Ax60	Gx73 "T"x1	Gx90 "C"x1
251275	substitution	G	G	G	G	G	G	G	G	A	G	G	Gx427 "T"x1	Gx396 "T"x1	Gx475 "T"x3	Gx172	Gx207 "A"x2 "T"x1	Gx190	Gx95 "A"x1	Ax71	Gx113	Gx199 "A"x1	CDS MAPK_0208 DNA-binding ferritin-like protein (oxidative damage protectant)
254580	substitution	G	G	G	G	G	G	G	G	C	G	G	Gx319 "C"x1	Gx280	Gx301 "T"x1	Gx123 "A"x1	Gx150	Gx170	Gx70 "T"x1	Cx60	Gx64	Gx160	CDS MAPK_0213 conserved hypothetical protein
256325	substitution	T	T	T	T	T	T	T	T	C	T	T	Tx162	Tx144	Tx152	Tx150 "G"x1	Tx170	Tx177 "G"x1	Tx81	Cx67	Tx75	Tx133 "G"x4	CDS MAPK_0215 Cytochrome P450
256852	substitution	A	A	A	A	A	A	A	A	C	A	A	Ax307	Ax275	Ax285	Ax124	Ax149	Ax187	Ax43	Cx52	Ax73	Ax132 "G"x2	CDS MAPK_0215 Cytochrome P450
256985	substitution	A	A	A	A	A	A	A	A	G	A	A	Ax382	Ax340	Ax341	Ax106	Ax147	Ax152 "T"x1	Ax93	Gx60	Ax85	Ax137
258397	substitution	G	G	G	G	G	G	G	G	A	G	G	Gx193	Gx177	Gx195	Gx147 "C"x1	Gx134 "C"x2	Gx164 "T"x1	Gx71	Ax39 "C"x1	Gx87	Gx110 "C"x1	CDS MAPK_0218 ephF EphF
261373	substitution	A	A	A	A	A	A	A	A	G	A	A	Ax101	Ax136	Ax117	Ax99 "C"x3	Ax117 "C"x1	Ax115 "C"x1	Ax69 "G"x1	Gx45 "C"x2	Ax60	Ax85 "C"x6	CDS MAPK_0221 conserved hypothetical protein
263095	substitution	T	T	T	T	T	T	T	T	C	T	T	Tx378	Tx335	Tx370 "C"x1 "G"x1	Tx134	Tx154	Tx178	Tx104	Cx66 "T"x1	Tx65	Tx165	CDS MAPK_0222 desA3_2 DesA3_2
263610	substitution	G	G	G	G	G	G	G	G	A	G	G	Gx234	Gx219	Gx214	Gx115	Gx143	Gx156 "T"x1	Gx67	Ax57	Gx73	Gx123 "T"x1	CDS MAPK_0223 oxidoreductase
265116	substitution	G	G	G	G	G	G	G	G	C	G	G	Gx141	Gx120 "A"x1	Gx110 "A"x1 "T"x1	Gx121 "T"x1 "C"x1	Gx146 "C"x1	Gx131 "C"x3 "T"x2	Gx81	Cx75	Gx70	Gx122 "C"x2	CDS MAPK_0225 conserved hypothetical protein
266099	substitution	C	C	C	C	C	C	C	C	G	C	C	Cx114	Cx147	Cx123	Cx88	Cx108 "G"x1	Cx90	Cx33	Gx34	Cx32	Cx68	CDS MAPK_0227 F420-dependent glucose-6-phosphate dehydrogenase
266283	substitution	C	C	C	C	C	C	C	C	A	C	C	Cx157 "T"x1	Cx176	Cx170	Cx80 "G"x2	Cx104 "G"x1	Cx92 "T"x1 "G"x1	Cx64	Ax22 "G"x1	Cx43 "G"x1	Cx122 "G"x4	CDS MAPK_0227 F420-dependent glucose-6-phosphate dehydrogenase
267063	substitution	C	C	C	C	C	C	C	C	T	C	C	Cx263	Cx257	Cx256	Cx141	Cx116	Cx103 "A"x1	Cx80 "A"x2 "G"x1	Tx51	Cx76 "G"x1	Cx119 "A"x1	CDS MAPK_0227 F420-dependent glucose-6-phosphate dehydrogenase
267215	substitution	A	A	A	A	A	A	A	A	G	A	A	Ax318	Ax252	Ax274	Ax172	Ax199	Ax184	Ax46	Gx58	Ax77 "C"x2	Ax114 "C"x1
268759	substitution	G	G	G	G	G	G	G	G	A	G	G	Gx214 "T"x1	Gx189 "T"x1	Gx193 "C"x1 "A"x1	Gx128 "C"x1	Gx138 "C"x1	Gx132 "T"x2	Gx75 "T"x2	Ax54	Gx65	Gx121	CDS MAPK_0229 fadE1_3 FadE1_3
268793	substitution	G	G	G	G	G	G	G	G	A	G	G	Gx242	Gx229 "T"x1	Gx236	Gx137 "C"x1	Gx143	Gx145 "T"x2	Gx83	Ax68 "C"x1	Gx69	Gx117	CDS MAPK_0229 fadE1_3 FadE1_3
269952	substitution	A	A	A	A	A	A	A	A	C	A	A	Ax319 "G"x1	Ax286	Ax294 "C"x4	Ax117	Ax117	Ax153	Ax82	Cx43	Ax86	Ax135 "C"x4
270812	substitution	C	C	C	C	C	C	C	C	G	C	C	Cx219 "A"x1	Cx221 "A"x1	Cx225	Cx125	Cx144	Cx132	Cx72	Gx60 "T"x1	Cx57	Cx140 "G"x1	CDS MAPK_0231 peroxidase
271085	substitution	A	A	A	A	A	A	A	A	G	A	A	Ax287	Ax223 "G"x1	Ax260	Ax144 "C"x1	Ax164 "G"x1	Ax151	Ax67	Gx84	Ax66 "G"x1	Ax118	CDS MAPK_0232 Uncharacterized conserved protein
271723	substitution	G	G	G	G	G	G	G	G	C	G	G	Gx251	Gx248 "T"x1	Gx229 "T"x1	Gx109 "C"x1	Gx143	Gx149 "T"x1	Gx61	Cx36	Gx67	Gx130	CDS MAPK_0233 hypothetical protein
272065	substitution	T	T	T	T	T	T	T	T	G	T	T	Tx98	Tx106 "G"x1	Tx98 "G"x1	Tx94	Tx101	Tx68	Tx47 "G"x2	Gx30	Tx43	Tx76 "G"x4	CDS MAPK_0234 phosphoesterase
273925	substitution	G	G	G	G	G	G	G	G	A	G	G	Gx402 "T"x1	Gx319	Gx340	Gx132 "T"x1	Gx182 "T"x1	Gx184 "T"x1	Gx74	Ax75	Gx72	Gx166 "T"x1	CDS MAPK_0236 ABC-type drug export system, membrane protein
275981	substitution	C	C	C	C	C	C	C	C	A	C	C	Cx201 "A"x1	Cx213 "T"x1	Cx228	Cx86 "G"x1	Cx117 "A"x1	Cx85	Cx80	Ax64	Cx69	Cx88	CDS MAPK_0238 conserved hypothetical protein
277140	substitution	G	G	G	G	G	G	G	G	A	G	G	Gx248	Gx241	Gx241	Gx154	Gx163 "T"x1 "A"x1	Gx149	Gx78 "C"x1	Ax67	Gx61	Gx156	CDS MAPK_0239 trehalose biosynthesis pathway protein
282430	substitution	T	T	T	T	T	T	T	T	C	T	T	Tx211	Tx206	Tx202	Tx142	Tx169	Tx172	Tx73	Cx43	Tx80	Tx141 "C"x1	CDS MAPK_0243 fusA2 FusA2
284097	substitution	C	C	C	C	C	C	C	C	C	C	T	Cx57	Cx60 "G"x1	Cx57	Cx112 "G"x1	Cx108	Cx78 "T"x1	Cx48 "G"x3	Cx46 "G"x5 "A"x1	Cx53	Tx48 "C"x2 "G"x1	CDS MAPK_0244 fadD7 FadD7
287471	substitution	G	G	G	G	G	G	G	G	A	G	G	Gx72	Gx73	Gx63 "A"x1	Gx66 "T"x2	Gx65 "T"x1	Gx36	Gx47	Ax42 "G"x1	Gx28	Gx55	CDS MAPK_0245 oxcA OxcA
288132	substitution	T	T	T	T	T	T	T	T	C	T	T	Tx266 "C"x1	Tx228	Tx255	Tx147 "G"x1	Tx180 "G"x1	Tx148 "G"x1	Tx86	Cx55 "A"x1	Tx80 "G"x1	Tx172	CDS MAPK_0246 oxyS_1 OxyS_1
288213	substitution	G	G	G	G	G	G	G	G	C	G	G	Gx260 "T"x2	Gx254 "T"x1 "A"x1	Gx247 "T"x1	Gx135	Gx152 "T"x2 "C"x1	Gx154 "T"x1	Gx93	Cx76	Gx60	Gx159 "C"x1	CDS MAPK_0246 oxyS_1 OxyS_1
288447	substitution	G	G	G	G	G	G	G	G	A	G	G	Gx243	Gx222 "T"x1	Gx221	Gx130	Gx159	Gx157 "T"x1	Gx78	Ax67 "G"x1	Gx73	Gx142	CDS MAPK_0246 oxyS_1 OxyS_1
289058	substitution	G	G	G	G	G	G	G	G	C	G	G	Gx92	Gx74	Gx85	Gx108 "T"x1	Gx110	Gx62	Gx56	Cx47	Gx56	Gx131 "A"x1	CDS MAPK_0247 Amidases related to nicotinamidase
289699	substitution	C	C	C	C	C	C	C	C	T	C	C	Cx286	Cx260 "A"x1	Cx240 "A"x1	Cx146	Cx164 "A"x2	Cx159	Cx67	Tx47	Cx85 "G"x1	Cx123	CDS MAPK_0248 lppS
290039	substitution	A	A	A	A	A	A	A	A	G	A	A	Ax359	Ax277	Ax307	Ax146	Ax207 "T"x1	Ax178	Ax89	Gx60 "C"x1	Ax87 "C"x1	Ax145 "T"x1	CDS MAPK_0248 lppS
290142	substitution	A	A	A	A	A	A	A	A	G	A	A	Ax168	Ax149	Ax167	Ax130	Ax148	Ax157	Ax68 "C"x1	Gx48	Ax78	Ax103
290629	substitution	T	T	T	T	T	T	T	T	C	T	T	Tx214	Tx208	Tx218	Tx107 "C"x2	Tx110 "A"x1	Tx95	Tx42 "G"x1	Cx29	Tx40 "G"x1	Tx85 "C"x1	CDS MAPK_0249 conserved hypothetical protein
290867	substitution	A	A	A	A	A	A	A	A	G	A	A	Ax187 "C"x1	Ax178	Ax179 "C"x1	Ax102	Ax108	Ax112	Ax41	Gx28	Ax32	Ax86 "C"x4
290868	substitution	A	A	A	A	A	A	A	A	G	A	A	Ax198 "C"x1	Ax182 "C"x2	Ax182 "C"x3 "G"x1	Ax105 "C"x2	Ax105 "C"x6 "G"x1	Ax111	Ax41 "C"x1	Gx27	Ax31	Ax88 "C"x3
290977	substitution	T	T	T	T	T	T	T	T	C	T	T	Tx206	Tx195	Tx236 "G"x2	Tx150	Tx176	Tx148	Tx51	Cx29 "T"x1	Tx51 "G"x1	Tx98	CDS MAPK_0250 NADPH:quinone reductase and related Zn-dependent oxidoreductases
291508	substitution	G	G	G	G	G	G	G	G	A	G	G	Gx66 "T"x1	Gx98 "T"x1	Gx78	Gx62 "T"x1	Gx35	Gx13	Gx57	Ax61	Gx69 "C"x1	Gx166	CDS MAPK_0250 NADPH:quinone reductase and related Zn-dependent oxidoreductases
293418	substitution	G	G	G	G	G	G	G	G	T	G	G	Gx329 "T"x2	Gx297	Gx339	Gx120	Gx130	Gx121	Gx61	Tx26	Gx43	Gx133	CDS MAPK_0251 Mn2+ and Fe2+ transporters of the NRAMP family
293869	substitution	G	G	G	G	G	G	G	G	A	G	G	Gx121	Gx89	Gx105	Gx70	Gx84	Gx117	Gx33	Ax54 "C"x1	Gx47 "A"x1	Gx75	CDS MAPK_0252 conserved hypothetical protein
293912	substitution	G	G	G	G	G	G	G	G	A	G	G	Gx224	Gx188	Gx211	Gx103	Gx98	Gx92	Gx43	Ax33	Gx47	Gx120	CDS MAPK_0252 conserved hypothetical protein
298338	substitution	G	G	G	G	G	G	G	G	A	G	G	Gx188	Gx200 "T"x1	Gx199	Gx140 "T"x2	Gx131	Gx120 "C"x1 "T"x1	Gx65	Ax47 "C"x2	Gx48	Gx107	CDS MAPK_0255 aldehyde dehydrogenase
298856	substitution	G	G	G	G	G	G	G	G	A	G	G	Gx386 "T"x2	Gx365 "T"x1	Gx384 "T"x2 "A"x1	Gx159	Gx171	Gx167	Gx80	Ax57	Gx68 "C"x1	Gx168	CDS MAPK_0255 aldehyde dehydrogenase
299604	substitution	C	C	C	C	C	C	C	C	G	C	C	Cx140	Cx142	Cx153 "A"x1	Cx161 "G"x1	Cx138	Cx140 "G"x1	Cx55 "A"x1	Gx70 "C"x1	Cx71 "G"x1	Cx103	CDS MAPK_0256 oxcA
300057	substitution	G	G	G	G	G	G	G	G	C	G	G	Gx84 "A"x1	Gx96	Gx80	Gx90	Gx96 "C"x1	Gx67 "T"x1 "A"x1	Gx57 "T"x1	Cx59	Gx62	Gx114 "C"x1	CDS MAPK_0256 oxcA
300532	substitution	C	C	C	C	C	C	C	C	T	C	C	Cx389 "A"x2	Cx338 "A"x1	Cx337 "A"x1	Cx143	Cx177	Cx186 "T"x1	Cx86	Tx62	Cx84	Cx161 "G"x1	CDS MAPK_0256 oxcA
301612	substitution	A	A	A	A	A	A	A	A	G	A	A	Ax305 "C"x2 "G"x1	Ax272 "G"x1 "C"x1	Ax283 "C"x3	Ax146 "C"x5	Ax179 "C"x2	Ax171 "C"x3	Ax73 "C"x1	Gx54 "C"x3 "T"x1	Ax78 "G"x1	Ax143 "C"x4 "G"x1	CDS MAPK_0257 formyl-CoA transferase
302043	deletion	G	G	G	G	G	G	G	G	-	G	G	Gx209 "A"x1	Gx216 "T"x2	Gx236 "T"x1	Gx158 "C"x1 "A"x1	Gx174 "T"x1	Gx162	Gx73 "T"x1	#VALUE!	Gx71	Gx126 "A"x1	CDS MAPK_0258 Dehydrogenases with different specificities (related to short-chain alcohol dehydrogenases)
302044	deletion	T	T	T	T	T	T	T	T	-	T	T	Tx201	Tx208	Tx231	Tx159	Tx175 "C"x1	Tx156 "C"x3 "G"x3	Tx73	#VALUE!	Tx73	Tx121 "C"x1	CDS MAPK_0258 Dehydrogenases with different specificities (related to short-chain alcohol dehydrogenases)
302045	deletion	C	C	C	C	C	C	C	C	-	C	C	Cx194 "A"x1	Cx195 "A"x1	Cx222	Cx159 "A"x1	Cx178 "A"x1	Cx163	Cx75 "A"x1	#VALUE!	Cx76	Cx134	CDS MAPK_0258 Dehydrogenases with different specificities (related to short-chain alcohol dehydrogenases)
302046	deletion	C	C	C	C	C	C	C	C	-	C	C	Cx199 "A"x1	Cx187	Cx219	Cx166 "A"x1	Cx184 "A"x2	Cx153	Cx66 "-"x1	#VALUE!	Cx75	Cx126	CDS MAPK_0258 Dehydrogenases with different specificities (related to short-chain alcohol dehydrogenases)
302047	deletion	A	A	A	A	A	A	A	A	-	A	A	Ax197 "C"x2 "G"x1	Ax188	Ax222	Ax164 "C"x5	Ax181	Ax154 "C"x2 "G"x1	Ax67	#VALUE!	Ax74 "C"x1	Ax117 "C"x2	CDS MAPK_0258 Dehydrogenases with different specificities (related to short-chain alcohol dehydrogenases)
302048	deletion	C	C	C	C	C	C	C	C	-	C	C	Cx205	Cx188	Cx222	Cx163	Cx183	Cx151	Cx71	#VALUE!	Cx71	Cx119	CDS MAPK_0258 Dehydrogenases with different specificities (related to short-chain alcohol dehydrogenases)
304347	substitution	G	G	G	G	G	G	G	G	A	G	G	Gx346 "T"x1	Gx279 "T"x1	Gx324 "T"x1	Gx122	Gx139 "T"x1	Gx170 "T"x1	Gx105	Ax47 "C"x1	Gx79	Gx89	CDS MAPK_0259 phenylacetone monooxygenase
304348	substitution	G	G	G	G	G	G	G	G	A	G	G	Gx342	Gx272 "T"x1	Gx314 "T"x1	Gx117	Gx144	Gx172	Gx99	Ax48	Gx78	Gx91 "A"x1	CDS MAPK_0259 phenylacetone monooxygenase
304956	substitution	G	G	G	G	G	G	G	G	A	G	G	Gx421 "T"x1	Gx376	Gx373	Gx106 "T"x1	Gx142 "T"x1 "A"x1	Gx173 "A"x1	Gx101	Ax54	Gx80	Gx163	CDS MAPK_0260 dioxygenase
305306	substitution	C	C	C	C	C	C	C	C	G	C	C	Cx269	Cx225	Cx223	Cx103	Cx113	Cx102 "T"x1	Cx64	Gx64 "C"x1	Cx62	Cx94	CDS MAPK_0260 dioxygenase
306244	substitution	A	A	A	A	A	A	A	A	G	A	A	Ax263	Ax259 "C"x1	Ax223	Ax107	Ax121	Ax107	Ax81	Gx70	Ax65	Ax171	CDS MAPK_0261 Dehydrogenases with different specificities (related to short-chain alcohol dehydrogenases)
306525	substitution	C	C	C	C	C	C	C	C	G	C	C	Cx337 "A"x1	Cx323 "T"x1	Cx333 "A"x2 "G"x1	Cx141 "A"x1	Cx177 "T"x1	Cx167 "G"x1	Cx78	Gx73 "A"x1	Cx76	Cx180	CDS MAPK_0261 Dehydrogenases with different specificities (related to short-chain alcohol dehydrogenases)
307033	substitution	G	G	G	G	G	G	G	G	C	G	G	Gx329	Gx281 "T"x2	Gx304	Gx138	Gx182	Gx171 "T"x1	Gx77	Cx60	Gx76 "T"x1	Gx116
307071	substitution	G	G	G	G	G	G	G	G	A	G	G	Gx332 "A"x1 "T"x1	Gx256	Gx327	Gx143 "T"x1	Gx155 "T"x1	Gx149	Gx87	Ax65 "C"x1	Gx80	Gx130 "T"x1
307110	substitution	A	A	A	A	A	A	A	A	G	A	A	Ax335	Ax268 "C"x1	Ax299 "G"x1	Ax105 "T"x1	Ax127	Ax127	Ax77	Gx46 "C"x1	Ax72	Ax139
307113	substitution	C	C	C	C	C	C	C	C	G	C	C	Cx328 "A"x2	Cx275	Cx305	Cx113	Cx126	Cx138	Cx77	Gx47	Cx70	Cx134
307393	substitution	T	T	T	T	T	T	T	T	C	T	T	Tx249	Tx232	Tx246	Tx132	Tx138	Tx81	Tx62 "C"x1	Cx49	Tx58	Tx147 "C"x1	CDS MAPK_0262 Gluconolactonase
308444	substitution	G	G	G	G	G	G	G	G	T	G	G	Gx116	Gx124 "T"x1	Gx131	Gx85	Gx91	Gx104	Gx62	Tx14	Gx32	Gx90	CDS MAPK_0262 Gluconolactonase
308731	substitution	G	G	G	G	G	G	G	G	A	G	G	Gx176 "T"x1	Gx181	Gx184	Gx141 "T"x2 "A"x2 "C"x1	Gx184	Gx154	Gx90	Ax63	Gx73 "T"x1	Gx122	CDS MAPK_0262 Gluconolactonase
309669	substitution	G	G	G	G	G	G	G	G	G	G	A	Gx228	Gx228 "A"x1	Gx233 "T"x1	Gx128	Gx177 "T"x1	Gx133	Gx67	Gx69	Gx101	Ax166 "C"x2	CDS MAPK_0264 Acyl-CoA synthetases (AMP-forming)/AMP-acid ligases II
310451	substitution	C	C	C	C	C	C	C	C	G	C	C	Cx193	Cx184	Cx197	Cx118	Cx133 "A"x1	Cx124	Cx59	Gx42 "A"x1	Cx58 "G"x1	Cx96	CDS MAPK_0264 Acyl-CoA synthetases (AMP-forming)/AMP-acid ligases II
313660	substitution	T	T	T	T	T	T	T	T	G	T	T	Tx282	Tx239 "G"x1	Tx278 "G"x1	Tx149 "G"x1	Tx164	Tx163	Tx113	Gx36	Tx57	Tx133	CDS MAPK_0267 N-term conserved hypothetical protein, pseudogene, CDS MAPK_0268 Hypothetical C
314579	substitution	T	T	T	T	T	T	T	T	C	T	T	Tx252 "C"x2	Tx244	Tx250 "C"x2	Tx145 "G"x1	Tx169 "C"x1	Tx157 "G"x1	Tx71	Cx57	Tx67	Tx101 "G"x2
320270	substitution	T	T	T	T	T	T	T	T	C	T	T	Tx246 "G"x1	Tx234	Tx224 "G"x1	Tx194	Tx166	Tx151 "C"x1 "G"x1	Tx105	Cx47 "T"x2	Tx79	Tx142	CDS MAPK_0271 fadD12_2 FadD12_2
322257	substitution	A	A	A	A	A	A	A	A	G	A	A	Ax139	Ax185 "C"x3	Ax137	Ax189 "C"x1	Ax162 "C"x2	Ax131 "T"x1	Ax68	Gx52 "C"x1	Ax60	Ax122 "C"x4
323250	substitution	C	C	C	C	C	C	C	C	T	C	C	Cx136	Cx135	Cx137	Cx90 "G"x1	Cx82	Cx81	Cx33	Tx42 "G"x1	Cx28	Cx103 "G"x2	CDS MAPK_0274 NAD-dependent aldehyde dehydrogenases
325171	substitution	T	T	T	T	T	T	T	T	C	T	T	Tx173	Tx185 "G"x1	Tx180	Tx156	Tx170 "A"x1 "G"x1	Tx165 "G"x1	Tx91	Cx38 "G"x2	Tx74 "G"x1	Tx154 "G"x1	CDS MAPK_0275 hypothetical protein
326363	substitution	C	C	C	C	C	C	C	C	T	C	C	Cx285	Cx295	Cx283 "T"x1	Cx189	Cx199	Cx169 "G"x1	Cx87	Tx55	Cx95 "T"x1	Cx163	CDS MAPK_0276 kojibiose phosphorylase
328548	substitution	T	T	T	T	T	T	T	T	C	T	T	Tx292 "C"x1 "G"x1	Tx281 "G"x1	Tx303	Tx159	Tx139	Tx133	Tx90	Cx42 "A"x1	Tx81 "G"x1	Tx190 "G"x1	CDS MAPK_0277 hydrolase, haloacid dehalogenase-like family
331409	substitution	T	T	T	T	T	T	T	T	C	T	T	Tx229	Tx246	Tx239	Tx182	Tx160 "C"x1	Tx159	Tx103	Cx33 "A"x1	Tx100 "G"x1	Tx149 "G"x2	CDS MAPK_0279 guaA GuaA
331895	substitution	C	C	C	C	C	C	C	C	T	C	C	Cx245 "A"x2	Cx203	Cx194	Cx132	Cx155	Cx154 "T"x1	Cx70	Tx53	Cx82	Cx119 "G"x1	CDS MAPK_0279 guaA GuaA
332680	deletion	A	A	A	A	A	A	A	A	-	A	A	Ax359	Ax300 "G"x1	Ax355 "C"x1	Ax161	Ax163	Ax158 "-"x1	Ax59	-x34 "A"x5	Ax48	Ax144 "-"x1	CDS MAPK_0280 conserved hypothetical protein
333010	substitution	T	T	T	T	T	T	T	T	C	T	T	Tx190	Tx218	Tx193	Tx119	Tx134 "A"x1 "G"x1	Tx97	Tx71	Cx40	Tx55	Tx115 "G"x1	CDS MAPK_0280 conserved hypothetical protein
337186	substitution	C	C	C	C	C	C	C	C	G	C	C	Cx291 "G"x1 "A"x1	Cx266 "A"x1 "T"x1	Cx269	Cx144 "A"x1	Cx130	Cx140	Cx76	Gx18	Cx62	Cx123	CDS MAPK_0283 kasB_2 beta-ketoacyl-acyl-carrier-protein synthase I
337208	substitution	T	T	T	T	T	T	T	T	G	T	T	Tx182	Tx168	Tx191	Tx92	Tx91	Tx98	Tx53	Gx12	Tx33	Tx94	CDS MAPK_0283 kasB_2 beta-ketoacyl-acyl-carrier-protein synthase I
337254	substitution	A	A	A	A	A	A	A	A	G	A	A	Ax246	Ax212	Ax217	Ax103	Ax109	Ax138	Ax73	Gx35	Ax42	Ax134	CDS MAPK_0283 kasB_2 beta-ketoacyl-acyl-carrier-protein synthase I
337360	substitution	T	T	T	T	T	T	T	T	C	T	T	Tx296	Tx256	Tx258 "C"x1	Tx158	Tx188	Tx190	Tx84	Cx27	Tx57	Tx143 "C"x1	CDS MAPK_0283 kasB_2 beta-ketoacyl-acyl-carrier-protein synthase I
337363	substitution	C	C	C	C	C	C	C	C	A	C	C	Cx299	Cx262 "A"x1	Cx251 "T"x1	Cx157 "A"x1	Cx182 "A"x1	Cx197 "T"x1	Cx83 "A"x1	Ax21	Cx62	Cx145	CDS MAPK_0283 kasB_2 beta-ketoacyl-acyl-carrier-protein synthase I
337369	substitution	G	G	G	G	G	G	G	G	A	G	G	Gx307 "C"x1	Gx246 "T"x1	Gx248	Gx157	Gx183	Gx185 "T"x1	Gx96	Ax8	Gx57 "C"x1	Gx139 "T"x1	CDS MAPK_0283 kasB_2 beta-ketoacyl-acyl-carrier-protein synthase I
337371	substitution	C	C	C	C	C	C	C	C	G	C	C	Cx302 "A"x2 "T"x1	Cx237	Cx243 "A"x1	Cx185	Cx180	Cx173 "A"x2	Cx99	Gx7	Cx54	Cx135	CDS MAPK_0283 kasB_2 beta-ketoacyl-acyl-carrier-protein synthase I
337400	substitution	G	G	G	G	G	G	G	G	A	G	G	Gx279 "T"x2	Gx219	Gx247 "T"x1	Gx131	Gx142 "C"x1	Gx153 "C"x2	Gx72	Ax12	Gx75	Gx107 "C"x1	CDS MAPK_0283 kasB_2 beta-ketoacyl-acyl-carrier-protein synthase I
337404	substitution	G	G	G	G	G	G	G	G	A	G	G	Gx274	Gx225 "A"x1	Gx253	Gx134 "A"x1 "T"x1	Gx138	Gx149 "T"x1	Gx65	Ax15	Gx75	Gx106	CDS MAPK_0283 kasB_2 beta-ketoacyl-acyl-carrier-protein synthase I
337407	substitution	A	A	A	A	A	A	A	A	T	A	A	Ax262 "C"x2 "G"x1	Ax221 "G"x1	Ax246	Ax121 "C"x9	Ax128 "C"x5	Ax139 "C"x7	Ax54 "C"x1	Tx19 "G"x1	Ax67 "C"x3	Ax91 "C"x5	CDS MAPK_0283 kasB_2 beta-ketoacyl-acyl-carrier-protein synthase I
337753	substitution	C	C	C	C	C	C	C	C	T	C	C	Cx178 "A"x1	Cx167	Cx178	Cx134 "A"x1	Cx158 "A"x1	Cx155 "A"x1	Cx69	Tx49	Cx73	Cx115	CDS MAPK_0284 iunH IunH
337760	substitution	C	C	C	C	C	C	C	C	T	C	C	Cx173	Cx158	Cx167	Cx143 "A"x1	Cx156 "A"x1	Cx164	Cx74	Tx47 "G"x2	Cx67	Cx116	CDS MAPK_0284 iunH IunH
338046	substitution	G	G	G	G	G	G	G	G	C	G	G	Gx271	Gx242 "A"x1	Gx229	Gx125	Gx123	Gx123	Gx81	Cx43	Gx32 "T"x1	Gx143 "A"x1	CDS MAPK_0284 iunH IunH
338987	substitution	C	C	C	C	C	C	C	C	T	C	C	Cx70	Cx50	Cx61	Cx61 "A"x1	Cx96 "G"x1	Cx57	Cx25	Tx59	Cx28 "A"x1	Cx40	CDS MAPK_0285 hypothetical protein
340761	substitution	T	T	T	T	T	T	T	T	C	T	T	Tx358 "C"x1	Tx310	Tx324	Tx164	Tx203	Tx145 "C"x1	Tx107	Cx59	Tx67	Tx190 "G"x1	CDS MAPK_0286 acrA1 AcrA1
341759	substitution	A	A	A	A	A	A	A	A	G	A	A	Ax366	Ax325	Ax326	Ax140	Ax186 "G"x1	Ax213	Ax107	Gx32	Ax69	Ax183	CDS MAPK_0287 lpqD conserved lipoprotein LpqD
342215	substitution	G	G	G	G	G	G	G	G	C	G	G	Gx390	Gx301 "T"x1	Gx361 "T"x1	Gx132	Gx187 "T"x1	Gx204	Gx103 "A"x1	Cx41	Gx80	Gx123
342216	substitution	A	A	A	A	A	A	A	A	G	A	A	Ax388 "C"x1	Ax297	Ax361	Ax119	Ax187	Ax204	Ax101	Gx36 "C"x1	Ax77	Ax119 "C"x2
342221	substitution	A	A	A	A	G	A	A	A	G	A	A	Ax367 "G"x1	Ax278	Ax334	Gx121	Ax154	Ax184	Ax86	Gx30	Ax74 "G"x1	Ax112
343677	substitution	T	T	T	T	T	T	T	T	C	T	T	Tx424	Tx380	Tx394	Tx131	Tx154	Tx177	Tx108 "C"x1	Cx38 "T"x12	Tx69	Tx132 "C"x1
343678	substitution	C	C	C	C	C	C	C	C	A	C	C	Cx428 "T"x1 "A"x1	Cx385 "A"x1	Cx399	Cx136	Cx158 "G"x1 "A"x1	Cx179 "A"x1	Cx108	Ax39 "C"x13	Cx69	Cx134
344923	substitution	C	C	C	C	C	C	C	C	T	C	C	Cx64	Cx60	Cx47 "A"x1	Cx103	Cx89	Cx93	Cx38	Tx41	Cx42 "G"x1	Cx75	CDS MAPK_0290 otsB2 OtsB2
345895	substitution	C	C	C	C	C	C	C	C	T	C	C	Cx83	Cx97 "T"x1	Cx95	Cx75 "T"x1	Cx67 "T"x1	Cx60	Cx32	Tx37	Cx45	Cx51	CDS MAPK_0291 conserved hypothetical protein
346123	substitution	C	C	C	C	C	C	C	C	C	C	T	Cx146	Cx145 "A"x1	Cx134	Cx158	Cx130 "A"x2	Cx100	Cx64	Cx58	Cx52 "A"x1	Tx137 "G"x1	CDS MAPK_0291 conserved hypothetical protein
347494	substitution	T	T	T	T	T	T	T	T	C	T	T	Tx135 "G"x1	Tx123	Tx138 "G"x1	Tx103	Tx95	Tx71	Tx42	Cx41	Tx27	Tx97	CDS MAPK_0292 dnaE2 DnaE2
348373	substitution	T	T	T	T	T	T	T	T	C	T	T	Tx319 "G"x2	Tx274	Tx276 "G"x1 "C"x1	Tx154 "C"x1	Tx190	Tx164	Tx72	Cx57 "G"x1	Tx75	Tx144 "G"x1	CDS MAPK_0292 dnaE2 DnaE2
349449	substitution	A	A	A	A	A	A	A	A	G	A	A	Ax295	Ax268 "C"x1	Ax299 "C"x3	Ax171	Ax183 "T"x1	Ax191 "G"x2	Ax74	Gx33	Ax86	Ax126 "C"x2	CDS MAPK_0292 dnaE2 DnaE2
350553	substitution	C	C	C	C	C	C	C	C	T	C	C	Cx267	Cx300	Cx316	Cx156 "T"x1	Cx215 "A"x1	Cx181 "T"x1	Cx94 "A"x1	Tx53	Cx73	Cx155	CDS MAPK_0293 Nitroreductase
350866	substitution	G	G	G	G	G	G	G	G	A	G	G	Gx291 "T"x1	Gx267 "T"x1	Gx274 "T"x1	Gx168	Gx159 "T"x1	Gx147 "T"x2 "C"x1	Gx86	Ax38	Gx69	Gx137	CDS MAPK_0293 Nitroreductase
351148	substitution	C	C	C	C	C	C	C	C	G	C	C	Cx206	Cx192 "T"x1	Cx205	Cx171 "A"x1	Cx214	Cx168	Cx68 "A"x1	Gx54 "C"x1	Cx81	Cx120	CDS MAPK_0293 Nitroreductase
351863	substitution	A	A	A	A	A	A	A	A	T	A	A	Ax114	Ax141	Ax113	Ax72 "G"x1	Ax87 "G"x1	Ax84 "C"x1	Ax60	Tx44 "G"x2	Ax34 "G"x1	Ax138	CDS MAPK_0295 conserved hypothetical protein
351876	substitution	T	T	T	T	T	T	T	T	C	T	T	Tx80	Tx107	Tx80 "G"x1	Tx74	Tx83	Tx63	Tx61 "G"x1	Cx34	Tx57	Tx115	CDS MAPK_0295 conserved hypothetical protein
352268	substitution	C	C	C	C	C	C	C	C	G	C	C	Cx220 "A"x2 "T"x1	Cx223 "A"x1	Cx258 "A"x1	Cx145	Cx127	Cx136 "G"x1 "T"x1	Cx66	Gx70	Cx89 "G"x2	Cx135 "T"x1	CDS MAPK_0295 conserved hypothetical protein
352356	insertion-before	-	-	-	-	-	-	-	-	A	-	-	#VALUE!	#VALUE!	#VALUE!	#VALUE!	#VALUE!	#VALUE!	#VALUE!	Ax31	#VALUE!	#VALUE!
355961	substitution	T	T	T	T	T	T	T	T	C	T	T	Tx155	Tx143	Tx165	Tx100	Tx99 "G"x1	Tx86	Tx62 "C"x1	Cx53 "G"x1	Tx75	Tx124	CDS MAPK_0298 conserved hypothetical protein
357143	substitution	G	G	G	G	G	G	G	G	A	G	G	Gx76 "T"x1	Gx72 "T"x1	Gx77 "T"x1 "C"x1	Gx72	Gx100	Gx70	Gx42	Ax47	Gx42	Gx101	CDS MAPK_0300 hypothetical protein
359093	substitution	C	C	C	C	C	C	C	C	T	C	C	Cx316 "A"x1	Cx506	Cx600	Cx192	Cx207 "T"x1	Cx204 "T"x1	Cx113	Tx35	Cx86	Cx142	CDS MAPK_0302 ABC-type multidrug transport system, ATPase component
361905	substitution	G	G	G	G	G	G	G	G	A	G	G	Gx395	Gx636	Gx656	Gx216	Gx191 "T"x1	Gx209	Gx143	Ax78	Gx75 "T"x1 "C"x1	Gx157	CDS MAPK_0303 ABC-type multidrug transport system, ATPase component
362563	substitution	T	T	T	T	T	T	T	T	C	T	T	Tx365 "A"x1	Tx570	Tx537 "C"x1	Tx227 "A"x1	Tx219	Tx181	Tx130	Cx33	Tx76	Tx151 "C"x1	CDS MAPK_0303 ABC-type multidrug transport system, ATPase component
363105	substitution	G	G	G	G	G	G	G	G	C	G	G	Gx283	Gx446	Gx488 "T"x1	Gx245 "A"x1	Gx204	Gx206 "T"x1	Gx92	Cx68	Gx82	Gx183	CDS MAPK_0303 ABC-type multidrug transport system, ATPase component
367363	substitution	T	T	T	T	T	T	T	T	G	T	T	Tx476	Tx812	Tx827	Tx179	Tx193	Tx239	Tx130	Gx25 "T"x1	Tx70	Tx153
367381	substitution	T	T	T	T	T	T	T	T	G	T	T	Tx368	Tx607	Tx588	Tx132	Tx153	Tx144	Tx119	Gx24	Tx46	Tx92 "G"x1
368783	substitution	A	A	A	A	A	A	A	A	C	A	A	Ax372	Ax480	Ax575	Ax205	Ax177 "C"x1 "G"x1	Ax163	Ax84	Cx11	Ax80	Ax141	CDS MAPK_0308 conserved hypothetical protein
368785	substitution	T	T	T	T	T	T	T	T	A	T	T	Tx381 "G"x1	Tx495 "G"x1	Tx589 "G"x1 "C"x1	Tx209	Tx184	Tx173	Tx85	Ax16	Tx83	Tx145	CDS MAPK_0308 conserved hypothetical protein
368786	substitution	T	T	T	T	T	T	T	T	C	T	T	Tx381 "G"x3	Tx496 "G"x3 "A"x1	Tx590 "G"x4	Tx219 "C"x1	Tx190	Tx181	Tx87	Cx16	Tx80	Tx148	CDS MAPK_0308 conserved hypothetical protein
371204	substitution	T	T	T	T	T	T	T	T	C	T	T	Tx264	Tx473 "C"x1	Tx503	Tx171	Tx157	Tx177 "C"x1	Tx82	Cx64	Tx98 "G"x1	Tx166 "C"x1	CDS MAPK_0311 metC O-acetylhomoserine sulfhydrylase
373970	substitution	C	C	C	C	C	C	C	C	C	C	T	Cx339 "A"x3 "T"x1	Cx522 "A"x2 "T"x1	Cx523 "A"x1	Cx166 "G"x1	Cx148 "A"x2	Cx207 "A"x2	Cx98 "T"x1	Cx33 "G"x1 "T"x1	Cx65	Tx168	CDS MAPK_0312 icd2 monomeric isocitrate dehydrogenase
378440	substitution	G	G	G	G	G	G	G	G	G	G	C	Gx416 "T"x2 "A"x1	Gx691 "T"x2	Gx707 "T"x4	Gx181 "A"x1	Gx180	Gx191 "T"x1 "A"x1	Gx123	Gx55	Gx82	Cx169	CDS MAPK_0316 ribonuclease, BN-like
379518	substitution	T	T	T	T	T	T	T	T	C	T	T	Tx240	Tx399	Tx457	Tx167	Tx126	Tx114	Tx74	Cx37	Tx30 "A"x1	Tx132 "G"x1
379570	substitution	G	G	G	G	G	G	G	G	T	G	G	Gx206	Gx295	Gx347 "C"x1	Gx113 "T"x2	Gx103	Gx86	Gx80 "T"x1	Tx20 "G"x1	Gx37	Gx145	CDS MAPK_0318 nagA N-acetylglucosamine-6-phosphate deacetylase
380117	substitution	T	T	T	T	T	T	T	T	C	T	T	Tx172 "G"x1 "C"x1	Tx285 "G"x1 "C"x1	Tx324 "G"x3	Tx133	Tx88 "C"x1	Tx79	Tx47	Cx33	Tx45	Tx122 "C"x3	CDS MAPK_0318 nagA N-acetylglucosamine-6-phosphate deacetylase
380545	substitution	A	A	A	A	A	A	A	A	G	A	A	Ax43	Ax107 "C"x1	Ax96	Ax111	Ax91	Ax89	Ax35	Gx20	Ax42	Ax106	CDS MAPK_0318 nagA N-acetylglucosamine-6-phosphate deacetylase
381047	insertion-before	-	-	-	-	-	-	-	-	T	-	-	#VALUE!	#VALUE!	#VALUE!	#VALUE!	#VALUE!	#VALUE!	#VALUE!	Tx33	#VALUE!	#VALUE!	CDS MAPK_0319 sugI sugar-transport integral membrane protein SugI
381068	substitution	T	T	T	T	T	T	T	T	A	T	T	Tx277 "G"x2 "C"x1	Tx489 "G"x4 "C"x3	Tx484 "G"x4 "C"x1	Tx230 "G"x2	Tx176 "G"x2	Tx210 "G"x1 "C"x1	Tx106 "C"x2	Ax67	Tx79 "G"x1 "C"x1	Tx164 "G"x1	CDS MAPK_0319 sugI sugar-transport integral membrane protein SugI
381242	substitution	A	A	A	A	A	A	A	A	T	A	A	Ax386	Ax627 "C"x1	Ax700 "C"x1	Ax193	Ax165	Ax120	Ax97 "G"x1	Tx43	Ax70	Ax160	CDS MAPK_0319 sugI sugar-transport integral membrane protein SugI
385071	substitution	C	C	C	C	C	C	C	C	T	C	C	Cx285	Cx475 "A"x1	Cx534 "A"x2 "G"x1	Cx241 "A"x1	Cx176	Cx145 "T"x1	Cx104	Tx38	Cx84	Cx153 "G"x1	CDS MAPK_0322 sigJ SigJ
388900	substitution	A	A	G	G	A	G	G	G	A	G	A	Ax414 "C"x2 "G"x1	Gx663 "A"x1	Gx657	Ax177	Gx145	Gx141 "T"x1	Gx129 "T"x1	Ax48 "G"x1	Gx71	Ax163 "G"x4 "T"x1	CDS MAPK_0325 sdhA SdhA
389809	substitution	T	C	T	T	T	T	T	T	T	T	T	Cx396 "A"x2	Tx694 "G"x4	Tx787 "G"x2	Tx187	Tx195	Tx236	Tx109	Tx37	Tx78	Tx160	CDS MAPK_0327 sdhC SdhC
390997	substitution	C	C	C	C	C	C	C	C	A	C	C	Cx97 "A"x1	Cx151 "A"x1	Cx149 "A"x1	Cx115 "G"x1	Cx95 "G"x1	Cx98 "G"x1	Cx51	Ax29	Cx40	Cx59 "G"x2	CDS MAPK_0329 deoA DeoA
391443	substitution	G	G	G	G	G	G	G	G	A	G	G	Gx149 "T"x1	Gx267	Gx290	Gx130 "A"x1	Gx95 "A"x1	Gx68	Gx45	Ax16	Gx41	Gx99	CDS MAPK_0329 deoA DeoA
392348	substitution	G	G	G	G	G	G	G	G	A	G	G	Gx334 "T"x1	Gx555 "T"x1	Gx580 "T"x1	Gx199	Gx201 "A"x1	Gx200	Gx90	Ax67	Gx95	Gx150	CDS MAPK_0330 add Add
393811	insertion-before	-	-	-	-	-	-	-	-	C	-	-	#VALUE!	#VALUE!	#VALUE!	#VALUE!	#VALUE!	#VALUE!	#VALUE!	Cx30	#VALUE!	#VALUE!	CDS MAPK_0331 transcription regulator
394644	substitution	G	G	G	G	G	G	G	G	A	G	G	Gx491 "T"x1	Gx762 "C"x1 "A"x1	Gx890 "T"x2	Gx170	Gx137 "T"x1	Gx234	Gx126	Ax73	Gx85	Gx193 "T"x1	CDS MAPK_0332 conserved hypothetical protein
397237	substitution	C	C	C	C	C	C	C	C	T	C	C	Cx366 "A"x1	Cx572 "A"x1	Cx594 "T"x1 "A"x1	Cx167	Cx144 "G"x1	Cx118 "A"x1	Cx88 "A"x1	Tx50 "G"x3	Cx88 "T"x1	Cx140	CDS MAPK_0335 conserved protein
397342	substitution	G	G	G	G	G	G	G	G	T	G	G	Gx163	Gx283	Gx291	Gx203 "C"x1	Gx181	Gx175 "T"x1	Gx82	Tx75	Gx66	Gx141 "C"x1	CDS MAPK_0335 conserved protein
397730	substitution	C	C	C	C	C	C	C	C	T	C	C	Cx307 "T"x1	Cx505 "A"x3	Cx536 "A"x2	Cx168 "A"x2	Cx156 "G"x4 "T"x1	Cx153 "G"x2	Cx114	Tx51	Cx62	Cx164 "G"x2	CDS MAPK_0335 conserved protein
398320	substitution	T	T	T	T	T	T	T	T	C	T	T	Tx350 "G"x2 "C"x1	Tx596 "G"x1	Tx605 "G"x4 "C"x3	Tx222	Tx187 "G"x1 "C"x1	Tx213	Tx70 "A"x1	Cx57	Tx80	Tx135 "G"x3 "C"x1	CDS MAPK_0335 conserved protein
399356	substitution	C	C	C	C	C	C	C	C	T	C	C	Cx281	Cx527	Cx536 "A"x2	Cx214 "G"x1	Cx216 "G"x1	Cx156	Cx111 "G"x1	Tx51	Cx71 "G"x1	Cx175	CDS MAPK_0336 acid phosphatase
401021	substitution	A	A	A	A	A	A	A	A	G	A	A	Ax294	Ax498 "C"x1	Ax495	Ax188	Ax137	Ax141	Ax76 "G"x1	Gx40	Ax80 "C"x1	Ax131	CDS MAPK_0338 pmmB PmmB
401980	substitution	C	C	C	C	C	C	C	C	T	C	C	Cx204 "A"x1	Cx402 "A"x2	Cx391 "A"x1	Cx191 "A"x1	Cx117	Cx96	Cx55	Tx33	Cx41 "G"x1	Cx112	CDS MAPK_0339 deoD DeoD
405275	substitution	A	A	A	A	A	A	A	A	C	A	A	Ax230	Ax419	Ax432 "T"x1 "G"x1	Ax202	Ax166	Ax93	Ax78	Cx59	Ax83	Ax144	CDS MAPK_0342 amiA AmiA
405930	substitution	C	C	C	C	C	C	C	C	T	C	C	Cx309 "A"x1 "T"x1	Cx512 "A"x1	Cx480 "A"x1 "T"x1	Cx206	Cx204 "A"x1	Cx175	Cx80	Tx46 "C"x1	Cx85 "A"x1	Cx148 "A"x1	CDS MAPK_0343 conserved hypothetical protein
407312	substitution	C	C	C	C	C	C	C	C	T	C	C	Cx215 "A"x1	Cx334 "A"x1	Cx400 "A"x1 "T"x1	Cx183	Cx126 "G"x1	Cx102 "G"x1	Cx84	Tx46	Cx82	Cx145	CDS MAPK_0344 lpdA LpdA
407619	substitution	G	G	G	G	G	G	G	G	T	G	G	Gx287	Gx493 "T"x2	Gx578 "T"x2 "A"x1	Gx243	Gx205 "T"x1	Gx200 "A"x1	Gx126	Tx68	Gx89	Gx156 "A"x1	CDS MAPK_0344 lpdA LpdA
407695	substitution	C	C	C	C	C	C	C	C	G	C	C	Cx198 "A"x1	Cx344 "A"x3	Cx294 "A"x2	Cx210	Cx199	Cx168	Cx75	Gx84 "C"x1	Cx83 "G"x1	Cx154	CDS MAPK_0344 lpdA LpdA
409162	substitution	G	G	G	G	G	G	G	G	T	G	G	Gx319 "T"x1	Gx530	Gx545 "T"x1	Gx208 "T"x2	Gx208	Gx183 "C"x1	Gx78	Tx48	Gx85	Gx156	CDS MAPK_0345 glpD2 GlpD2
411006	substitution	A	A	A	A	A	A	A	A	G	A	A	Ax141	Ax331	Ax296	Ax129	Ax87	Ax60	Ax75	Gx54	Ax61 "G"x1	Ax115	CDS MAPK_0347 Superfamily II RNA helicase
418913	substitution	T	T	T	T	T	T	T	T	C	T	T	Tx112	Tx177 "G"x1	Tx167	Tx135	Tx127	Tx72 "G"x1	Tx33	Cx32	Tx30	Tx70 "G"x1	CDS MAPK_0353 lhr Lhr
419731	substitution	T	T	T	T	T	T	T	T	C	T	T	Tx249 "G"x2	Tx425	Tx454 "G"x1	Tx213	Tx163 "G"x1	Tx144	Tx85	Cx44	Tx48	Tx174 "G"x3	CDS MAPK_0353 lhr Lhr
420286	deletion	G	G	G	G	G	G	G	G	-	G	G	Gx266	Gx469 "T"x1	Gx514	Gx251 "T"x1	Gx231 "T"x1	Gx165	Gx112	-x44 "G"x1	Gx97 "T"x1	Gx129	CDS MAPK_0353 lhr Lhr
420287	deletion	C	C	C	C	C	C	C	C	-	C	C	Cx255	Cx457 "A"x1	Cx505	Cx247 "G"x2 "A"x2	Cx232 "T"x2	Cx168	Cx113	-x45 "C"x10	Cx96	Cx129 "G"x1	CDS MAPK_0353 lhr Lhr
422381	substitution	C	C	C	C	C	C	C	C	T	C	C	Cx428 "T"x1	Cx596 "A"x2	Cx765	Cx232 "A"x2	Cx193 "T"x1	Cx187	Cx106	Tx57	Cx84 "A"x1	Cx183	CDS MAPK_0355 aldB AldB
424118	substitution	C	C	C	C	C	C	C	C	T	C	C	Cx187 "G"x1	Cx269	Cx317	Cx158 "G"x2	Cx103 "G"x10	Cx112 "G"x4	Cx29 "G"x1	Tx17 "G"x4	Cx22 "G"x1	Cx86 "G"x4	CDS MAPK_0356 conserved hypothetical protein
425314	substitution	C	C	C	C	C	C	C	C	T	C	C	Cx559 "A"x3	Cx780 "A"x5	Cx950 "A"x3	Cx218 "A"x2	Cx227 "A"x3 "G"x1	Cx214 "A"x1 "T"x1	Cx112	Tx46	Cx75	Cx148	CDS MAPK_0357 Transcriptional regulators
425927	substitution	C	C	C	C	C	C	C	C	T	C	C	Cx203	Cx368 "A"x1	Cx361 "A"x1	Cx198	Cx150 "A"x2	Cx142	Cx80	Tx36	Cx85	Cx122 "A"x1	CDS MAPK_0358 lat Lat
426517	substitution	C	C	C	C	C	C	C	C	T	C	C	Cx245 "G"x1	Cx447	Cx447 "A"x3	Cx187	Cx159	Cx127	Cx80 "T"x1	Tx40	Cx56	Cx182 "A"x1	CDS MAPK_0358 lat Lat
428120	substitution	C	C	C	C	C	C	C	C	A	C	C	Cx487 "G"x1 "A"x1	Cx712 "G"x1 "A"x1	Cx789 "A"x3 "G"x1	Cx216 "G"x1 "A"x1	Cx198	Cx219 "A"x1	Cx139	Ax44	Cx76	Cx156	CDS MAPK_0361 rsbW RsbW
430311	substitution	G	G	G	G	G	G	G	G	A	G	G	Gx156	Gx256	Gx295	Gx113 "C"x1	Gx121 "A"x1	Gx91 "C"x1	Gx41	Ax36 "C"x2	Gx41	Gx90	CDS MAPK_0364 accA3 AccA3
430358	substitution	G	G	G	G	G	G	G	G	A	G	G	Gx200 "A"x1	Gx357 "T"x1 "C"x1 "A"x1	Gx376	Gx168	Gx105	Gx97 "T"x2	Gx56	Ax27 "C"x2	Gx46	Gx118	CDS MAPK_0364 accA3 AccA3
433567	substitution	C	C	C	C	C	C	C	C	T	C	C	Cx308 "G"x1	Cx534 "A"x2 "G"x1	Cx527 "A"x2 "T"x1 "G"x1	Cx145	Cx144	Cx100	Cx97	Tx33	Cx83 "A"x1	Cx145	CDS MAPK_0367 maf maf protein
433708	substitution	T	T	T	T	T	T	T	T	G	T	T	Tx107	Tx252	Tx201	Tx68	Tx54	Tx28	Tx43 "G"x1	Gx26	Tx41	Tx94	CDS MAPK_0367 maf maf protein
436707	substitution	T	T	T	T	T	T	T	T	C	T	T	Tx106	Tx244	Tx242 "G"x1 "C"x1	Tx106	Tx75	Tx52	Tx47 "C"x1	Cx33	Tx33 "G"x1	Tx69 "C"x1	CDS MAPK_0370 Succinate dehydrogenase/fumarate reductase, flavoprotein subunit
440410	substitution	C	C	C	C	C	C	C	C	G	C	C	Cx45	Cx97	Cx102	Cx113 "T"x2	Cx106 "A"x1	Cx77	Cx33 "T"x1	Gx20 "T"x1	Cx41	Cx107 "G"x2	CDS MAPK_0374 purK PurK
441285	substitution	C	C	C	C	C	C	C	C	A	C	C	Cx154	Cx236 "G"x1	Cx225 "A"x2	Cx120 "T"x2 "A"x1	Cx78 "T"x2 "G"x1	Cx62	Cx44 "T"x2	Ax31	Cx30	Cx80	CDS MAPK_0375 purE PurE
441449	substitution	C	C	C	C	C	C	C	C	G	C	C	Cx488 "A"x1	Cx699 "T"x1	Cx833 "A"x1 "T"x1	Cx193 "A"x2	Cx157	Cx183	Cx94	Gx62	Cx66	Cx141	CDS MAPK_0376 fadE25_4 FadE25_4
443884	substitution	T	T	T	T	T	T	T	T	C	T	T	Tx187	Tx376	Tx341	Tx166	Tx110	Tx110 "C"x1	Tx51	Cx27	Tx38	Tx145	CDS MAPK_0377 Serine phosphatase RsbU, regulator of sigma subunit
444607	substitution	C	C	C	C	C	C	C	C	T	C	C	Cx329 "T"x1 "A"x1	Cx574 "A"x1	Cx560 "A"x1	Cx214	Cx202	Cx219	Cx118	Tx52	Cx83 "A"x1	Cx144 "A"x1	CDS MAPK_0378 two component system membrane associated sensor kinase
446467	substitution	G	G	G	G	G	G	G	G	C	G	G	Gx323 "T"x1	Gx512 "T"x2 "C"x1	Gx475 "T"x1	Gx167	Gx134	Gx157 "C"x2 "T"x1	Gx87	Cx39	Gx73	Gx120	CDS MAPK_0380 pstS PstS
447647	substitution	G	G	G	G	G	G	G	G	C	G	G	Gx124	Gx260	Gx228 "A"x1 "T"x1	Gx119 "C"x1	Gx106 "T"x1	Gx108	Gx91	Cx46 "G"x2	Gx68	Gx110	CDS MAPK_0381 pknD PknD
449145	substitution	T	T	T	T	T	T	T	T	C	T	T	Tx321	Tx545 "G"x2	Tx538	Tx207	Tx184 "C"x2	Tx215	Tx102	Cx49	Tx81	Tx154 "G"x2 "C"x2	CDS MAPK_0381 pknD PknD
452128	deletion	T	T	T	T	T	T	T	T	-	T	T	Tx298	Tx555 "C"x1	Tx575 "C"x1	Tx248 "C"x2 "G"x1	Tx209	Tx206 "C"x1	Tx103	#VALUE!	Tx81 "C"x1 "A"x1	Tx159 "G"x1 "C"x1	CDS MAPK_0384 ctpC CtpC
454118	substitution	T	T	T	T	T	T	T	T	C	T	T	Tx429	Tx708	Tx782	Tx259	Tx218	Tx218	Tx107 "C"x1	Cx78 "T"x1	Tx98	Tx169
454430	substitution	T	G	G	G	G	G	G	G	G	G	G	Gx144	Gx299 "T"x1 "C"x1	Gx277	Gx79 "A"x1	Gx47 "C"x1	Gx38	Gx48	Gx27	Gx35	Gx109 "A"x1	CDS MAPK_0386 conserved hypothetical protein
456358	substitution	C	C	C	C	C	C	C	C	T	C	C	Cx415	Cx637 "A"x2	Cx763 "A"x2	Cx259 "A"x1	Cx199	Cx219 "A"x3	Cx140	Tx60	Cx80	Cx177
460575	substitution	C	C	C	C	C	C	C	C	T	C	C	Cx206	Cx317	Cx366 "T"x1	Cx128 "T"x1	Cx121	Cx114 "T"x1	Cx74	Tx37	Cx49	Cx100	CDS MAPK_0392 Type I restriction-modification system methyltransferase subunit
464138	substitution	A	A	A	A	A	A	A	A	G	A	A	Ax680	Ax978	Ax1184 "G"x1	Ax229 "G"x1 "T"x1	Ax195	Ax210	Ax99	Gx53	Ax82 "G"x1	Ax169	CDS MAPK_0395 hypothetical protein
464976	substitution	G	G	G	G	G	G	G	G	A	G	G	Gx165	Gx276 "T"x1 "A"x1	Gx283	Gx127 "T"x3 "C"x2	Gx102 "T"x3 "C"x2	Gx104 "C"x4 "T"x3	Gx57 "T"x2 "A"x1 "C"x1	Ax37	Gx77	Gx99 "C"x2 "T"x1	CDS MAPK_0397 conserved hypothetical protein
465949	substitution	G	G	G	G	G	G	G	G	C	G	G	Gx174 "T"x1	Gx300 "T"x2	Gx306	Gx224 "T"x1	Gx185 "A"x1	Gx126 "A"x1 "T"x1	Gx51	Cx57 "A"x2	Gx80 "A"x1	Gx130	CDS MAPK_0399 pmmA PmmA
468337	substitution	G	G	G	G	G	G	G	G	A	G	G	Gx270 "T"x1	Gx440 "T"x5	Gx500 "T"x3 "A"x1	Gx129 "T"x1	Gx103 "T"x1	Gx96 "T"x2 "A"x1	Gx58	Ax32	Gx36	Gx116	CDS MAPK_0400 conserved hypothetical protein
472607	substitution	A	A	A	A	A	A	A	A	G	A	A	Ax580	Ax853	Ax970 "G"x2	Ax192	Ax197	Ax205 "G"x1	Ax117	Gx58	Ax70	Ax120 "G"x1	CDS MAPK_0404 conserved hypothetical protein
473080	substitution	A	A	A	A	A	A	A	A	G	A	A	Ax285 "G"x1 "C"x1	Ax404	Ax430 "G"x2 "C"x1	Ax179	Ax152 "G"x1 "T"x1	Ax188	Ax86	Gx52 "T"x1	Ax75 "G"x1	Ax140 "C"x2 "G"x1 "T"x1	CDS MAPK_0404 conserved hypothetical protein
475192	substitution	G	G	G	G	G	G	G	G	A	G	G	Gx367	Gx598 "C"x1	Gx594 "T"x1	Gx200	Gx173	Gx190	Gx122	Ax54 "C"x1	Gx73 "T"x1	Gx142	CDS MAPK_0406 sahH SahH
475620	substitution	C	C	C	C	C	C	C	C	A	C	C	Cx375 "G"x1	Cx570 "A"x1	Cx561 "A"x3	Cx203 "A"x1	Cx169	Cx189	Cx116	Ax53 "C"x1	Cx69	Cx131	CDS MAPK_0406 sahH SahH
476751	substitution	T	T	T	T	T	T	T	T	G	T	T	Tx209 "C"x1 "G"x1	Tx357 "C"x1 "G"x1	Tx409	Tx156	Tx122	Tx91	Tx86 "G"x2	Gx46 "T"x1 "A"x1	Tx60	Tx108 "G"x1	CDS MAPK_0407 tmk Tmk
480868	substitution	A	A	A	A	A	A	A	A	G	A	A	Ax208 "C"x1 "G"x1	Ax415 "C"x2	Ax400	Ax167 "C"x4 "G"x1	Ax115 "G"x1	Ax93 "C"x2	Ax61	Gx70	Ax78 "G"x1	Ax118 "C"x6 "G"x1	CDS MAPK_0410 lpqB LpqB
480912	substitution	G	G	G	G	G	G	G	G	A	G	G	Gx219	Gx396 "T"x2	Gx315 "T"x1	Gx131 "C"x1 "T"x1	Gx111	Gx98	Gx64	Ax44	Gx53	Gx150 "T"x1	CDS MAPK_0410 lpqB LpqB
481326	substitution	T	T	T	T	T	T	T	T	C	T	T	Tx362	Tx601	Tx587	Tx203 "C"x1	Tx201	Tx186	Tx122	Cx66	Tx77	Tx170	CDS MAPK_0410 lpqB LpqB
484094	substitution	A	A	A	A	A	A	A	A	G	A	A	Ax319	Ax250	Ax288	Ax156 "G"x1	Ax145	Ax146	Ax88	Gx23	Ax44	Ax156 "C"x2
484338	substitution	G	G	G	G	G	G	G	G	A	G	G	Gx485 "T"x2	Gx387 "A"x1 "T"x1	Gx421 "T"x2	Gx161 "T"x1	Gx195	Gx191 "T"x1	Gx93	Ax62	Gx87	Gx154	CDS MAPK_0413 Ribosome-associated protein Y (PSrp-1)
486642	substitution	C	C	C	C	C	C	C	C	A	C	C	Cx83	Cx134 "T"x1	Cx109	Cx112	Cx142	Cx128	Cx66	Ax56 "C"x3	Cx68	Cx129	CDS MAPK_0414 secA SecA
487431	substitution	A	A	A	A	A	A	A	A	G	A	A	Ax341 "G"x1	Ax328 "C"x1	Ax310 "C"x2	Ax186	Ax209	Ax212 "G"x1	Ax83	Gx55	Ax106 "G"x1	Ax182	CDS MAPK_0414 secA SecA
487574	substitution	C	C	C	C	C	C	C	C	T	C	C	Cx436 "T"x1	Cx334	Cx380 "G"x1 "T"x1	Cx186 "A"x1 "T"x1	Cx208	Cx174	Cx96	Tx64	Cx64	Cx192 "G"x1	CDS MAPK_0414 secA SecA
490583	substitution	T	T	T	T	T	T	T	T	C	T	T	Tx352	Tx293 "C"x1	Tx363	Tx173	Tx190 "C"x2	Tx208 "C"x1 "A"x1	Tx93	Cx37	Tx57	Tx139	CDS MAPK_0416 Response regulator containing a CheY-like receiver domain and an HTH DNA-binding domain
491529	substitution	A	A	A	A	A	A	A	A	G	A	A	Ax224	Ax218	Ax241 "C"x1	Ax138 "C"x1	Ax168 "C"x3	Ax156	Ax58	Gx96 "C"x1	Ax72 "C"x1	Ax105 "C"x2 "G"x1	CDS MAPK_0418 Putative regulatory, ligand-binding protein related to C-terminal domains of K+ channels
493782	substitution	C	C	C	C	C	C	C	C	G	C	C	Cx265 "A"x1	Cx232 "A"x1	Cx258	Cx173 "A"x1	Cx185	Cx190 "G"x1	Cx57	Gx96	Cx54	Cx152
494333	substitution	T	T	T	T	T	T	T	T	C	T	T	Tx344	Tx276	Tx304	Tx158	Tx174 "G"x1	Tx156	Tx93	Cx54	Tx62 "G"x1	Tx111 "C"x1	CDS MAPK_0421 conserved hypothetical protein
495570	substitution	A	A	A	A	A	A	A	A	T	A	A	Ax245	Ax211	Ax254	Ax125	Ax177	Ax152	Ax80	Tx59 "A"x1 "G"x1	Ax70	Ax107	CDS MAPK_0422 pvdS PvdS
495705	substitution	G	G	G	G	G	G	G	G	T	G	G	Gx461 "-"x1	Gx362 "T"x1	Gx381 "T"x2	Gx151 "C"x1	Gx173	Gx203	Gx54	Tx50	Gx69	Gx128 "T"x1	CDS MAPK_0422 pvdS PvdS
496908	substitution	C	C	C	C	C	C	C	C	T	C	C	Cx185 "T"x1	Cx209	Cx216 "A"x1	Cx116 "T"x1	Cx112	Cx95 "A"x1	Cx63	Tx52 "C"x1	Cx58 "A"x1	Cx137 "G"x2 "T"x1	CDS MAPK_0424 Flavodoxin reductases (ferredoxin-NADPH reductases) family 1
497133	substitution	C	C	C	C	C	C	C	C	T	C	C	Cx251 "A"x2	Cx297	Cx309 "A"x1	Cx149 "T"x1	Cx181	Cx155	Cx63	Tx68	Cx71 "G"x1	Cx150	CDS MAPK_0424 Flavodoxin reductases (ferredoxin-NADPH reductases) family 1
499449	substitution	C	C	C	C	C	C	C	C	T	C	C	Cx329 "A"x1	Cx254 "A"x2	Cx269 "G"x1 "A"x1	Cx102 "T"x1	Cx126	Cx127	Cx42	Tx39	Cx50	Cx141
499550	substitution	C	C	C	C	C	C	C	C	A	C	C	Cx286 "A"x2	Cx232	Cx277	Cx135	Cx189	Cx175	Cx82 "G"x1	Ax42	Cx67	Cx141	CDS MAPK_0426 conserved hypothetical protein
500462	substitution	A	A	A	A	A	A	A	A	G	A	A	Ax270	Ax261	Ax260	Ax131	Ax161	Ax162	Ax82	Gx69	Ax69	Ax160	CDS MAPK_0427 Transcriptional regulator
500612	substitution	G	G	G	G	G	G	G	G	A	G	G	Gx312	Gx273	Gx282	Gx137 "C"x1 "A"x1	Gx170 "C"x1	Gx175 "T"x1	Gx57	Ax38 "C"x11	Gx81	Gx152	CDS MAPK_0427 Transcriptional regulator
500613	insertion-before	-	-	-	-	-	-	-	-	C	-	-	#VALUE!	#VALUE!	#VALUE!	#VALUE!	#VALUE!	#VALUE!	#VALUE!	Cx38 "-"x10 "T"x1	#VALUE!	#VALUE!	CDS MAPK_0427 Transcriptional regulator
500949	substitution	G	G	G	G	G	G	G	G	C	G	G	Gx265 "T"x1	Gx250	Gx257	Gx141	Gx141 "-"x1	Gx148	Gx82	Cx66 "A"x1	Gx81	Gx141	CDS MAPK_0427 Transcriptional regulator
502296	substitution	A	A	A	A	A	A	A	A	G	A	A	Ax315 "C"x1	Ax301	Ax302 "G"x1	Ax136	Ax176	Ax189	Ax93	Gx65 "T"x1	Ax92	Ax176 "C"x1	CDS MAPK_0429 conserved hypothetical protein
502989	substitution	C	C	C	C	C	C	C	C	T	C	C	Cx244 "G"x1	Cx223 "G"x1	Cx204 "A"x1	Cx127	Cx148 "A"x1	Cx153 "A"x1	Cx65	Tx47	Cx71 "A"x1	Cx141
503850	substitution	C	C	C	C	C	C	C	C	A	C	C	Cx237 "A"x1	Cx238	Cx252	Cx153	Cx150	Cx191	Cx73	Ax52 "C"x1	Cx94 "A"x2	Cx146	CDS MAPK_0431 fadA6_4 acetyl-CoA acetyltransferase
504052	substitution	G	G	G	G	G	G	G	G	A	G	G	Gx233 "T"x2	Gx212	Gx224 "A"x1	Gx149 "C"x2	Gx149	Gx152 "C"x2 "T"x2	Gx68 "C"x1	Ax54 "C"x2 "T"x1	Gx82 "C"x1	Gx130 "C"x2	CDS MAPK_0431 fadA6_4 acetyl-CoA acetyltransferase
504144	substitution	C	C	C	C	C	C	C	C	T	C	C	Cx290	Cx242 "T"x1	Cx269 "A"x2 "T"x1	Cx160	Cx162	Cx172 "T"x1	Cx88	Tx52	Cx66 "G"x1	Cx118 "G"x1	CDS MAPK_0431 fadA6_4 acetyl-CoA acetyltransferase
504354	substitution	G	G	G	G	G	G	G	G	C	G	G	Gx300	Gx289	Gx285	Gx136	Gx163 "T"x1	Gx161 "A"x1	Gx76	Cx49	Gx73	Gx159	CDS MAPK_0431 fadA6_4 acetyl-CoA acetyltransferase
505675	substitution	G	G	G	G	G	G	G	G	C	G	G	Gx219 "T"x1	Gx233	Gx231	Gx172	Gx161 "C"x1 "T"x1	Gx164	Gx86 "T"x1	Cx44 "T"x1	Gx38	Gx136	CDS MAPK_0433 ribosome biogenesis GTPase
508602	substitution	A	A	A	A	A	A	A	A	C	A	A	Ax326 "C"x1	Ax303 "G"x2	Ax305 "C"x3	Ax129	Ax160 "T"x1	Ax171 "T"x1	Ax67	Cx45	Ax87	Ax123 "C"x1	CDS MAPK_0436 conserved hypothetical protein
508605	substitution	C	C	C	C	C	C	C	C	G	C	C	Cx307 "A"x1 "T"x1	Cx292 "A"x1 "G"x1	Cx299 "T"x1 "A"x1	Cx114 "T"x1	Cx159	Cx170	Cx66	Gx42	Cx83	Cx124	CDS MAPK_0436 conserved hypothetical protein
508835	substitution	T	T	T	T	T	T	T	T	C	T	T	Tx53	Tx40	Tx30	Tx10	Tx12	Tx15	Tx6	Cx7	Tx34	Tx6	CDS MAPK_0436 conserved hypothetical protein
509001	substitution	C	C	C	C	C	C	C	C	T	C	C	Cx160	Cx144	Cx125 "A"x1	Cx53	Cx56	Cx64	Cx50	Tx78 "C"x2 "A"x1	Cx37 "G"x1	Cx84	CDS MAPK_0436 conserved hypothetical protein
509197	substitution	T	T	T	T	T	T	T	T	C	T	T	Tx196	Tx178	Tx186	Tx54	Tx73	Tx63	Tx33	Cx29	Tx22	Tx68	CDS MAPK_0436 conserved hypothetical protein
509451	substitution	C	C	C	C	C	C	C	C	A	C	C	Cx15	Cx13	Cx17 "G"x1	Cx57 "G"x1	Cx50	Cx60 "A"x1	Cx19	Ax10	Cx12	Cx53 "A"x1	CDS MAPK_0436 conserved hypothetical protein
509580	substitution	T	T	T	T	T	T	T	T	C	T	T	Tx69	Tx61	Tx78	Tx62	Tx76	Tx62 "C"x1	Tx45 "G"x1	Cx20 "G"x1	Tx37	Tx79 "G"x26	CDS MAPK_0436 conserved hypothetical protein
509592	substitution	G	G	G	G	G	G	G	G	C	G	G	Gx34 "T"x1	Gx30	Gx29	Gx56	Gx74	Gx73 "T"x1	Gx47	Cx22	Gx24	Gx103	CDS MAPK_0436 conserved hypothetical protein
509926	substitution	T	T	T	T	T	T	T	T	C	T	T	Tx199	Tx187	Tx217	Tx132	Tx152	Tx146	Tx66	Cx33	Tx47	Tx106	CDS MAPK_0436 conserved hypothetical protein
513888	substitution	G	G	G	G	G	G	G	G	A	G	G	Gx256	Gx266	Gx243 "T"x1	Gx147	Gx143	Gx182	Gx59	Ax64	Gx68	Gx126	CDS MAPK_0440 short chain dehydrogenase
514380	substitution	A	A	A	A	A	A	A	A	G	A	A	Ax290 "C"x1	Ax233	Ax246	Ax147	Ax168	Ax136	Ax74 "G"x1	Gx72	Ax92	Ax137	CDS MAPK_0441 conserved hypothetical protein
514746	substitution	G	G	G	G	G	G	G	G	A	G	G	Gx164 "T"x1	Gx138 "T"x1	Gx141	Gx138	Gx167	Gx160	Gx79	Ax55 "C"x1	Gx71	Gx121	CDS MAPK_0441 conserved hypothetical protein
515416	substitution	A	A	A	A	A	A	A	A	G	A	A	Ax172 "G"x2	Ax154	Ax168 "G"x1	Ax112 "C"x2 "G"x1	Ax141	Ax123	Ax71	Gx57 "C"x1	Ax81 "C"x1	Ax116 "C"x4	CDS MAPK_0442 dehydrogenase
515423	substitution	C	C	C	C	C	C	C	C	A	C	C	Cx152 "A"x1	Cx135 "A"x1	Cx141	Cx102 "G"x1	Cx132 "G"x2	Cx98 "G"x2 "A"x1	Cx90 "G"x1	Ax55 "G"x1	Cx72	Cx111	CDS MAPK_0442 dehydrogenase
515843	substitution	A	A	A	A	A	A	A	A	G	A	A	Ax226	Ax204	Ax173	Ax137	Ax141	Ax181 "T"x1 "C"x1	Ax73	Gx74 "C"x1 "A"x1	Ax74	Ax129 "C"x3	CDS MAPK_0442 dehydrogenase
516539	substitution	C	C	C	C	C	C	C	C	T	C	C	Cx278	Cx217	Cx290	Cx116	Cx192 "A"x1 "T"x1	Cx180	Cx84	Tx76	Cx86 "A"x1	Cx167	CDS MAPK_0443 Dehydrogenases with different specificities (related to short-chain alcohol dehydrogenases)
517054	substitution	T	T	T	T	T	T	T	T	C	T	T	Tx289 "G"x1	Tx231	Tx274 "G"x1	Tx130	Tx132	Tx172 "C"x1	Tx52	Cx68 "T"x1 "A"x1	Tx83	Tx91
518065	substitution	T	T	T	T	T	T	T	T	C	T	T	Tx329 "G"x1	Tx312	Tx349 "C"x1 "G"x1	Tx109 "C"x1	Tx148	Tx176	Tx106	Cx58 "T"x1	Tx56	Tx159 "C"x1	CDS MAPK_0445 conserved hypothetical protein
518408	substitution	T	T	T	T	T	T	T	T	G	T	T	Tx354	Tx291	Tx318	Tx134	Tx177	Tx169	Tx79	Gx55 "T"x1	Tx87	Tx146
518632	substitution	T	T	T	T	T	T	T	T	C	T	T	Tx287	Tx274 "C"x1	Tx262	Tx160 "C"x1	Tx151	Tx128 "C"x2	Tx97	Cx49	Tx98	Tx150 "G"x1
520978	substitution	G	G	G	G	G	G	G	G	A	G	G	Gx415	Gx370 "A"x1	Gx425	Gx125 "T"x1	Gx169 "A"x1	Gx180 "T"x1	Gx103	Ax53	Gx91	Gx117
525891	substitution	T	T	T	T	T	T	T	T	T	T	G	Tx132	Tx142	Tx117	Tx89	Tx89	Tx72 "C"x1	Tx68	Tx73	Tx98 "G"x1	Gx115	CDS MAPK_0455 conserved hypothetical protein
526428	substitution	T	T	T	T	T	T	T	T	C	T	T	Tx223	Tx203	Tx226	Tx126	Tx109	Tx116	Tx74	Cx53	Tx66 "C"x1	Tx102	CDS MAPK_0455 conserved hypothetical protein
527717	substitution	T	T	T	T	T	T	T	T	G	T	T	Tx321	Tx273	Tx311	Tx192	Tx192 "C"x1	Tx179	Tx79	Gx71	Tx88 "G"x1	Tx149	CDS MAPK_0456 rhlE RhlE
530426	substitution	C	C	C	C	C	C	C	C	T	C	C	Cx335	Cx273	Cx299	Cx139	Cx186	Cx175	Cx73 "A"x1	Tx58 "G"x2	Cx94	Cx163
530527	deletion	C	C	C	C	C	C	C	C	-	C	C	Cx352 "A"x2	Cx334 "A"x3 "T"x1	Cx331	Cx148 "A"x1	Cx160	Cx174	Cx85	#VALUE!	Cx82	Cx147	CDS MAPK_0459 conserved hypothetical protein
530986	substitution	A	A	A	A	A	A	A	A	C	A	A	Ax287 "G"x2 "C"x1	Ax243	Ax272	Ax133 "C"x1	Ax182 "G"x2	Ax179 "C"x1 "G"x1	Ax86	Cx50 "T"x1	Ax60	Ax102 "C"x5	CDS MAPK_0460 Transcriptional regulator
532434	substitution	C	C	C	C	C	C	C	C	G	C	C	Cx253 "A"x1	Cx276	Cx278 "A"x1	Cx160 "A"x1 "T"x1	Cx176 "T"x1	Cx193 "T"x1 "A"x1	Cx69	Gx53	Cx72	Cx142	CDS MAPK_0461 conserved hypothetical protein
540273	substitution	C	C	C	C	C	C	C	C	T	C	C	Cx96	Cx66	Cx93	Cx145 "A"x1	Cx133	Cx90	Cx63	Tx66	Cx64 "G"x1	Cx77	CDS MAPK_0468 Superfamily I DNA and RNA helicases
547601	substitution	T	T	T	T	T	T	T	T	C	T	T	Tx91	Tx89	Tx91	Tx93	Tx94	Tx99 "C"x1	Tx47	Cx43	Tx39 "G"x1	Tx104 "G"x2
550597	substitution	G	G	G	G	G	G	G	G	T	G	G	Gx330	Gx287	Gx358 "A"x1	Gx160 "T"x1	Gx164 "T"x1	Gx153	Gx95	Tx49	Gx48	Gx153 "A"x1
553933	substitution	A	A	A	A	A	A	A	A	T	A	A	Ax237	Ax201	Ax234 "C"x1	Ax111	Ax149	Ax145	Ax63 "C"x1	Tx47	Ax78	Ax109 "C"x2 "T"x1	CDS MAPK_0477 conserved hypothetical protein
554447	substitution	T	T	T	T	T	T	T	T	C	T	T	Tx312 "G"x3	Tx250 "C"x1 "G"x1	Tx278 "G"x4	Tx108 "G"x1	Tx145 "C"x1 "G"x1	Tx167 "G"x2	Tx79 "G"x3	Cx44	Tx63	Tx104 "C"x1 "G"x1	CDS MAPK_0477 conserved hypothetical protein
554535	substitution	T	T	T	T	T	T	T	T	C	T	T	Tx333	Tx282	Tx329	Tx134	Tx142	Tx199	Tx88	Cx60	Tx57 "C"x1 "A"x1	Tx168	CDS MAPK_0477 conserved hypothetical protein
555193	substitution	C	C	C	C	C	C	C	C	A	C	C	Cx446 "A"x1	Cx350	Cx409 "A"x1	Cx139	Cx151	Cx201	Cx98 "A"x1	Ax52	Cx91	Cx163 "A"x2	CDS MAPK_0477 conserved hypothetical protein
557381	substitution	A	A	A	A	A	A	A	A	G	A	A	Ax412	Ax326	Ax366	Ax168	Ax189	Ax165	Ax99	Gx62 "A"x1	Ax83	Ax165	CDS MAPK_0479 mceA mammalian cell entry protein A, MceA
558483	substitution	G	G	G	G	G	G	G	G	A	G	G	Gx60	Gx61	Gx54	Gx87	Gx93 "A"x1	Gx102	Gx36	Ax23	Gx39	Gx59	CDS MAPK_0479 mceA mammalian cell entry protein A, MceA
558511	substitution	G	G	G	G	G	G	G	G	A	G	G	Gx172	Gx165	Gx153	Gx123 "T"x1	Gx113 "T"x1	Gx117 "A"x1	Gx49	Ax43 "C"x6	Gx46 "T"x1	Gx88 "A"x1	CDS MAPK_0479 mceA mammalian cell entry protein A, MceA
558688	substitution	T	T	T	T	T	T	T	T	G	T	T	Tx123	Tx110	Tx134	Tx89	Tx83	Tx74	Tx31	Gx26	Tx53	Tx124 "G"x2	CDS MAPK_0480 hypothetical protein
560077	substitution	T	T	T	T	T	T	T	T	C	T	T	Tx330	Tx296	Tx290 "G"x1 "C"x1	Tx156	Tx189	Tx192	Tx100	Cx57	Tx68	Tx148	CDS MAPK_0481 Dehydrogenases with different specificities (related to short-chain alcohol dehydrogenases)
563157	substitution	G	G	G	G	G	G	G	G	C	G	G	Gx101	Gx108	Gx114 "C"x1	Gx65	Gx73 "C"x1	Gx76	Gx65 "C"x1	Cx21	Gx33	Gx68 "T"x1
563750	substitution	T	T	T	T	T	T	T	T	C	T	T	Tx245	Tx204	Tx210 "G"x1	Tx130	Tx136	Tx175	Tx98	Cx64	Tx70 "G"x1	Tx153 "G"x2	CDS MAPK_0484 fadD29 FadD29
569286	substitution	G	G	G	G	G	G	G	G	T	G	G	Gx196	Gx213	Gx177	Gx97 "T"x1	Gx109	Gx99	Gx62	Tx22	Gx36	Gx180 "T"x1	CDS MAPK_0487 Flavodoxin reductases (ferredoxin-NADPH reductases) family 1
570380	substitution	T	T	T	T	T	T	T	T	G	T	T	Tx213	Tx255	Tx227	Tx140	Tx171	Tx130	Tx47	Gx40	Tx69	Tx131 "G"x2	CDS MAPK_0488 Na/H antiporter
571031	substitution	C	C	C	C	C	C	C	C	T	C	C	Cx223 "A"x1 "G"x1	Cx234 "T"x1	Cx240	Cx174	Cx150 "T"x1	Cx148	Cx81 "A"x1	Tx39 "G"x2	Cx45	Cx114
571934	substitution	C	C	C	C	C	C	C	C	T	C	C	Cx287	Cx272	Cx324	Cx174	Cx198 "A"x1	Cx217	Cx97 "T"x1 "A"x1	Tx54 "G"x1	Cx81	Cx168	CDS MAPK_0489 Hypothetical Protein
572248	substitution	G	G	G	G	G	G	G	G	G	G	C	Gx168	Gx183 "T"x2	Gx168 "T"x1	Gx99	Gx105	Gx100 "T"x1	Gx60	Gx46	Gx71	Cx123	CDS MAPK_0490 conserved hypothetical protein
573093	substitution	G	G	G	G	G	G	G	G	A	G	G	Gx75	Gx70	Gx63 "C"x1	Gx94	Gx81	Gx69	Gx42	Ax30 "G"x1	Gx34	Gx75	CDS MAPK_0490 conserved hypothetical protein
573837	substitution	A	A	A	A	A	A	A	A	G	A	A	Ax407	Ax354	Ax348 "G"x1	Ax144 "G"x1	Ax182	Ax170	Ax88	Gx82	Ax82	Ax165
574295	substitution	T	T	T	T	T	T	T	T	C	T	T	Tx323 "C"x1	Tx320	Tx345 "G"x1	Tx139	Tx178 "A"x1 "G"x1	Tx168	Tx87 "A"x1 "C"x1	Cx60	Tx78	Tx146	CDS MAPK_0492 conserved hypothetical protein
574310	substitution	T	T	T	T	T	T	T	T	C	T	T	Tx263	Tx256	Tx295	Tx142	Tx167	Tx192	Tx110	Cx49 "T"x1	Tx75	Tx157	CDS MAPK_0492 conserved hypothetical protein
576886	substitution	C	C	C	C	C	C	C	C	G	C	C	Cx164	Cx185	Cx165	Cx145 "A"x1	Cx204	Cx153	Cx68 "A"x1	Gx60	Cx77 "A"x2	Cx128	CDS MAPK_0494 Signal transduction histidine kinase
577063	substitution	A	A	A	A	A	A	A	A	G	A	A	Ax331	Ax277	Ax287	Ax174	Ax187	Ax195	Ax55 "G"x1	Gx45 "A"x1	Ax83	Ax137 "C"x1
578556	substitution	C	C	C	C	C	C	C	C	T	C	C	Cx310	Cx293 "G"x2 "A"x1	Cx299 "A"x1	Cx164 "A"x1	Cx148 "G"x1	Cx184	Cx98	Tx63	Cx83	Cx166	CDS MAPK_0496 conserved hypothetical protein
580202	substitution	T	T	T	T	T	T	T	T	C	T	T	Tx181	Tx178	Tx153 "G"x1	Tx151 "G"x1	Tx155 "G"x1	Tx116 "G"x1 "C"x1	Tx74	Cx44 "T"x1	Tx65 "G"x2	Tx71 "G"x8	CDS MAPK_0498 Signal transduction histidine kinase
581206	substitution	A	A	A	A	A	A	A	A	C	A	A	Ax279	Ax248	Ax279	Ax151	Ax194	Ax174	Ax80	Cx53 "G"x1	Ax77	Ax120	CDS MAPK_0499 conserved hypothetical protein
587866	substitution	C	C	C	C	C	C	C	C	T	C	C	Cx290 "A"x1	Cx287 "A"x1	Cx302	Cx161 "A"x3 "T"x1	Cx153 "A"x1	Cx194	Cx92	Tx49	Cx72	Cx161	CDS MAPK_0506 glgX_2 GlgX_2
591245	substitution	T	T	T	T	T	T	T	T	C	T	T	Tx228	Tx217	Tx221 "G"x1	Tx159 "C"x1	Tx183 "C"x1	Tx147 "C"x3	Tx94	Cx55	Tx70	Tx122 "G"x3	CDS MAPK_0508 oxidoreductase
593525	deletion	A	A	A	A	A	A	A	A	-	A	A	Ax124 "C"x3	Ax131 "G"x1	Ax143	Ax91 "T"x1	Ax105	Ax79	Ax45	-x29 "A"x1	Ax33	Ax71	CDS MAPK_0510 hypothetical protein
595414	substitution	C	C	C	C	C	C	C	C	T	C	C	Cx360 "A"x3 "G"x1	Cx298 "A"x2	Cx379 "T"x1	Cx128 "A"x1	Cx201 "A"x1	Cx184 "A"x1	Cx97 "A"x1	Tx87	Cx88	Cx158	CDS MAPK_0513 poxB pyruvate dehydrogenase (cytochrome)
596667	substitution	A	A	A	A	A	A	A	A	G	A	A	Ax189	Ax160 "G"x2 "C"x1	Ax170 "C"x2 "G"x1	Ax156	Ax167 "G"x2	Ax134	Ax74 "C"x1	Gx58 "C"x1	Ax68 "C"x1	Ax92 "C"x2	CDS MAPK_0513 poxB pyruvate dehydrogenase (cytochrome)
597269	substitution	G	G	G	G	G	G	G	G	A	G	G	Gx105 "T"x1	Gx106	Gx110 "T"x1	Gx104 "T"x1 "C"x1	Gx91 "T"x1	Gx66	Gx75	Ax38 "G"x1 "C"x1	Gx69	Gx105	CDS MAPK_0514 UDP-glucose 6-dehydrogenase, puative
602565	substitution	A	A	A	A	A	A	A	A	C	A	A	Ax122	Ax131	Ax115	Ax118	Ax97	Ax78	Ax42	Cx25	Ax29	Ax81	CDS MAPK_0516 Superfamily II RNA helicase
604298	substitution	T	T	T	T	T	T	T	T	A	T	T	Tx79 "G"x4	Tx73	Tx75 "G"x5	Tx85 "G"x5	Tx73 "G"x7	Tx79 "G"x6	Tx43	Ax24 "G"x2 "C"x1	Tx28	Tx55 "G"x6 "A"x1 "C"x1	CDS MAPK_0518 sugar transferase
606639	substitution	G	G	G	G	G	G	G	G	A	G	G	Gx254 "T"x3	Gx237 "T"x1	Gx264	Gx169 "A"x1	Gx193	Gx162 "A"x1	Gx117	Ax46 "C"x1	Gx70 "C"x1	Gx121	CDS MAPK_0520 Nucleoside-diphosphate-sugar epimerases
607616	substitution	A	A	A	A	A	A	A	A	G	A	A	Ax201	Ax180 "G"x1	Ax211 "G"x2	Ax185	Ax198	Ax147 "G"x1	Ax74	Gx71	Ax55	Ax147 "C"x2	CDS MAPK_0521 glycosyl transferase
610536	substitution	A	A	A	A	A	A	A	A	G	A	A	Ax150	Ax184	Ax189 "G"x2 "T"x1	Ax95	Ax119	Ax72	Ax41 "G"x1	Gx39	Ax56	Ax92 "C"x4 "G"x1	CDS MAPK_0524 Topoisomerase IB
610671	substitution	C	C	C	C	C	C	C	C	T	C	C	Cx66	Cx56 "A"x1	Cx67	Cx51	Cx23	Cx22	Cx23	Tx19	Cx34	Cx90	CDS MAPK_0524 Topoisomerase IB
611100	substitution	T	T	T	T	T	T	T	T	C	T	T	Tx292	Tx264 "C"x2	Tx278 "C"x1	Tx149 "A"x1	Tx194	Tx166	Tx71	Cx58	Tx82	Tx143	CDS MAPK_0524 Topoisomerase IB
612170	substitution	A	A	A	A	A	A	A	A	C	A	A	Ax426	Ax395 "C"x1	Ax409	Ax201 "G"x1	Ax188	Ax184	Ax74	Cx48	Ax84	Ax146
613388	substitution	G	G	G	G	G	G	G	G	A	G	G	Gx194 "T"x1	Gx177	Gx195 "T"x1	Gx88	Gx99	Gx75	Gx41	Ax53 "C"x1 "G"x1	Gx69	Gx140 "C"x1	CDS MAPK_0526 Conserved hypothetical exported protein
613414	substitution	C	C	C	C	C	C	C	C	T	C	C	Cx243 "G"x1 "A"x1	Cx198	Cx227 "A"x1	Cx98 "A"x1	Cx124	Cx92	Cx52 "T"x1	Tx46	Cx32	Cx139	CDS MAPK_0526 Conserved hypothetical exported protein, CDS MAPK_0527 conserved hypothetical protein
613958	substitution	G	G	G	G	G	G	G	G	A	G	G	Gx147	Gx154 "T"x1	Gx142 "T"x1	Gx88 "T"x1	Gx103 "T"x1	Gx78 "T"x1 "C"x1	Gx51	Ax49 "C"x1	Gx70	Gx137
614802	substitution	T	T	T	T	T	T	T	T	A	T	T	Tx272 "C"x1	Tx260 "G"x1	Tx291 "G"x1	Tx160	Tx175 "C"x1	Tx162 "G"x1	Tx55	Ax61	Tx69	Tx125	CDS MAPK_0528 Metal-dependent hydrolase
615384	substitution	T	T	T	T	T	T	T	T	C	T	T	Tx264 "G"x2 "C"x1	Tx248 "C"x1 "G"x1	Tx299 "G"x1	Tx154 "G"x1	Tx117	Tx117 "A"x1	Tx54	Cx47	Tx35	Tx119 "G"x2	CDS MAPK_0529 LmbE family protein
616005	substitution	T	T	T	T	T	T	T	T	C	T	T	Tx68	Tx79	Tx75	Tx64	Tx45	Tx27	Tx40	Cx34 "T"x1	Tx45	Tx79 "G"x1	CDS MAPK_0530 Acyl-CoA dehydrogenase (ACAD)
618035	substitution	G	G	G	G	G	G	G	G	C	G	G	Gx221	Gx221	Gx221	Gx93	Gx111 "T"x1	Gx75	Gx57	Cx40	Gx70	Gx109	CDS MAPK_0532 catB CatB
621387	substitution	A	A	A	A	A	A	A	A	G	A	A	Ax164	Ax165	Ax151	Ax97	Ax113	Ax81	Ax46 "G"x1	Gx28 "A"x2	Ax52	Ax156 "C"x2	CDS MAPK_0534 conserved hypothetical protein
621906	substitution	G	G	G	G	G	G	G	G	A	G	G	Gx444 "T"x2	Gx361 "T"x1	Gx428	Gx149	Gx199 "A"x1	Gx174	Gx110 "A"x1	Ax60 "C"x1	Gx93 "A"x1	Gx172
621993	substitution	C	C	C	C	C	C	C	C	T	C	C	Cx518	Cx459 "A"x1	Cx444 "A"x2	Cx157 "G"x1	Cx203	Cx163	Cx76	Tx68	Cx109	Cx205	CDS MAPK_0535 methyltransferase
625508	substitution	G	G	G	G	G	G	G	G	A	G	G	Gx194 "A"x1	Gx224	Gx190 "C"x1 "T"x1	Gx83	Gx80	Gx70 "T"x1	Gx40	Ax23	Gx10	Gx136	CDS MAPK_0537 Glycosyltransferase
630362	substitution	T	T	T	T	T	T	T	T	C	T	T	Tx265 "G"x1	Tx218	Tx253	Tx164	Tx187	Tx142	Tx73	Cx39	Tx57	Tx154 "C"x1	CDS MAPK_0541 sugar transporter
630704	substitution	T	T	T	T	T	T	T	T	C	T	T	Tx244 "C"x1	Tx240 "A"x1	Tx246 "G"x2	Tx203 "C"x1	Tx206	Tx176 "G"x1	Tx70	Cx63	Tx78 "G"x2	Tx182 "G"x1	CDS MAPK_0541 sugar transporter
631441	substitution	G	G	G	G	G	G	G	G	A	G	G	Gx241	Gx234	Gx258	Gx167 "T"x1	Gx178 "T"x1	Gx204	Gx82	Ax78	Gx84	Gx131 "T"x1	CDS MAPK_0542 monooxygenase
631502	substitution	A	A	A	A	A	A	A	A	G	A	A	Ax345	Ax351 "T"x1	Ax372 "C"x1 "G"x1	Ax147 "G"x1	Ax207	Ax164	Ax82	Gx55	Ax79	Ax154 "C"x1	CDS MAPK_0542 monooxygenase
632401	substitution	C	C	C	C	C	C	C	C	T	C	C	Cx124	Cx126	Cx118 "A"x1	Cx94	Cx87 "G"x1	Cx103 "G"x1	Cx79	Tx71 "G"x1 "A"x1	Cx84	Cx128	CDS MAPK_0542 monooxygenase
632601	substitution	C	C	C	C	C	C	C	C	T	C	C	Cx249	Cx263	Cx236	Cx146 "A"x1	Cx163 "A"x2	Cx177	Cx122	Tx46	Cx69	Cx143	CDS MAPK_0543 conserved hypothetical protein
636101	substitution	A	A	A	A	A	A	A	A	G	A	A	Ax325	Ax290 "C"x1	Ax329	Ax162	Ax200 "G"x1 "C"x1	Ax164 "G"x1	Ax72	Gx71 "A"x1	Ax79 "C"x1	Ax124	CDS MAPK_0546 oxidoreductase
636353	substitution	G	G	G	G	G	G	G	G	A	G	G	Gx24	Gx30	Gx19	Gx60	Gx43	Gx46	Gx25 "T"x1	Ax18	Gx33 "T"x1	Gx37
637473	substitution	A	A	A	A	A	A	A	A	G	A	A	Ax189 "C"x1 "G"x1	Ax222 "G"x2	Ax176	Ax89	Ax53	Ax35	Ax68	Gx34	Ax57	Ax152 "C"x3	CDS MAPK_0547 conserved hypothetical protein
638140	substitution	C	C	C	C	C	C	C	C	T	C	C	Cx320	Cx303	Cx294	Cx169 "A"x1	Cx142	Cx152 "G"x1	Cx56	Tx41	Cx37	Cx146 "G"x1	CDS MAPK_0547 conserved hypothetical protein
638303	substitution	A	A	A	A	A	A	A	A	G	A	A	Ax397	Ax376	Ax365	Ax206	Ax198	Ax191 "G"x1	Ax113 "G"x1	Gx74	Ax80	Ax157	CDS MAPK_0547 conserved hypothetical protein
638494	substitution	G	G	G	G	G	G	G	G	C	G	G	Gx168	Gx186	Gx181	Gx123	Gx116 "C"x1	Gx124 "T"x1	Gx59	Cx35	Gx42	Gx131 "C"x1	CDS MAPK_0548 conserved hypothetical protein
639564	substitution	A	A	A	A	A	A	A	A	G	A	A	Ax169	Ax249 "C"x3	Ax213	Ax123	Ax133	Ax120	Ax54	Gx46 "A"x2 "C"x1	Ax77	Ax162 "C"x1	CDS MAPK_0549 conserved hypothetical protein
641209	insertion-before	-	-	-	-	-	-	-	-	C	-	-	#VALUE!	#VALUE!	#VALUE!	#VALUE!	#VALUE!	#VALUE!	#VALUE!	Cx49	#VALUE!	#VALUE!	CDS MAPK_0551 moxR3
641390	substitution	C	C	C	C	C	C	C	C	T	C	C	Cx167	Cx148 "T"x2	Cx144 "A"x1	Cx85	Cx112 "A"x1	Cx91	Cx44	Tx68 "G"x1	Cx61	Cx109	CDS MAPK_0551 moxR3
641628	substitution	T	T	T	T	T	T	T	T	C	T	T	Tx95	Tx106	Tx104	Tx137	Tx87	Tx66	Tx34	Cx50	Tx63 "G"x1	Tx125 "G"x2	CDS MAPK_0551 moxR3
643542	substitution	A	A	A	A	A	A	A	A	G	A	A	Ax374	Ax346	Ax335	Ax128 "T"x1	Ax152	Ax165 "G"x1	Ax106	Gx48 "T"x1	Ax61	Ax159
644767	substitution	T	T	T	T	T	T	T	T	C	T	T	Tx397 "G"x2	Tx344	Tx345 "G"x1	Tx114	Tx143 "A"x1	Tx156 "C"x3	Tx76	Cx45	Tx71	Tx127 "G"x2	CDS MAPK_0554 nuoN NuoN
644801	substitution	A	A	A	A	A	A	A	A	C	A	A	Ax370 "G"x1	Ax321 "T"x1 "G"x1	Ax301	Ax133	Ax150	Ax161	Ax91	Cx62	Ax77	Ax161	CDS MAPK_0554 nuoN NuoN
644820	substitution	T	T	T	T	T	T	T	T	G	T	T	Tx331 "G"x1	Tx315	Tx298 "G"x2	Tx111	Tx172	Tx170	Tx76	Gx48	Tx73 "C"x1	Tx158	CDS MAPK_0554 nuoN NuoN
644821	substitution	C	C	C	C	C	C	C	C	A	C	C	Cx327 "A"x3	Cx304 "A"x2 "T"x1	Cx298 "A"x1	Cx110	Cx167 "A"x2	Cx168 "A"x1	Cx76 "A"x1	Ax49	Cx75	Cx156	CDS MAPK_0554 nuoN NuoN
647795	substitution	G	G	G	G	G	G	G	G	C	G	G	Gx298 "T"x1	Gx270	Gx287	Gx119 "T"x1	Gx120	Gx114	Gx50	Cx52	Gx40	Gx171	CDS MAPK_0556 nuoL NuoL
647971	substitution	C	C	C	C	C	C	C	C	A	C	C	Cx44	Cx42	Cx33	Cx100 "G"x1	Cx99 "G"x1 "T"x1	Cx93 "T"x1	Cx40	Ax57 "C"x4	Cx55 "G"x1 "A"x1	Cx75	CDS MAPK_0556 nuoL NuoL
648227	substitution	T	T	T	T	T	T	T	T	C	T	T	Tx288 "C"x1	Tx274 "G"x2 "C"x1	Tx285 "C"x2	Tx163	Tx176	Tx205	Tx110	Cx72	Tx83	Tx150 "G"x1	CDS MAPK_0556 nuoL NuoL
648289	substitution	G	A	A	A	A	A	A	A	G	A	G	Ax351 "G"x1	Ax330 "C"x1	Ax330 "C"x3	Ax154 "T"x1	Ax186	Ax215	Ax97	Gx62	Ax94 "G"x1	Gx156	CDS MAPK_0556 nuoL NuoL
648503	substitution	G	G	G	G	G	G	G	G	T	G	G	Gx176	Gx185	Gx138 "T"x1	Gx123	Gx105	Gx118	Gx55 "A"x1	Tx49	Gx109 "T"x1 "C"x1	Gx138	CDS MAPK_0556 nuoL NuoL
650005	substitution	C	C	C	C	C	C	C	C	T	C	C	Cx191	Cx212 "A"x1	Cx197 "T"x1	Cx115	Cx117	Cx106	Cx64	Tx66 "C"x1	Cx79 "G"x1	Cx146	CDS MAPK_0558 nuoJ NuoJ
651110	substitution	T	T	T	T	T	T	T	T	G	T	T	Tx264	Tx256 "G"x1	Tx288	Tx105	Tx139	Tx139	Tx58	Gx56	Tx72	Tx119 "C"x1	CDS MAPK_0560 nuoH NuoH
652875	substitution	G	G	G	G	G	G	G	G	T	G	G	Gx76	Gx78	Gx82	Gx50	Gx33	Gx29	Gx38	Tx33	Gx33	Gx98 "C"x1	CDS MAPK_0561 nuoG NuoG
653297	substitution	C	C	C	C	C	C	C	C	T	C	C	Cx183	Cx189	Cx206	Cx173	Cx148	Cx125	Cx66	Tx26 "C"x1	Cx37	Cx117	CDS MAPK_0561 nuoG NuoG
655919	substitution	C	C	C	C	C	C	C	C	G	C	C	Cx255	Cx208	Cx233	Cx75	Cx115 "A"x1	Cx90	Cx50	Gx31	Cx51	Cx103	CDS MAPK_0563 nuoE NuoE
656036	substitution	G	G	G	G	G	G	G	G	A	G	G	Gx63	Gx85	Gx62	Gx92	Gx62 "T"x1	Gx73	Gx60	Ax43 "C"x1	Gx84	Gx115 "T"x1	CDS MAPK_0563 nuoE NuoE
658333	substitution	A	A	A	A	A	A	A	A	G	A	A	Ax235	Ax198 "G"x1	Ax234	Ax141	Ax159	Ax162	Ax65	Gx76 "T"x1	Ax85	Ax181 "G"x1	CDS MAPK_0565 nuoC NuoC
662092	substitution	G	G	G	G	G	G	G	G	A	G	G	Gx221	Gx200	Gx225	Gx114 "C"x9	Gx128 "C"x13	Gx121 "C"x10	Gx59 "C"x3	Ax39 "C"x1	Gx26 "C"x2 "A"x1	Gx76 "C"x4 "A"x1	CDS MAPK_0571 phosphotransferase
663022	substitution	A	A	A	A	A	A	A	A	G	A	A	Ax289	Ax308	Ax296 "C"x1	Ax144	Ax165	Ax153	Ax74	Gx57	Ax78	Ax147	CDS MAPK_0572 fadE12_3 FadE12_3
664650	substitution	C	C	C	C	C	C	C	C	A	C	C	Cx194 "A"x1	Cx183	Cx179 "A"x1	Cx100 "T"x1 "G"x1	Cx105	Cx88	Cx31	Ax28	Cx34	Cx94	CDS MAPK_0574 Isopropylmalate/homocitrate/citramalate synthases
665413	substitution	C	C	C	C	C	C	C	C	T	C	C	Cx285	Cx263	Cx270 "A"x1	Cx164	Cx131	Cx127 "T"x1	Cx65	Tx63 "G"x1	Cx57	Cx146 "A"x1	CDS MAPK_0574 Isopropylmalate/homocitrate/citramalate synthases
666432	substitution	C	C	C	C	C	C	C	C	T	C	C	Cx305 "A"x1 "T"x1	Cx274 "A"x1	Cx292 "A"x1	Cx148	Cx150 "A"x1	Cx139 "G"x1 "A"x1	Cx71	Tx89 "C"x1 "A"x1	Cx69	Cx146	CDS MAPK_0575 CAIB-BAIF family protein
666925	substitution	T	T	T	T	T	T	T	T	A	T	T	Tx261 "C"x2	Tx230 "C"x1	Tx222	Tx143 "G"x3	Tx188 "G"x1	Tx167 "G"x2 "C"x1	Tx74	Ax92 "C"x1	Tx64 "G"x1	Tx135 "C"x4 "G"x1	CDS MAPK_0576 conserved hypothetical protein
667112	substitution	A	A	A	A	A	A	A	A	G	A	A	Ax297 "C"x2	Ax275 "G"x1	Ax286 "C"x2	Ax159	Ax169	Ax182	Ax52	Gx76 "C"x1	Ax85	Ax150 "C"x3	CDS MAPK_0576 conserved hypothetical protein
668879	substitution	G	G	G	G	G	G	G	G	A	G	G	Gx245	Gx235 "T"x2	Gx207	Gx129	Gx204 "T"x2 "A"x1	Gx143 "T"x5 "A"x1	Gx59 "T"x1	Ax55	Gx62 "T"x1	Gx100	CDS MAPK_0577 conserved hypothetical protein
670432	substitution	C	C	C	C	C	C	C	C	T	C	C	Cx297	Cx274	Cx260	Cx145	Cx192	Cx197	Cx88 "G"x1 "T"x1	Tx51	Cx74	Cx131 "A"x1	CDS MAPK_0579 fadE23 FadE23
673722	substitution	A	A	A	A	A	A	A	A	G	A	A	Ax235 "G"x1 "C"x1	Ax217 "C"x2 "G"x1	Ax227 "C"x1	Ax128	Ax146	Ax135 "C"x2	Ax53	Gx56	Ax75 "C"x1	Ax136 "C"x2 "G"x1
675841	substitution	T	T	T	T	T	T	T	T	C	T	T	Tx319 "G"x1	Tx271 "G"x1	Tx287	Tx162	Tx160 "C"x1 "A"x1	Tx162	Tx77	Cx52	Tx50 "G"x1	Tx164	CDS MAPK_0584 PPE-repeat proteins
676069	substitution	C	C	C	C	C	C	C	C	T	C	C	Cx259	Cx279	Cx277 "A"x1	Cx161 "A"x1	Cx190	Cx152	Cx67	Tx56	Cx78	Cx149 "T"x1	CDS MAPK_0584 PPE-repeat proteins
676822	substitution	T	T	T	T	T	T	T	T	C	T	T	Tx316 "G"x1	Tx292	Tx300	Tx129	Tx147	Tx185	Tx90	Cx61 "T"x1	Tx83 "G"x1	Tx121
678349	substitution	T	T	T	T	T	T	T	T	C	T	T	Tx261 "C"x3	Tx256 "C"x2 "G"x2	Tx243 "C"x2	Tx139 "G"x1	Tx162 "G"x3	Tx186 "G"x2	Tx84	Cx67 "A"x1	Tx85 "C"x2 "G"x1	Tx130 "G"x3 "C"x1	CDS MAPK_0587 norB Nitric oxide reductase large subunit
678964	substitution	G	G	G	G	G	G	G	G	C	G	G	Gx291	Gx322	Gx265 "T"x2	Gx131	Gx149 "T"x1	Gx167 "T"x1	Gx76 "C"x1	Cx64	Gx82	Gx127 "C"x1	CDS MAPK_0587 norB Nitric oxide reductase large subunit
680167	insertion-before	-	-	-	-	-	-	-	-	G	-	-	#VALUE!	#VALUE!	#VALUE!	#VALUE!	#VALUE!	#VALUE!	#VALUE!	Gx52	#VALUE!	#VALUE!	CDS MAPK_0588 norB Nitric oxide reductase large subunit
681131	substitution	C	C	C	C	C	C	C	C	A	C	C	Cx43	Cx38	Cx45	Cx67	Cx66	Cx76 "T"x1	Cx22	Ax41	Cx28	Cx80	CDS MAPK_0589 Universal stress protein UspA and related nucleotide-binding proteins
682307	substitution	A	A	A	A	A	A	A	A	G	A	A	Ax338 "C"x1	Ax332 "C"x1	Ax358 "G"x1 "C"x1	Ax159 "G"x1 "T"x1	Ax190	Ax175	Ax108	Gx45 "C"x1	Ax75	Ax191 "C"x1	CDS MAPK_0591 conserved hypothetical protein
683385	substitution	C	C	C	C	C	C	C	C	T	C	C	Cx199	Cx193	Cx184	Cx158	Cx130	Cx151 "A"x1	Cx83	Tx61	Cx49	Cx141	CDS MAPK_0592 fprA FprA
685448	substitution	C	C	C	C	C	C	C	C	T	C	C	Cx242 "A"x2	Cx193 "T"x1	Cx237	Cx103	Cx153 "A"x3	Cx135 "A"x1	Cx78	Tx60	Cx70	Cx138 "T"x1	CDS MAPK_0594 Small-conductance mechanosensitive channel
687689	substitution	A	A	A	A	A	A	A	A	G	A	A	Ax419	Ax376	Ax362	Ax139	Ax148	Ax184	Ax103	Gx69 "A"x1 "T"x1 "C"x1	Ax88 "C"x1	Ax200 "C"x2	CDS MAPK_0597 ftsX FtsX
690210	substitution	A	A	A	A	A	A	A	A	G	A	A	Ax289	Ax224 "G"x1	Ax262	Ax109 "C"x1	Ax125 "C"x2	Ax151	Ax75	Gx58 "T"x1	Ax61 "C"x4	Ax113 "C"x5 "G"x1	CDS MAPK_0600 conserved hypothetical protein
690222	substitution	C	C	C	C	C	C	C	C	T	C	C	Cx303	Cx230	Cx279	Cx107 "T"x1	Cx127	Cx134 "A"x1	Cx70	Tx56 "C"x1	Cx72	Cx125 "A"x1	CDS MAPK_0600 conserved hypothetical protein
692209	substitution	G	G	G	G	G	G	G	G	A	G	G	Gx330 "C"x1	Gx290 "T"x1 "A"x1	Gx310 "T"x1	Gx113	Gx127 "A"x1	Gx166	Gx73	Ax58	Gx89	Gx146
693293	substitution	G	G	G	G	G	G	G	G	C	G	C	Gx276 "C"x1 "T"x1	Gx254 "T"x1 "C"x1	Gx249 "C"x1	Gx117 "T"x1	Gx141 "T"x1	Gx134 "T"x2	Gx83	Cx51	Gx64	Cx147 "G"x1	CDS MAPK_0603 Glycosyl transferases, related to UDP-glucuronosyltransferase
693428	substitution	T	T	T	T	T	T	T	T	C	T	T	Tx273 "G"x1	Tx204	Tx227 "C"x1	Tx123	Tx172	Tx156	Tx91	Cx52	Tx71	Tx134 "G"x1	CDS MAPK_0603 Glycosyl transferases, related to UDP-glucuronosyltransferase
694813	deletion	G	G	G	G	G	G	G	G	-	G	G	Gx277 "-"x1	Gx238	Gx243	Gx165	Gx156	Gx188	Gx68 "T"x1	-x49 "G"x8	Gx67	Gx115	CDS MAPK_0605 conserved hypothetical protein
695024	substitution	C	C	C	C	C	C	C	C	T	C	C	Cx334	Cx264 "A"x1	Cx307 "A"x2	Cx141 "A"x1	Cx165 "T"x1	Cx156	Cx61 "G"x1	Tx46 "C"x1	Cx52	Cx126	CDS MAPK_0605 conserved hypothetical protein
696580	substitution	A	A	A	A	A	A	A	A	G	A	A	Ax338 "G"x1 "C"x1	Ax255	Ax304	Ax156	Ax167	Ax162	Ax78	Gx69	Ax84	Ax141	CDS MAPK_0607 beta-lactamase (C-term pseudogene)
697310	substitution	G	G	G	G	G	G	G	G	C	G	G	Gx157 "T"x1	Gx153 "T"x2	Gx146	Gx125	Gx114	Gx137	Gx56	Cx54	Gx56	Gx117	CDS MAPK_0608 conserved hypothetical protein
699422	substitution	C	C	C	C	C	C	C	C	A	C	C	Cx138	Cx186	Cx152	Cx110	Cx106	Cx114	Cx54	Ax44	Cx69	Cx146 "G"x1	CDS MAPK_0610 hypothetical protein
700321	substitution	G	G	G	G	G	G	G	G	T	G	G	Gx250	Gx208 "A"x1	Gx230	Gx99	Gx110 "A"x1	Gx128	Gx62	Tx53 "G"x1	Gx60	Gx92	CDS MAPK_0611 hypothetical protein
701658	substitution	G	G	G	G	G	G	G	G	C	G	G	Gx298 "A"x1	Gx251 "A"x1	Gx274 "T"x1	Gx155	Gx181	Gx164 "A"x2	Gx83	Cx95	Gx90	Gx174	CDS MAPK_0613 conserved hypothetical protein
703084	substitution	T	T	T	T	T	T	T	T	C	T	T	Tx142	Tx134 "G"x1	Tx166	Tx90 "C"x1	Tx61	Tx51	Tx61 "G"x1	Cx46	Tx82	Tx97 "C"x1	CDS MAPK_0614 conserved hypothetical protein
703752	substitution	C	C	C	C	C	C	C	C	G	C	C	Cx263	Cx243	Cx259	Cx112 "T"x1	Cx162	Cx181	Cx63 "A"x1	Gx65	Cx83 "A"x1	Cx120	CDS MAPK_0615 Hemerythrin HHE cation binding domain protein
703925	substitution	C	C	C	C	C	C	C	C	T	C	C	Cx418	Cx338	Cx356 "A"x2	Cx133	Cx166	Cx179	Cx97	Tx60	Cx97 "T"x2	Cx175	CDS MAPK_0615 Hemerythrin HHE cation binding domain protein
706109	substitution	A	A	A	A	A	A	A	A	C	A	A	Ax174 "G"x1	Ax198	Ax204 "G"x1 "C"x1	Ax91	Ax56	Ax52	Ax46	Cx40 "A"x1	Ax17 "G"x1	Ax162 "T"x1	CDS MAPK_0617 conserved hypothetical protein
706712	substitution	A	A	A	A	A	A	A	A	G	A	A	Ax237	Ax217	Ax245	Ax130	Ax131	Ax107	Ax46	Gx23 "T"x1	Ax50	Ax89
712235	substitution	G	G	G	G	G	G	G	G	A	G	G	Gx420	Gx367	Gx378	Gx112	Gx152	Gx177 "A"x1	Gx86	Ax67	Gx82	Gx151	CDS MAPK_0624 Prophage maintenance system killer protein
713697	substitution	C	C	C	C	C	C	C	C	T	C	C	Cx197 "A"x2	Cx202 "A"x1	Cx214	Cx97	Cx82 "A"x2	Cx89	Cx49	Tx25	Cx30	Cx134	CDS MAPK_0626 NAD-dependent aldehyde dehydrogenases (N-term pseudogene)
714463	substitution	C	C	C	C	C	C	C	C	T	C	C	Cx200 "A"x1	Cx197	Cx186 "T"x1	Cx82	Cx107 "A"x1	Cx78	Cx35	Tx21	Cx36	Cx131 "G"x1	CDS MAPK_0626 NAD-dependent aldehyde dehydrogenases (N-term pseudogene)
714723	substitution	A	A	A	A	A	A	A	A	G	A	A	Ax436 "G"x1	Ax399 "C"x1	Ax390	Ax155	Ax143	Ax214	Ax86	Gx57	Ax94	Ax157 "C"x2	CDS MAPK_0627 Phenylpropionate dioxygenase and related ring-hydroxylating dioxygenases, large terminal subunit
718986	substitution	C	C	C	C	C	C	C	C	G	C	C	Cx123 "A"x1	Cx135	Cx133	Cx88	Cx86 "G"x1	Cx79 "A"x1	Cx49	Gx80 "T"x1	Cx78	Cx87 "G"x3	CDS MAPK_0631 short chain dehydrogenase
719215	deletion	G	G	G	G	G	G	G	G	-	G	G	Gx280 "C"x1 "T"x1	Gx232	Gx281	Gx126 "T"x1	Gx166 "A"x1 "-"x1	Gx186	Gx78	-x50 "G"x2	Gx52	Gx164 "T"x1	CDS MAPK_0631 short chain dehydrogenase
719410	substitution	T	T	T	T	T	T	T	T	C	T	T	Tx381 "G"x2	Tx306 "G"x2 "C"x1	Tx338	Tx142	Tx183	Tx164	Tx99	Cx50 "G"x1	Tx79	Tx148 "G"x1	CDS MAPK_0631 short chain dehydrogenase
722027	substitution	A	A	A	A	A	A	A	A	C	A	A	Ax209	Ax210	Ax177	Ax128 "T"x1	Ax178	Ax177	Ax57	Cx58	Ax73	Ax142	CDS MAPK_0633 taurine catabolism dioxygenase related protein
722411	substitution	A	A	A	A	A	A	A	A	G	A	A	Ax215	Ax240 "C"x1	Ax218	Ax139 "C"x1	Ax182 "C"x1	Ax195	Ax70	Gx47 "C"x1	Ax76	Ax159 "G"x2 "C"x1	CDS MAPK_0634 conserved hypothetical protein
722957	substitution	G	G	G	G	G	G	G	G	C	G	G	Gx200	Gx181	Gx195 "T"x1 "A"x1	Gx85	Gx114 "C"x2	Gx108	Gx40	Cx32 "G"x1	Gx50	Gx115	CDS MAPK_0635 enolase
723001	substitution	A	A	A	A	A	A	A	A	G	A	A	Ax283 "C"x1	Ax254	Ax284	Ax125	Ax159	Ax129	Ax50	Gx30	Ax51	Ax138	CDS MAPK_0635 enolase
723460	substitution	G	G	G	G	G	G	G	G	A	G	G	Gx301	Gx286	Gx278	Gx161 "T"x1	Gx156 "T"x1	Gx159 "A"x1	Gx102 "C"x1	Ax58	Gx89	Gx172	CDS MAPK_0635 enolase
723721	substitution	T	T	T	T	T	T	T	T	A	T	T	Tx347 "G"x1	Tx312 "C"x1	Tx304	Tx147 "A"x1	Tx205	Tx169	Tx59	Ax51	Tx90	Tx140 "C"x2	CDS MAPK_0635 enolase
725742	substitution	C	C	C	C	C	C	C	C	A	C	C	Cx114 "T"x1	Cx112 "A"x2	Cx128 "A"x1	Cx90 "T"x1	Cx70	Cx70 "A"x1	Cx30 "A"x1	Ax31	Cx9	Cx115 "T"x1 "G"x1	CDS MAPK_0636 ABC transporter
727064	substitution	G	G	G	G	G	G	G	G	C	G	G	Gx334 "T"x3	Gx311 "T"x1	Gx326 "T"x1	Gx138 "A"x1	Gx182	Gx179	Gx73	Cx37 "A"x1	Gx81	Gx169 "T"x1	CDS MAPK_0637 membrane protein, MmpL family
727374	substitution	G	G	G	G	G	G	G	G	A	G	G	Gx422	Gx369 "A"x1 "T"x1	Gx397	Gx115	Gx168	Gx175	Gx89	Ax39	Gx86	Gx161	CDS MAPK_0637 membrane protein, MmpL family
728223	substitution	G	G	G	G	G	G	G	G	A	G	G	Gx477 "T"x2	Gx385 "T"x1	Gx441 "T"x1	Gx131	Gx141 "T"x1	Gx194	Gx91 "T"x1	Ax53	Gx75	Gx189 "A"x1	CDS MAPK_0637 membrane protein, MmpL family
730432	deletion	C	C	C	C	C	C	C	C	-	C	C	Cx315 "A"x1	Cx290	Cx279	Cx115	Cx153	Cx191 "A"x1	Cx82	#VALUE!	Cx57	Cx146	CDS MAPK_0639 conserved hypothetical protein
733868	substitution	C	C	C	C	C	C	C	C	G	C	C	Cx210 "A"x1	Cx218 "A"x1	Cx212 "A"x1	Cx98	Cx100	Cx92	Cx32	Gx40	Cx31	Cx122
733964	substitution	G	G	G	G	G	G	G	G	C	G	G	Gx77	Gx101	Gx86 "T"x1	Gx126	Gx113	Gx90 "C"x1	Gx60	Cx59 "G"x1	Gx79	Gx91	CDS MAPK_0643 short chain dehydrogenase
735736	substitution	C	C	C	C	C	C	C	C	T	C	C	Cx185	Cx188	Cx204	Cx90 "G"x1	Cx117	Cx103 "G"x1	Cx59	Tx39 "G"x3	Cx46	Cx121 "G"x3
737197	substitution	T	T	T	T	T	T	T	T	C	T	T	Tx309 "C"x1	Tx305 "C"x1	Tx335	Tx141	Tx185 "A"x1 "C"x1	Tx150	Tx86	Cx64	Tx97 "C"x1	Tx169 "C"x1	CDS MAPK_0646 fadE1_2 acyl-CoA dehydrogenase FadE1
738430	substitution	T	T	T	T	T	T	T	T	C	T	T	Tx237 "G"x1	Tx229	Tx238	Tx108	Tx123	Tx80	Tx53	Cx31	Tx36 "C"x1	Tx120	CDS MAPK_0647 enoyl-CoA hydratase
738956	substitution	G	G	G	G	G	G	G	G	A	G	G	Gx358 "T"x1	Gx337 "T"x2 "A"x1	Gx360	Gx147 "A"x1	Gx167	Gx180	Gx69	Ax39 "T"x1	Gx66	Gx140
739616	substitution	G	G	G	G	G	G	G	G	T	G	G	Gx132 "A"x1	Gx124 "T"x1	Gx140	Gx132	Gx180 "C"x1	Gx149 "T"x1 "C"x1	Gx65 "T"x1	Tx42	Gx75	Gx107 "C"x2	CDS MAPK_0648 F420-dependent glucose-6-phosphate dehydrogenase
739719	substitution	C	C	C	C	C	C	C	C	T	C	C	Cx162 "G"x2	Cx124	Cx163	Cx118 "G"x2 "A"x2	Cx135 "G"x1	Cx134 "G"x6 "A"x1	Cx53 "G"x1 "A"x1	Tx44 "G"x1	Cx74 "G"x1	Cx83 "G"x6	CDS MAPK_0648 F420-dependent glucose-6-phosphate dehydrogenase
743243	substitution	T	T	T	T	T	T	T	T	C	T	T	Tx349	Tx285 "C"x1	Tx317	Tx158 "C"x2	Tx151 "C"x2	Tx127 "C"x3	Tx88 "C"x2	Cx38	Tx66	Tx102 "C"x9 "G"x1	CDS MAPK_0650 cstA CstA
743680	substitution	C	C	C	C	C	C	C	C	T	C	C	Cx286 "A"x1	Cx281 "A"x1	Cx299 "A"x1	Cx181	Cx175 "A"x1 "T"x1	Cx159 "T"x1	Cx82	Tx57 "G"x2	Cx82 "A"x1	Cx175 "G"x2	CDS MAPK_0650 cstA CstA
745425	substitution	T	T	T	T	T	T	T	T	C	T	T	Tx308 "G"x1	Tx287 "C"x1	Tx332 "G"x1	Tx137	Tx162 "C"x2	Tx138	Tx54	Cx34	Tx53	Tx194	CDS MAPK_0651 ligB LigB
746198	substitution	C	C	C	C	C	C	C	C	T	C	C	Cx299 "A"x1	Cx266 "A"x1	Cx304	Cx146 "A"x1 "T"x1	Cx187	Cx166 "T"x1	Cx86	Tx62	Cx88	Cx131	CDS MAPK_0652 short chain dehydrogenase
748626	deletion	C	C	C	C	C	C	C	C	-	C	C	Cx72	Cx96 "A"x1	Cx52	Cx96 "G"x1	Cx86 "G"x1	Cx77 "G"x1	Cx52	-x40 "C"x1	Cx32	Cx115	CDS MAPK_0654 ltp2
749173	substitution	T	T	T	T	T	T	T	T	C	T	T	Tx171	Tx187	Tx172 "C"x1	Tx148	Tx98	Tx78	Tx66	Cx33	Tx76	Tx112 "C"x4	CDS MAPK_0655 ltp2
749467	substitution	A	A	A	A	A	A	A	A	C	A	A	Ax245	Ax243	Ax259	Ax162	Ax178	Ax169	Ax63	Cx61	Ax65 "C"x1	Ax143 "T"x1 "C"x1	CDS MAPK_0655 ltp2
750637	substitution	C	C	C	C	C	C	C	C	T	C	C	Cx128	Cx105	Cx115 "T"x1	Cx82	Cx95	Cx82	Cx53	Tx46 "C"x1	Cx53	Cx117 "G"x1	CDS MAPK_0656 Transcriptional regulators
752720	substitution	T	T	T	T	T	T	T	T	C	T	T	Tx214	Tx201 "G"x1	Tx195	Tx117	Tx137	Tx150	Tx78	Cx45	Tx70	Tx84 "G"x1	CDS MAPK_0657 conserved hypothetical protein
752915	substitution	T	T	T	T	T	T	T	T	C	T	T	Tx482	Tx382 "G"x1	Tx443	Tx125	Tx144	Tx223	Tx104	Cx38	Tx88 "G"x1	Tx134
753153	substitution	A	A	A	A	A	A	A	A	G	A	A	Ax518	Ax424 "C"x1	Ax463 "T"x1	Ax153	Ax193	Ax227	Ax69	Gx72	Ax71	Ax141 "G"x1
753577	deletion	T	T	T	T	T	T	T	T	-	T	T	Tx505	Tx429 "G"x1	Tx419	Tx141	Tx135	Tx181	Tx101	#VALUE!	Tx75	Tx100
753641	substitution	C	C	C	C	C	C	C	C	T	C	C	Cx341 "A"x1	Cx329 "A"x1	Cx342 "A"x1	Cx114	Cx150	Cx174	Cx57 "A"x1	Tx60	Cx75	Cx94
755540	substitution	G	G	G	G	G	G	G	G	C	G	G	Gx269	Gx228 "T"x1 "C"x1	Gx226	Gx92	Gx103	Gx107	Gx83	Cx39	Gx65 "C"x1 "T"x1	Gx90	CDS MAPK_0659 Cytochrome P450
756033	substitution	C	C	C	C	C	C	C	C	T	C	C	Cx340	Cx283	Cx296 "A"x1	Cx133	Cx177	Cx176	Cx83	Tx70	Cx65	Cx141 "A"x1	CDS MAPK_0660 Transcriptional regulator
756045	substitution	T	T	T	T	T	T	T	T	C	T	T	Tx312 "G"x1	Tx260	Tx274 "G"x1	Tx125	Tx156 "G"x1 "C"x1	Tx147 "G"x1	Tx72	Cx63	Tx68	Tx117 "G"x5	CDS MAPK_0660 Transcriptional regulator
757950	substitution	C	G	G	G	G	G	G	G	C	G	C	Gx324	Gx315	Gx299 "T"x1	Gx189 "T"x1	Gx207 "C"x1	Gx198 "A"x1 "T"x1	Gx71	Cx62 "A"x1 "T"x1	Gx85	Cx158	CDS MAPK_0662 dinP DinP
760152	substitution	G	G	G	G	G	G	G	G	T	G	G	Gx313 "C"x1	Gx251 "T"x1	Gx260 "T"x1	Gx132 "C"x2	Gx153 "A"x1 "C"x1	Gx171 "T"x1 "C"x1	Gx73	Tx48	Gx63	Gx88 "C"x3	CDS MAPK_0665 conserved hypothetical protein
761870	substitution	C	C	C	C	C	C	C	C	C	C	T	Cx374	Cx302	Cx278	Cx77 "G"x2 "T"x1	Cx126 "A"x1	Cx172 "A"x1	Cx55	Cx54	Cx81	Tx137	CDS MAPK_0668 nrdE NrdE
764956	substitution	C	C	C	C	C	C	C	C	T	C	C	Cx196	Cx190	Cx182 "A"x1	Cx133	Cx129	Cx136 "G"x2	Cx49 "A"x1	Tx51	Cx67	Cx130 "T"x1 "G"x1	CDS MAPK_0670 monooxygenase
766007	substitution	A	A	A	A	A	A	A	A	G	A	A	Ax270 "C"x1	Ax241	Ax271	Ax176 "G"x1	Ax182 "C"x1	Ax177	Ax72 "T"x1 "C"x1	Gx53	Ax63	Ax104 "C"x1	CDS MAPK_0671 conserved hypothetical protein
770037	substitution	A	A	A	A	A	A	A	A	G	A	A	Ax57	Ax69	Ax42	Ax70	Ax45	Ax34	Ax39	Gx22	Ax24	Ax72	CDS MAPK_0676 fecB FecB
771032	substitution	T	T	T	T	T	T	T	T	C	T	T	Tx382 "C"x1	Tx310	Tx374 "G"x3	Tx135	Tx182	Tx192 "C"x1	Tx83	Cx59	Tx69	Tx189 "G"x1	CDS MAPK_0677 ctaD CtaD
773918	substitution	T	T	T	T	T	T	T	T	C	T	T	Tx220	Tx229 "C"x1 "G"x1	Tx237 "C"x1	Tx170 "C"x2	Tx177 "C"x1	Tx158 "C"x2	Tx83	Cx49 "A"x1	Tx76 "C"x2 "G"x1	Tx111 "C"x6 "G"x1	CDS MAPK_0679 ABC-type molybdenum transport system, ATPase component/photorepair protein PhrA
778815	substitution	T	T	T	T	T	T	T	T	C	T	T	Tx258	Tx232	Tx233 "C"x2	Tx155	Tx156	Tx179	Tx66 "C"x1 "A"x1	Cx40	Tx24	Tx131	CDS MAPK_0684 conserved hypothetical protein
783985	substitution	C	C	C	C	C	C	C	C	T	C	C	Cx264 "A"x1	Cx276	Cx275	Cx176	Cx172	Cx136	Cx69	Tx52 "G"x1	Cx78 "A"x1	Cx144	CDS MAPK_0688 MMPL domain protein
784308	substitution	A	A	A	A	A	A	A	A	G	A	A	Ax247 "C"x1	Ax217 "G"x1	Ax232 "G"x1	Ax190 "C"x1	Ax170 "C"x2	Ax117 "C"x2	Ax53	Gx43 "C"x1	Ax42	Ax134 "C"x5	CDS MAPK_0688 MMPL domain protein
785822	substitution	C	C	C	C	C	C	C	C	T	C	C	Cx466 "A"x1	Cx400	Cx413 "A"x4 "T"x2	Cx161 "A"x2	Cx197	Cx229	Cx102	Tx57	Cx74	Cx143	CDS MAPK_0689 L-lactate dehydrogenase (FMN-dependent) and related alpha-hydroxy acid dehydrogenases
789028	substitution	T	T	T	T	T	T	T	T	C	T	T	Tx246 "C"x1	Tx238	Tx245 "G"x2	Tx178 "G"x1	Tx178 "G"x2 "A"x1	Tx166 "C"x1	Tx70 "G"x2	Cx67	Tx80 "G"x4	Tx108 "G"x7	CDS MAPK_0692 Phenylpropionate dioxygenase and related ring-hydroxylating dioxygenases, large terminal subunit
789208	substitution	T	T	T	T	T	T	T	T	C	T	T	Tx320 "G"x1	Tx297	Tx315 "G"x1	Tx141	Tx185	Tx182	Tx81	Cx46	Tx68	Tx174 "G"x2	CDS MAPK_0692 Phenylpropionate dioxygenase and related ring-hydroxylating dioxygenases, large terminal subunit
789561	deletion	A	A	A	A	A	A	A	A	-	A	A	Ax93 "C"x1	Ax100	Ax96	Ax89	Ax90 "G"x1	Ax73	Ax26	-x29 "C"x1 "G"x1	Ax49	Ax68 "G"x2	CDS MAPK_0692 Phenylpropionate dioxygenase and related ring-hydroxylating dioxygenases, large terminal subunit
789995	substitution	C	C	C	C	C	C	C	C	T	C	C	Cx208	Cx232 "A"x3	Cx209	Cx150	Cx143	Cx101 "G"x1	Cx95	Tx60	Cx82 "G"x2	Cx117	CDS MAPK_0693 dehydrogenase
790003	substitution	T	T	T	T	T	T	T	T	C	T	T	Tx209	Tx240	Tx207 "G"x1	Tx141 "C"x1	Tx146	Tx97	Tx91	Cx59	Tx83	Tx114 "G"x2 "C"x1	CDS MAPK_0693 dehydrogenase
790506	insertion-before	-	-	-	-	-	-	-	-	-	-	A	#VALUE!	#VALUE!	#VALUE!	#VALUE!	#VALUE!	#VALUE!	#VALUE!	#VALUE!	#VALUE!	Ax140	CDS MAPK_0693 dehydrogenase
794883	substitution	T	T	T	T	T	T	T	T	C	T	T	Tx229 "G"x2	Tx248 "C"x1 "G"x1	Tx233	Tx194	Tx211	Tx174	Tx74	Cx52 "G"x2	Tx67	Tx135 "G"x1	CDS MAPK_0698 phytoene dehydrogenase
795947	substitution	T	T	T	T	T	T	T	T	C	T	T	Tx235 "G"x1	Tx226	Tx207	Tx171	Tx165 "C"x1	Tx172 "G"x1	Tx52	Cx59	Tx80 "C"x1	Tx153	CDS MAPK_0699 idsA2_2 IdsA2_2
796471	substitution	T	T	T	T	T	T	T	T	C	T	T	Tx390 "G"x1	Tx350 "G"x1 "C"x1	Tx334 "G"x1	Tx180 "G"x3	Tx206 "G"x2 "C"x1	Tx157 "G"x3	Tx91 "G"x1	Cx61 "G"x1	Tx95 "G"x1 "C"x1	Tx146 "G"x3
796888	substitution	T	T	T	T	T	T	T	T	C	T	T	Tx256 "G"x2	Tx274 "G"x1	Tx255 "G"x1	Tx147	Tx160	Tx166	Tx68	Cx62	Tx74	Tx141 "C"x1	CDS MAPK_0700 Anti-anti-sigma regulatory factor (antagonist of anti-sigma factor)
799495	substitution	G	G	G	G	G	G	G	G	A	G	G	Gx199 "T"x1	Gx212	Gx220	Gx122	Gx89 "T"x1	Gx92 "T"x1	Gx84	Ax43	Gx48	Gx157	CDS MAPK_0703 nucleoside-diphosphate sugar epimerase
800055	substitution	C	C	C	C	C	C	C	C	T	C	C	Cx168	Cx157 "A"x2	Cx185	Cx117 "T"x1	Cx119 "A"x1	Cx80	Cx51 "G"x1	Tx59	Cx80	Cx122 "A"x1	CDS MAPK_0703 nucleoside-diphosphate sugar epimerase
800214	insertion-before	-	G	G	G	G	G	G	G	G	G	G	Gx122 "T"x1	Gx104	Gx112 "T"x2	Gx118	Gx114 "T"x2	Gx102	Gx56	Gx39	Gx64	Gx80	CDS MAPK_0703 nucleoside-diphosphate sugar epimerase
802571	substitution	C	C	C	C	C	C	C	C	A	C	C	Cx124	Cx140	Cx126 "G"x1	Cx78	Cx82	Cx57	Cx45	Ax30	Cx54	Cx87 "T"x1	CDS MAPK_0705 hypothetical protein
803377	substitution	T	T	T	T	T	T	T	T	C	T	T	Tx49	Tx56	Tx54	Tx90	Tx86 "G"x4	Tx71 "G"x2	Tx57	Cx27 "T"x1	Tx68 "G"x1	Tx101 "G"x3	CDS MAPK_0706 2-polyprenyl-3-methyl-5-hydroxy-6-metoxy-1,4- benzoquinol methylase
804928	substitution	G	G	G	G	G	G	G	G	A	G	G	Gx225	Gx186	Gx236	Gx133	Gx151 "T"x1	Gx172 "T"x1	Gx85	Ax81 "G"x1	Gx70	Gx107	CDS MAPK_0707 fixA FixA
810739	substitution	A	A	A	A	A	A	A	A	G	A	A	Ax298 "C"x1	Ax288 "C"x1	Ax325	Ax152	Ax182	Ax129	Ax91	Gx49	Ax53	Ax113 "G"x1	CDS MAPK_0712 lpqA LpqA
812361	substitution	G	G	G	G	G	G	G	G	C	G	G	Gx232	Gx242	Gx245	Gx140	Gx189 "T"x1	Gx145	Gx76	Cx79 "T"x1	Gx106	Gx140	CDS MAPK_0714 ligA LigA
814694	substitution	G	G	G	G	G	G	G	G	A	G	G	Gx203	Gx199	Gx218	Gx173	Gx172	Gx131	Gx74	Ax47	Gx75	Gx154	CDS MAPK_0715 cystathionine gamma-lyase
815870	substitution	G	C	C	C	C	C	C	C	G	C	G	Cx257 "A"x1	Cx233 "A"x2	Cx245 "A"x2	Cx105	Cx110	Cx93 "A"x1	Cx58 "A"x1 "T"x1	Gx57	Cx54	Gx153	CDS MAPK_0716 transcriptional regulator, TetR family
816649	substitution	C	C	C	C	C	C	C	C	T	C	C	Cx314	Cx290	Cx305 "G"x1 "T"x1	Cx147	Cx146 "G"x1	Cx162 "T"x2	Cx81	Tx65	Cx82	Cx168
817833	substitution	C	C	C	C	C	C	C	C	T	C	C	Cx426 "A"x2	Cx329 "A"x1	Cx357 "A"x2	Cx132	Cx143 "A"x2	Cx187	Cx87	Tx38	Cx78 "T"x1	Cx173	CDS MAPK_0719 mmpL2 MmpL2
821716	substitution	G	G	G	G	G	G	G	G	A	G	G	Gx206 "T"x1	Gx204	Gx237 "A"x1	Gx141	Gx137 "A"x2 "T"x1	Gx160 "A"x1	Gx74	Ax35 "G"x1	Gx36	Gx149	CDS MAPK_0723 gatA GatA
822372	substitution	C	C	C	C	C	C	C	C	T	C	C	Cx158 "A"x2	Cx156	Cx152	Cx110 "A"x1 "T"x1	Cx76 "A"x2	Cx60 "A"x1	Cx70 "A"x1	Tx31	Cx34	Cx102 "A"x1	CDS MAPK_0723 gatA GatA
823268	substitution	C	C	C	C	C	C	C	C	T	C	C	Cx232	Cx233	Cx209 "A"x1	Cx134	Cx162 "A"x1	Cx117 "G"x1	Cx70	Tx56	Cx70	Cx103 "G"x1	CDS MAPK_0724 pfkA PfkA
828608	substitution	T	T	T	T	T	T	T	T	T	T	C	Tx253	Tx273	Tx240	Tx150	Tx158	Tx143	Tx70	Tx33 "A"x1	Tx44	Cx99	CDS MAPK_0728 hypothetical protein
830016	deletion	T	T	T	T	T	T	T	T	-	T	T	Tx313	Tx261	Tx285	Tx86	Tx108	Tx126	Tx67	-x18 "T"x6	Tx44	Tx78
830263	substitution	A	A	A	A	A	A	A	A	G	A	A	Ax256 "G"x1	Ax232 "G"x2 "C"x1	Ax236 "C"x2	Ax86 "C"x1	Ax92 "C"x1	Ax101 "C"x2	Ax37 "C"x1	Gx28	Ax33	Ax100 "C"x7	CDS MAPK_0730 ilvB1 acetolactate synthase
830494	substitution	A	A	A	A	A	A	A	A	G	A	A	Ax321 "G"x1	Ax308	Ax298 "C"x2	Ax187 "G"x1	Ax186	Ax180	Ax88	Gx53	Ax78	Ax195	CDS MAPK_0730 ilvB1 acetolactate synthase
835163	substitution	G	G	G	G	G	G	G	G	A	G	G	Gx139	Gx194 "T"x1	Gx146	Gx113	Gx110	Gx89	Gx52	Ax65 "C"x1	Gx59	Gx138	CDS MAPK_0734 Phytoene dehydrogenase and related proteins
839074	deletion	G	G	G	G	G	G	G	G	-	G	G	Gx167	Gx136	Gx172 "A"x1	Gx140 "C"x3 "A"x1	Gx154 "C"x1	Gx135 "C"x1	Gx77 "C"x1	-x57 "G"x1 "C"x1	Gx75	Gx107	CDS MAPK_0737 Sugar phosphate permease
839094	substitution	G	G	G	G	G	G	G	G	A	G	G	Gx171	Gx161 "T"x1	Gx170 "T"x1	Gx155	Gx167 "C"x1	Gx174	Gx94	Ax72 "C"x1	Gx94	Gx98 "C"x2	CDS MAPK_0737 Sugar phosphate permease
845919	substitution	A	A	A	A	A	A	A	A	A	A	G	Ax482	Ax405 "C"x1	Ax421 "C"x1	Ax130	Ax160	Ax164	Ax79 "C"x1	Ax68	Ax57	Gx147 "T"x1
849564	substitution	C	C	C	C	C	C	C	C	T	C	C	Cx235	Cx205 "A"x1	Cx198 "A"x1	Cx108	Cx149	Cx147 "G"x1	Cx85	Tx52	Cx54	Cx121 "A"x1	CDS MAPK_0746 ppk Ppk
855138	substitution	C	C	C	C	C	C	C	C	T	C	C	Cx245 "A"x1	Cx259 "A"x2	Cx275	Cx125	Cx143	Cx98	Cx61	Tx47 "G"x1	Cx55	Cx144	CDS MAPK_0752 ung Ung
856256	substitution	C	C	C	C	C	C	C	C	T	C	C	Cx189 "A"x1	Cx159 "A"x1	Cx197 "A"x1	Cx91 "G"x1	Cx93	Cx82	Cx50 "A"x2	Tx34	Cx34	Cx121 "A"x1	CDS MAPK_0753 Short-chain dehydrogenases of various substrate specificities
856996	substitution	G	G	G	G	G	G	G	G	A	G	G	Gx235	Gx232	Gx239 "A"x1	Gx150 "T"x2 "C"x1	Gx183 "T"x3	Gx178	Gx90	Ax57 "C"x1	Gx81	Gx166 "C"x1	CDS MAPK_0754 conserved hypothetical protein
857905	substitution	G	G	G	G	G	G	G	G	A	G	G	Gx340	Gx292	Gx345	Gx133	Gx159 "A"x1 "T"x1	Gx212	Gx85	Ax47	Gx109 "C"x1	Gx200
858884	substitution	A	A	A	A	G	A	A	A	A	A	A	Ax184	Ax202	Ax191	Gx142 "T"x1	Ax153 "T"x1	Ax139 "C"x1	Ax81	Ax56	Ax58	Ax117 "C"x1	CDS MAPK_0755 Dehydrogenases with different specificities (related to short-chain alcohol dehydrogenases)
859861	substitution	G	G	G	G	G	G	G	G	A	G	G	Gx238 "T"x1	Gx221	Gx224	Gx139	Gx158 "C"x1	Gx141	Gx57 "A"x1	Ax45 "C"x2	Gx72	Gx146 "T"x1	CDS MAPK_0756 Dehydrogenases with different specificities (related to short-chain alcohol dehydrogenases)
860441	substitution	A	A	A	A	A	A	A	A	G	A	A	Ax200	Ax197	Ax198	Ax168	Ax198 "G"x1	Ax155	Ax86	Gx49	Ax60	Ax117
862514	substitution	T	T	T	T	T	T	T	T	G	T	T	Tx97 "C"x1	Tx94	Tx96	Tx109	Tx102	Tx63	Tx21	Gx32	Tx18	Tx76	CDS MAPK_0758 dihydroxyacetone kinase related protein
863799	substitution	A	A	A	A	A	A	A	A	G	A	A	Ax121	Ax108	Ax124	Ax87	Ax93 "C"x1 "G"x1	Ax93 "C"x1	Ax47 "C"x2 "G"x1	Gx33 "C"x2	Ax52	Ax88 "C"x1	CDS MAPK_0759 recG RecG
865219	substitution	T	T	T	T	T	T	T	T	C	T	T	Tx326	Tx286	Tx328 "C"x1 "G"x1	Tx138	Tx145	Tx159 "C"x1	Tx116	Cx54	Tx57	Tx213	CDS MAPK_0759 recG RecG
866202	substitution	T	T	T	T	T	T	T	T	C	T	T	Tx337	Tx326	Tx325	Tx135	Tx170 "C"x1	Tx192	Tx87 "C"x1	Cx72	Tx103	Tx168 "A"x1 "C"x1	CDS MAPK_0761 Aldo/keto reductases, related to diketogulonate reductase
869424	substitution	C	C	C	C	C	C	C	C	T	C	C	Cx378 "A"x3	Cx316 "A"x2	Cx333 "A"x2 "T"x1	Cx149 "A"x1	Cx192 "T"x1 "A"x1	Cx197	Cx80	Tx78	Cx38	Cx153	CDS MAPK_0764 Vitamin K epoxide reductase related protein
869751	substitution	G	G	G	G	G	G	G	G	C	G	G	Gx235	Gx243 "T"x1	Gx229	Gx113 "T"x1	Gx100 "T"x1	Gx98 "T"x3	Gx54	Cx41 "G"x1	Gx39	Gx109	CDS MAPK_0764 Vitamin K epoxide reductase related protein
870370	substitution	T	T	T	T	T	T	T	T	C	T	T	Tx133 "A"x1	Tx127	Tx145 "G"x2	Tx94 "G"x1	Tx93	Tx92	Tx56	Cx13 "G"x2	Tx45	Tx60 "C"x1	CDS MAPK_0765 N6-adenine-specific methylase
871029	substitution	C	C	C	C	C	C	C	C	T	C	C	Cx288	Cx229	Cx278 "T"x1	Cx126	Cx166 "T"x2 "A"x1	Cx151 "T"x1	Cx61 "G"x1	Tx42	Cx72 "A"x1 "G"x1 "T"x1	Cx92	CDS MAPK_0767 hypothetical protein
871082	substitution	G	G	G	G	G	G	G	G	T	G	G	Gx10	Gx8	Gx7	Gx78	Gx77	Gx92	Gx26	Tx26 "G"x1	Gx41	Gx56	CDS MAPK_0767 hypothetical protein
875370	substitution	C	C	C	C	C	C	C	C	G	C	C	Cx233 "A"x1 "T"x1	Cx227 "A"x2	Cx201	Cx99 "A"x1	Cx90	Cx78	Cx53	Gx31	Cx42	Cx95	CDS MAPK_0769 conserved hypothetical transmembrane protein
875581	substitution	T	T	T	T	T	T	T	T	G	T	T	Tx293 "C"x1	Tx273 "G"x1	Tx276 "G"x2	Tx160	Tx166	Tx186	Tx48	Gx49 "T"x1	Tx60	Tx135 "C"x2 "G"x1
877299	substitution	A	A	A	A	A	A	A	A	G	A	A	Ax384	Ax362	Ax376	Ax157	Ax165	Ax167 "T"x1	Ax112 "G"x1	Gx49	Ax76	Ax174 "C"x1	CDS MAPK_0771 Conserved hypothetical secreted antigen Wag31
878692	substitution	C	C	C	C	C	C	C	C	T	C	C	Cx229	Cx205	Cx219	Cx138	Cx148	Cx142 "A"x1 "G"x1	Cx94	Tx52	Cx54	Cx120	CDS MAPK_0773 rnc Rnc
879637	substitution	C	C	C	C	C	C	C	C	T	C	C	Cx328	Cx290	Cx286 "A"x1	Cx175 "A"x1	Cx162	Cx136	Cx59	Tx58	Cx80	Cx148	CDS MAPK_0774 fpg Fpg
881000	substitution	C	C	C	C	C	C	C	C	T	C	C	Cx249	Cx239 "A"x1	Cx225 "A"x1	Cx155	Cx159 "A"x2	Cx132 "G"x1 "A"x1	Cx46	Tx43 "C"x1	Cx50	Cx113	CDS MAPK_0776 redox protein, regulator of disulfide bond formation
883525	substitution	T	T	T	T	T	T	T	T	C	T	T	Tx92	Tx103	Tx89	Tx141 "C"x1	Tx87	Tx54	Tx52	Cx43	Tx47	Tx109	CDS MAPK_0778 smc Smc
884216	substitution	A	A	A	A	A	A	A	A	C	A	A	Ax174	Ax144	Ax151	Ax115 "C"x2	Ax111	Ax97 "G"x1	Ax38	Cx24	Ax52	Ax97 "C"x2	CDS MAPK_0778 smc Smc
884470	substitution	G	G	G	G	G	G	G	G	A	G	G	Gx182 "T"x1	Gx152	Gx161	Gx189 "T"x1 "A"x1	Gx155	Gx153 "T"x1 "A"x1	Gx73	Ax56 "G"x1	Gx74	Gx129 "A"x1	CDS MAPK_0778 smc Smc
885265	substitution	C	C	C	C	C	C	C	C	T	C	C	Cx203 "A"x3 "G"x1	Cx192	Cx196 "A"x2	Cx116	Cx101 "G"x1	Cx94	Cx69	Tx65 "G"x1	Cx52	Cx114	CDS MAPK_0779 ftsY FtsY
886244	substitution	T	T	T	T	T	T	T	T	C	T	T	Tx213	Tx194	Tx203	Tx111	Tx135 "C"x1	Tx114	Tx84	Cx29 "G"x1	Tx38	Tx147 "G"x8	CDS MAPK_0779 ftsY FtsY
886946	substitution	G	G	G	G	G	G	G	G	A	G	G	Gx337	Gx301 "T"x1	Gx278 "T"x3	Gx134 "T"x2	Gx167 "T"x2	Gx163 "T"x2	Gx55	Ax52	Gx75	Gx142 "C"x1	CDS MAPK_0780 amt_2 Amt_2
887834	substitution	T	T	T	T	T	T	T	T	C	T	T	Tx292 "G"x3 "C"x1	Tx232	Tx275	Tx131 "G"x8	Tx123 "G"x8	Tx106 "G"x6	Tx59 "G"x2	Cx29	Tx74 "G"x3	Tx97 "G"x2	CDS MAPK_0780 amt_2 Amt_2
888397	substitution	C	C	C	C	C	C	C	C	G	C	C	Cx323 "A"x1 "G"x1	Cx261 "A"x1	Cx280 "A"x1	Cx180	Cx162	Cx145 "T"x1	Cx108	Gx62	Cx79	Cx153 "G"x1	CDS MAPK_0781 glnB GlnB
888856	substitution	T	T	T	T	T	T	T	T	A	T	T	Tx233	Tx237 "G"x1	Tx222	Tx141	Tx161 "C"x1	Tx138	Tx55	Ax88 "C"x2	Tx69 "G"x1	Tx100	CDS MAPK_0782 glnD GlnD
889996	substitution	T	T	T	T	T	T	T	T	C	T	T	Tx185 "G"x1	Tx153	Tx149	Tx128	Tx135	Tx111 "A"x1	Tx53	Cx50 "G"x1	Tx48	Tx104	CDS MAPK_0782 glnD GlnD
890064	substitution	G	G	G	G	G	G	G	G	C	G	G	Gx342 "T"x1	Gx293 "T"x1	Gx306	Gx155	Gx192 "T"x1	Gx187 "T"x3	Gx85	Cx66	Gx49	Gx167 "C"x1	CDS MAPK_0782 glnD GlnD
890402	substitution	C	C	C	C	C	C	C	C	T	C	C	Cx244	Cx211 "A"x2 "T"x1	Cx233 "A"x1	Cx156 "A"x1	Cx156 "A"x1	Cx126 "A"x1	Cx72	Tx45 "C"x1	Cx39	Cx117	CDS MAPK_0782 glnD GlnD
892672	insertion-before	-	-	-	-	-	-	-	-	C	-	-	#VALUE!	#VALUE!	#VALUE!	#VALUE!	#VALUE!	#VALUE!	#VALUE!	Cx33 "-"x1	#VALUE!	#VALUE!	CDS MAPK_0783 DNA or RNA helicases of superfamily II
892909	substitution	T	T	T	T	T	T	T	T	C	T	T	Tx190 "G"x1	Tx207 "G"x1	Tx202 "C"x1	Tx149 "C"x1	Tx153	Tx105	Tx74	Cx56	Tx61 "G"x1	Tx135 "C"x2 "G"x2	CDS MAPK_0784 hydrolase
897099	substitution	G	G	G	G	G	G	G	G	C	G	G	Gx234	Gx206	Gx208	Gx121	Gx118	Gx113	Gx79	Cx59 "T"x1	Gx87	Gx143 "A"x1	CDS MAPK_0787 N-acyl-D-aspartate/D-glutamate deacylase
898144	substitution	G	G	G	G	G	G	G	G	A	G	G	Gx127	Gx138 "T"x1	Gx132	Gx137 "A"x1	Gx164 "C"x1 "A"x1	Gx161 "C"x2 "T"x1	Gx72	Ax90 "C"x2	Gx74	Gx98 "T"x1	CDS MAPK_0787 N-acyl-D-aspartate/D-glutamate deacylase
898531	substitution	C	C	C	C	C	C	C	C	G	C	G	Cx182	Cx186	Cx172	Cx137 "A"x1	Cx189 "A"x2 "G"x1	Cx174 "A"x1	Cx65 "A"x1	Gx64 "A"x2 "T"x1	Cx61	Gx141 "A"x1	CDS MAPK_0788 conserved hypothetical protein
901498	substitution	G	G	G	G	G	G	G	G	T	G	G	Gx111	Gx102	Gx106 "C"x1 "T"x1	Gx53	Gx38	Gx21	Gx42	Tx43	Gx52 "T"x1	Gx126 "C"x1	CDS MAPK_0793 rimM RimM
908321	substitution	T	T	T	T	T	T	T	T	C	T	T	Tx212 "G"x1	Tx192 "G"x1	Tx216 "G"x1	Tx106 "C"x2 "G"x2	Tx142 "G"x1	Tx121 "C"x1 "G"x1	Tx60	Cx46 "A"x1	Tx55 "C"x1	Tx101 "C"x1 "G"x1	CDS MAPK_0802 fdhD FdhD
908540	substitution	T	T	T	T	T	T	T	T	C	T	T	Tx248	Tx239 "C"x1 "G"x1	Tx245 "G"x2	Tx178 "A"x1	Tx156	Tx173	Tx63	Cx86 "A"x1	Tx66 "G"x1	Tx126 "G"x4	CDS MAPK_0802 fdhD FdhD
908816	substitution	C	C	C	C	C	C	C	C	T	C	C	Cx228	Cx264	Cx233	Cx167 "G"x1	Cx195	Cx157	Cx96	Tx74	Cx80 "G"x1 "A"x1	Cx143 "G"x1	CDS MAPK_0802 fdhD FdhD
909237	substitution	C	C	C	C	C	C	C	C	G	C	C	Cx37	Cx45	Cx34	Cx70 "T"x1	Cx70	Cx63	Cx29	Gx28	Cx28	Cx52 "G"x1	CDS MAPK_0803 hypothetical protein
909457	substitution	T	T	T	T	T	T	T	T	C	T	T	Tx495	Tx446	Tx461 "G"x1	Tx152	Tx217	Tx207 "G"x1	Tx118	Cx63	Tx56	Tx187 "G"x1
909624	substitution	A	A	A	A	A	A	A	A	C	A	A	Ax366	Ax332	Ax334 "C"x1	Ax157	Ax171 "G"x1	Ax193	Ax88	Cx59	Ax71	Ax163	CDS MAPK_0804 tyrosine recombinase XerC
910945	deletion	G	G	G	G	G	G	G	G	-	G	G	Gx199	Gx139	Gx145	Gx77	Gx78	Gx117	Gx78	-x48 "G"x20 "C"x1	Gx55	Gx29	CDS MAPK_0805 conserved hypothetical protein
911808	substitution	G	G	G	G	G	G	G	G	T	G	G	Gx330	Gx278 "A"x2	Gx280 "T"x1	Gx108 "A"x1	Gx128	Gx190 "C"x1	Gx91	Tx72	Gx80	Gx181 "T"x1	CDS MAPK_0805 conserved hypothetical protein
912252	substitution	A	A	A	A	A	A	A	A	C	A	A	Ax366	Ax318	Ax334	Ax113	Ax134	Ax177	Ax64	Cx61	Ax74	Ax119	CDS MAPK_0805 conserved hypothetical protein
913352	substitution	G	G	G	G	G	G	G	G	A	G	G	Gx248 "T"x2	Gx199	Gx189	Gx76 "A"x1	Gx102	Gx124	Gx59 "A"x1	Ax18	Gx42	Gx151 "T"x1
914194	substitution	G	G	G	G	G	G	G	G	C	G	G	Gx192 "T"x1	Gx180	Gx149 "T"x2	Gx132	Gx106 "A"x1	Gx114	Gx70	Cx51	Gx34	Gx105	CDS MAPK_0806 ATPase with chaperone activity
914289	substitution	C	C	C	C	C	C	C	C	T	C	C	Cx244 "T"x1	Cx216 "T"x1	Cx194	Cx109	Cx109 "G"x2	Cx95 "G"x1	Cx52	Tx35	Cx42	Cx108 "G"x1	CDS MAPK_0806 ATPase with chaperone activity
918328	substitution	T	T	T	T	T	T	T	T	C	T	T	Tx322	Tx301 "C"x1	Tx316	Tx125	Tx145	Tx129	Tx79	Cx45 "A"x2	Tx47	Tx129	CDS MAPK_0809 L-lactate dehydrogenase (FMN-dependent) and related alpha-hydroxy acid dehydrogenases
918645	substitution	C	C	C	C	C	C	C	C	T	C	C	Cx210	Cx213	Cx219	Cx122	Cx133 "A"x1	Cx97	Cx63	Tx42	Cx58	Cx124	CDS MAPK_0809 L-lactate dehydrogenase (FMN-dependent) and related alpha-hydroxy acid dehydrogenases
921838	substitution	C	C	C	C	C	C	C	C	T	C	C	Cx241	Cx198	Cx189 "A"x1	Cx163 "A"x1	Cx176	Cx136	Cx76 "A"x1	Tx74 "G"x2	Cx75	Cx123	CDS MAPK_0813 tsf Tsf
923833	substitution	A	A	A	A	A	A	A	A	G	A	A	Ax71	Ax65	Ax78	Ax88 "C"x1 "G"x1	Ax97	Ax83	Ax41	Gx34	Ax33 "G"x1	Ax88	CDS MAPK_0815 Transcriptional regulators
925201	substitution	A	A	A	A	A	A	A	A	G	A	A	Ax423 "C"x1	Ax355 "C"x1	Ax396	Ax132	Ax162	Ax168	Ax88 "C"x1	Gx59	Ax75	Ax150 "C"x1	CDS MAPK_0817 dehydrogenase/reductase
925854	substitution	T	T	T	T	T	T	T	T	C	T	T	Tx279	Tx289	Tx264 "G"x2	Tx140	Tx158	Tx184	Tx99	Cx52	Tx77	Tx150 "G"x1
926590	substitution	T	T	T	T	T	T	T	T	C	T	T	Tx181 "G"x1	Tx148	Tx232	Tx107 "C"x1	Tx100 "A"x1	Tx106	Tx67	Cx65	Tx52	Tx159	CDS MAPK_0818 conserved hypothetical protein
926671	substitution	G	G	G	G	G	G	G	G	C	G	G	Gx89 "A"x1	Gx74	Gx81	Gx156	Gx182	Gx140	Gx58	Cx13	Gx82	Gx80 "C"x2	CDS MAPK_0818 conserved hypothetical protein
927273	substitution	G	G	G	G	G	G	G	G	A	G	G	Gx189 "A"x1 "T"x1	Gx186	Gx193 "T"x1	Gx117 "T"x1	Gx110	Gx122	Gx81	Ax53	Gx79	Gx151	CDS MAPK_0819 1-acyl-sn-glycerol-3-phosphate acyltransferase
927798	substitution	C	C	C	C	C	C	C	C	G	C	C	Cx240 "A"x1	Cx240 "A"x1	Cx241 "A"x3	Cx115 "A"x1	Cx144	Cx120	Cx75	Gx46	Cx79	Cx174	CDS MAPK_0820 transcriptional regulator
929163	substitution	G	G	G	G	G	G	G	G	T	G	G	Gx341	Gx307	Gx343	Gx122 "T"x1	Gx156	Gx176	Gx98	Tx57	Gx80	Gx135
929966	substitution	G	G	G	G	G	G	G	G	C	G	G	Gx335 "T"x1	Gx311 "T"x1	Gx361 "T"x1	Gx138	Gx162 "T"x1	Gx170	Gx85	Cx57	Gx85	Gx131	CDS MAPK_0822 pyrH PyrH
932652	substitution	G	G	G	G	G	G	G	G	C	G	G	Gx104	Gx120	Gx105	Gx61	Gx81	Gx74	Gx47	Cx13	Gx41	Gx61	CDS MAPK_0825 ribosomal RNA large subunit methyltransferase N
935554	substitution	C	C	C	C	C	C	C	C	G	C	C	Cx249	Cx209	Cx211 "A"x1	Cx146	Cx187	Cx142 "A"x1 "T"x1	Cx72 "G"x1	Gx46	Cx78 "A"x1	Cx144 "T"x1	CDS MAPK_0828 1-deoxy-D-xylulose 5-phosphate reductoisomerase
936253	substitution	T	T	T	T	T	T	T	T	C	T	T	Tx183 "G"x1 "C"x1	Tx157 "C"x1 "G"x1	Tx167 "G"x1	Tx135	Tx149	Tx134 "G"x1	Tx58 "G"x1	Cx62	Tx50 "C"x1	Tx108 "G"x4 "C"x2	CDS MAPK_0829 zinc metalloprotease
939929	substitution	G	G	G	G	G	G	G	G	C	G	G	Gx247 "T"x2	Gx256 "C"x1	Gx285	Gx128	Gx138	Gx109	Gx65	Cx32	Gx78	Gx184	CDS MAPK_0832 Cell division protein FtsI/penicillin-binding protein 2
940100	substitution	T	T	T	T	T	T	T	T	C	T	T	Tx224 "G"x2	Tx214	Tx210	Tx148	Tx193	Tx159	Tx72	Cx50 "T"x2	Tx72	Tx168	CDS MAPK_0832 Cell division protein FtsI/penicillin-binding protein 2
940505	substitution	C	C	C	C	C	C	C	C	G	C	C	Cx264 "A"x2	Cx243	Cx240	Cx176 "A"x2	Cx185 "G"x2 "A"x1	Cx160 "A"x1	Cx76	Gx63 "C"x1	Cx73	Cx165	CDS MAPK_0832 Cell division protein FtsI/penicillin-binding protein 2
940640	substitution	T	T	T	T	T	T	T	T	C	T	T	Tx223 "A"x1	Tx177	Tx202 "G"x1	Tx142 "G"x1	Tx122	Tx112	Tx61	Cx61 "T"x1	Tx83	Tx150 "G"x1	CDS MAPK_0832 Cell division protein FtsI/penicillin-binding protein 2
941269	substitution	A	A	A	A	A	A	A	A	G	A	A	Ax175	Ax142	Ax157	Ax91	Ax116	Ax69 "C"x2	Ax46	Gx39	Ax64	Ax104 "C"x2 "G"x1	CDS MAPK_0833 conserved hypothetical protein
945594	substitution	G	G	G	G	G	G	G	G	A	G	G	Gx434	Gx392	Gx435	Gx199	Gx252 "T"x1	Gx215	Gx91	Ax56 "C"x1	Gx77	Gx194	CDS MAPK_0837 glnA4 GlnA4
946051	substitution	G	G	G	G	G	G	G	G	A	G	G	Gx81	Gx102	Gx103	Gx93 "T"x1	Gx105	Gx92	Gx30	Ax24	Gx29	Gx46	CDS MAPK_0837 glnA4 GlnA4
953954	substitution	T	T	T	T	T	T	T	T	C	T	T	Tx384 "C"x1	Tx341	Tx279	Tx131	Tx162	Tx183	Tx39	Cx43	Tx87	Tx162	CDS MAPK_0845 gorA GorA
954254	substitution	A	A	A	A	A	A	A	A	G	A	A	Ax245 "C"x1	Ax226 "C"x2	Ax264 "C"x1	Ax164	Ax155	Ax147	Ax89 "C"x1	Gx53	Ax69	Ax169 "C"x7	CDS MAPK_0845 gorA GorA
955668	substitution	G	G	G	G	G	G	G	G	A	G	G	Gx295 "T"x1	Gx255	Gx302	Gx156 "T"x2	Gx171 "T"x2	Gx147	Gx84	Ax65 "C"x1	Gx63	Gx147	CDS MAPK_0847 malate:quinone-oxidoreductase
956792	substitution	A	A	A	A	A	A	A	A	G	A	A	Ax168 "C"x2	Ax178	Ax198 "C"x1	Ax121	Ax128	Ax124	Ax67	Gx59	Ax93	Ax140 "C"x2	CDS MAPK_0847 malate:quinone-oxidoreductase
956985	substitution	T	T	T	T	T	T	T	T	A	T	T	Tx299	Tx258	Tx266	Tx90	Tx71	Tx76	Tx66	Ax33	Tx34	Tx197 "G"x1	CDS MAPK_0847 malate:quinone-oxidoreductase
957148	substitution	A	A	A	A	A	A	A	A	T	A	A	Ax305	Ax287	Ax313 "C"x1	Ax108	Ax114	Ax143	Ax83	Tx30	Ax79 "G"x1	Ax89
958457	substitution	A	A	A	A	A	A	A	A	G	A	A	Ax132	Ax162	Ax149	Ax78	Ax76	Ax47	Ax46	Gx35	Ax40	Ax110	CDS MAPK_0849 Mg-chelatase subunit ChlI
960149	substitution	C	C	C	C	C	C	C	C	T	C	C	Cx221	Cx219 "A"x1	Cx222	Cx135	Cx137	Cx125	Cx63	Tx30	Cx43	Cx163 "G"x1 "A"x1	CDS MAPK_0850 cobA CobA
960906	substitution	C	C	C	C	C	C	C	C	T	C	C	Cx56	Cx70 "A"x1	Cx52	Cx86 "G"x1	Cx101	Cx79 "A"x1	Cx34	Tx27	Cx36	Cx73 "G"x1	CDS MAPK_0851 cobB CobB
963679	substitution	C	C	C	C	C	C	C	C	T	C	C	Cx212	Cx173	Cx210 "A"x1	Cx132	Cx133 "T"x3	Cx131 "A"x1	Cx74	Tx52 "C"x1	Cx66	Cx119 "A"x1	CDS MAPK_0853 efpA_2 EfpA_2
964961	substitution	T	T	T	T	T	T	T	T	C	T	T	Tx271 "G"x1	Tx286	Tx280 "G"x1	Tx124	Tx165	Tx147	Tx73	Cx47	Tx72	Tx160 "G"x1	CDS MAPK_0854 acetyltransferase
968225	deletion	C	-	-	-	-	-	-	-	C	-	C	-x223 "T"x2	-x190 "A"x1	#VALUE!	-x90 "C"x1	-x111 "T"x1	-x86 "T"x1	#VALUE!	Cx36 "A"x1	-x38 "A"x1	Cx142 "A"x1 "-"x1	CDS MAPK_0857 conserved hypothetical protein
976483	substitution	C	C	C	C	C	C	C	C	T	C	C	Cx281	Cx255	Cx257	Cx207	Cx161	Cx165	Cx58	Tx33 "-"x1	Cx55	Cx127	CDS MAPK_0864 echA16_2 EchA16_2
976486	deletion	C	C	C	C	C	C	C	C	-	C	C	Cx285	Cx254	Cx253 "A"x1	Cx200	Cx179 "T"x1	Cx158 "A"x1	Cx57	-x33 "C"x1	Cx58	Cx126	CDS MAPK_0864 echA16_2 EchA16_2
976487	deletion	G	G	G	G	G	G	G	G	-	G	G	Gx279 "T"x1	Gx252	Gx253	Gx201	Gx187	Gx156 "T"x1	Gx53	-x33 "G"x1	Gx61	Gx129 "C"x1	CDS MAPK_0864 echA16_2 EchA16_2
977559	substitution	A	A	A	A	A	A	A	A	G	A	A	Ax134	Ax127	Ax116	Ax142	Ax99	Ax87	Ax36	Gx46 "A"x2 "T"x1	Ax51	Ax108 "C"x1 "G"x1	CDS MAPK_0865 hypothetical protein
978310	substitution	A	A	A	A	A	A	A	A	C	A	A	Ax103	Ax141	Ax119	Ax81 "C"x1 "G"x1	Ax76 "G"x1	Ax41	Ax65	Cx35 "G"x1	Ax71 "C"x1	Ax120 "G"x4 "C"x1	CDS MAPK_0866 acyl esterase
979872	substitution	G	G	G	G	G	G	G	G	A	G	G	Gx31	Gx49	Gx47	Gx101	Gx63	Gx73	Gx51	Ax52	Gx60	Gx80	CDS MAPK_0867 conserved hypothetical protein
982305	substitution	G	G	G	G	G	G	G	G	C	G	G	Gx91	Gx88	Gx111	Gx87	Gx53	Gx45	Gx53	Cx22	Gx19	Gx121	CDS MAPK_0870 truB TruB
984724	substitution	C	C	C	C	C	C	C	C	A	C	C	Cx363 "A"x2	Cx306 "A"x2	Cx296 "T"x1	Cx105 "A"x1	Cx168 "T"x1	Cx178 "T"x1 "A"x1	Cx76	Ax45	Cx95	Cx131	CDS MAPK_0872 fadE21 FadE21
984799	substitution	T	T	T	T	T	T	T	T	G	T	T	Tx512	Tx387	Tx457	Tx169	Tx179	Tx190	Tx81	Gx60	Tx80	Tx178	CDS MAPK_0872 fadE21 FadE21
985758	insertion-before	-	-	-	-	-	-	-	-	GC	-	-	#VALUE!	#VALUE!	#VALUE!	#VALUE!	#VALUE!	#VALUE!	#VALUE!	GCx23 "GT"x1 "-"x1	#VALUE!	#VALUE!	CDS MAPK_0874 transcriptional repressor SirR
987206	substitution	T	T	T	T	T	T	T	T	G	T	T	Tx322	Tx312 "G"x1	Tx276	Tx147 "A"x1	Tx154	Tx147	Tx54	Gx56	Tx84	Tx157 "G"x2
992590	substitution	G	G	G	G	G	G	G	G	A	G	G	Gx195 "C"x1	Gx215	Gx186	Gx173 "A"x1	Gx179	Gx151	Gx62 "T"x1	Ax66 "C"x1	Gx89	Gx145 "C"x1	CDS MAPK_0879 enoyl-(acyl-carrier-protein) reductase II
995412	substitution	A	A	A	A	A	A	A	A	G	A	A	Ax228	Ax208	Ax185	Ax78 "C"x1	Ax104 "C"x2	Ax96	Ax53 "C"x1	Gx52 "T"x1	Ax45 "C"x1	Ax110	CDS MAPK_0883 Short-chain dehydrogenases of various substrate specificities
996987	substitution	T	T	T	T	T	T	T	T	C	T	T	Tx258 "G"x2	Tx260 "C"x3 "G"x2	Tx238 "G"x3 "A"x1 "C"x1	Tx175 "G"x2	Tx184 "G"x3	Tx135 "G"x2	Tx80 "G"x1	Cx55	Tx66 "G"x1	Tx146 "G"x10	CDS MAPK_0883 Short-chain dehydrogenases of various substrate specificities
997196	substitution	T	T	T	T	T	T	T	T	C	T	T	Tx189	Tx181	Tx181 "G"x1	Tx148 "G"x1	Tx162 "G"x1	Tx114 "G"x1 "C"x1	Tx78	Cx60	Tx74	Tx126 "G"x8	CDS MAPK_0884 Flavodoxin reductases (ferredoxin-NADPH reductases) family 1
999827	substitution	C	C	C	C	C	C	C	C	T	C	C	Cx297 "T"x1 "A"x1	Cx290	Cx260	Cx116	Cx151 "T"x1	Cx183	Cx58	Tx50	Cx92 "A"x1	Cx130	CDS MAPK_0886 Phenylpropionate dioxygenase and related ring-hydroxylating dioxygenases, large terminal subunit
1000387	substitution	G	G	G	G	G	G	G	G	A	G	G	Gx151 "T"x1	Gx140 "C"x1 "T"x1	Gx136 "T"x1	Gx106 "C"x1 "T"x1	Gx154 "C"x1	Gx171 "C"x1	Gx72 "T"x1	Ax34 "C"x1	Gx67	Gx126 "C"x1	CDS MAPK_0887 dihydrodipicolinate reductase-related protein
1003024	substitution	T	T	T	T	T	T	T	T	C	T	T	Tx222 "C"x2	Tx201	Tx183 "C"x3	Tx150	Tx162	Tx174	Tx81	Cx73	Tx90 "G"x1 "C"x1	Tx160 "C"x5 "G"x1	CDS MAPK_0889 hypothetical protein
1003433	substitution	G	G	G	G	G	G	G	G	T	G	G	Gx293 "T"x1	Gx291 "C"x1	Gx268 "T"x1	Gx113 "T"x1	Gx141 "A"x1	Gx142 "T"x1	Gx89	Tx42	Gx77 "C"x1 "T"x1	Gx111	CDS MAPK_0890 dapB DapB
1003646	substitution	G	G	G	G	G	G	G	G	T	G	G	Gx280 "C"x1	Gx247 "T"x1	Gx238	Gx134	Gx191	Gx149 "C"x1	Gx84	Tx59 "C"x1	Gx74 "C"x1	Gx161	CDS MAPK_0890 dapB DapB
1005051	substitution	C	C	C	C	C	C	C	C	G	C	C	Cx120	Cx144	Cx128	Cx96	Cx105 "A"x1	Cx98 "G"x1	Cx56	Gx49	Cx65	Cx142	CDS MAPK_0893 conserved hypothetical protein
1005206	substitution	T	T	T	T	T	T	T	T	A	T	T	Tx266 "C"x1	Tx219	Tx221 "C"x1	Tx116	Tx113	Tx106	Tx58	Ax29 "C"x2	Tx55	Tx164 "C"x1	CDS MAPK_0893 conserved hypothetical protein
1005650	substitution	C	C	C	C	C	C	C	C	G	C	C	Cx237	Cx222	Cx233	Cx161 "A"x1	Cx164 "A"x1	Cx163	Cx84	Gx61 "A"x1	Cx78	Cx128 "A"x1	CDS MAPK_0893 conserved hypothetical protein
1007007	substitution	C	C	C	C	C	C	C	C	T	C	C	Cx166 "G"x1	Cx151	Cx143 "A"x3	Cx173	Cx155	Cx138	Cx69	Tx44 "G"x1	Cx66	Cx120 "G"x1	CDS MAPK_0894 fadD13 FadD13
1007173	substitution	C	C	C	C	C	C	C	C	T	C	C	Cx237 "A"x2	Cx219	Cx264	Cx147 "G"x6	Cx151 "G"x1	Cx149 "G"x2 "T"x1 "A"x1	Cx61	Tx41	Cx75 "G"x2 "T"x1	Cx154 "G"x1	CDS MAPK_0894 fadD13 FadD13
1007693	substitution	C	C	C	C	C	C	C	C	T	C	C	Cx87	Cx85	Cx111	Cx75	Cx62	Cx60	Cx38	Tx12 "C"x1	Cx41	Cx96	CDS MAPK_0895 carboxylase
1007793	substitution	G	G	G	G	G	G	G	G	A	G	G	Gx25	Gx37	Gx27	Gx53	Gx30	Gx20 "T"x1	Gx30	Ax27	Gx23	Gx72 "C"x1	CDS MAPK_0895 carboxylase
1010270	substitution	T	T	T	T	T	T	T	T	C	T	T	Tx225 "G"x2 "C"x1	Tx202 "G"x1	Tx229 "G"x1 "C"x1	Tx185 "G"x1	Tx192 "G"x1	Tx161 "C"x1	Tx62	Cx59	Tx84 "C"x1	Tx171 "G"x4 "C"x1	CDS MAPK_0895 carboxylase
1011128	substitution	C	C	C	C	C	C	C	C	T	C	C	Cx269	Cx245	Cx273 "A"x1	Cx100	Cx89 "A"x1	Cx86	Cx35	Tx29	Cx7	Cx166	CDS MAPK_0896 fabG5_2 FabG5_2
1013360	substitution	G	G	G	G	G	G	G	G	A	G	G	Gx165	Gx215	Gx190 "T"x1	Gx105	Gx112	Gx95	Gx62 "C"x1	Ax51	Gx54 "T"x1	Gx177 "C"x2	CDS MAPK_0898 Dienelactone hydrolase and related enzymes
1013924	substitution	C	C	C	C	C	C	C	C	T	C	C	Cx316 "A"x1	Cx344 "A"x1	Cx304	Cx166 "A"x1	Cx164 "A"x3	Cx200	Cx115	Tx47	Cx78	Cx168
1014678	substitution	G	G	G	G	G	G	G	G	A	G	G	Gx404 "T"x3	Gx327 "A"x1	Gx420	Gx162	Gx188	Gx172 "T"x2	Gx89	Ax66 "G"x1	Gx68	Gx162	CDS MAPK_0899 thyA ThyA
1018650	substitution	C	C	C	C	C	C	C	C	T	C	C	Cx323 "A"x2	Cx257	Cx303 "A"x1	Cx160 "A"x1	Cx165	Cx184	Cx92	Tx62 "G"x1	Cx75	Cx154 "A"x1	CDS MAPK_0904 dapA_2 DapA_2
1020700	substitution	C	C	C	C	C	C	C	C	G	C	C	Cx226 "A"x1	Cx207 "A"x1	Cx214	Cx130 "A"x1	Cx171 "A"x2	Cx165	Cx71	Gx58 "A"x1	Cx70 "A"x1	Cx134	CDS MAPK_0905 hydrolase (metallo-beta-lactamase superfamily)
1021709	substitution	A	A	A	A	A	A	A	A	G	A	A	Ax228	Ax182	Ax204 "C"x1 "G"x1	Ax139	Ax179	Ax156 "G"x1 "-"x1	Ax72	Gx52 "A"x1	Ax65	Ax105	CDS MAPK_0906 O-Methyltransferase involved in polyketide biosynthesis
1023900	substitution	G	G	G	G	G	G	G	G	A	G	G	Gx246	Gx242 "T"x1	Gx273	Gx112 "A"x17	Gx99 "A"x12	Gx80 "A"x12	Gx50 "A"x10	Ax17	Gx31 "A"x2	Gx150 "A"x19	CDS MAPK_0909 ftsK FtsK
1025554	substitution	T	T	T	T	T	T	T	T	C	T	T	Tx210	Tx191 "G"x1	Tx209	Tx115 "C"x1	Tx115 "A"x1	Tx98	Tx91	Cx55	Tx64 "G"x2	Tx115 "G"x4	CDS MAPK_0909 ftsK FtsK
1025670	substitution	C	C	C	C	C	C	C	C	G	C	C	Cx215 "G"x1	Cx178 "A"x1	Cx235	Cx179	Cx164 "T"x1	Cx166	Cx93	Gx114 "T"x1 "C"x1	Cx75	Cx122
1026908	substitution	G	G	G	G	G	G	G	G	C	G	G	Gx259 "T"x1	Gx204 "T"x1	Gx247 "A"x2	Gx143	Gx178 "C"x1	Gx170 "T"x1	Gx74	Cx56	Gx67	Gx120
1028192	substitution	A	A	A	A	A	A	A	A	G	A	A	Ax102	Ax95	Ax111	Ax80	Ax90	Ax87 "G"x2	Ax47	Gx28	Ax31 "C"x1	Ax95 "G"x1	CDS MAPK_0913 35kd_ag 35kd_ag
1029138	substitution	A	A	A	A	A	A	A	A	C	A	A	Ax230	Ax232	Ax219	Ax167	Ax174 "C"x1	Ax162	Ax74 "T"x1	Cx44	Ax72	Ax133 "C"x1
1032888	substitution	C	C	C	C	C	C	C	C	T	C	C	Cx269	Cx280 "T"x1 "A"x1	Cx268	Cx141 "A"x2 "G"x1	Cx164	Cx185	Cx93	Tx58	Cx75	Cx139	CDS MAPK_0920 recA RecA
1034185	substitution	G	G	G	G	G	G	G	G	T	G	G	Gx213	Gx178 "T"x3	Gx221	Gx154 "A"x1	Gx167	Gx144	Gx82	Tx64	Gx71	Gx84	CDS MAPK_0922 tRNA-i(6)A37 thiotransferase enzyme MiaB
1035824	substitution	G	G	G	G	G	G	G	G	A	G	G	Gx138	Gx173	Gx138	Gx97 "T"x1	Gx97	Gx77	Gx35	Ax23	Gx6	Gx136 "C"x1	CDS MAPK_0923 conserved hypothetical protein
1037716	substitution	T	T	T	T	T	T	T	T	A	T	T	Tx240	Tx189	Tx239	Tx160	Tx129	Tx154	Tx77	Ax38	Tx32	Tx144
1043224	deletion	C	C	C	C	C	C	C	C	-	C	C	Cx353 "A"x2	Cx353 "A"x1 "T"x1	Cx376 "A"x1 "G"x1	Cx161	Cx129 "G"x1	Cx171	Cx85	-x42 "G"x1	Cx53 "A"x1	Cx132 "G"x1 "T"x1	CDS MAPK_0930 fadE20_2 FadE20_2
1043225	deletion	G	G	G	G	G	G	G	G	-	G	G	Gx353 "A"x1	Gx353 "T"x1	Gx371	Gx156	Gx132	Gx160 "T"x2 "A"x1 "C"x1	Gx84	-x42 "C"x1	Gx54	Gx139	CDS MAPK_0930 fadE20_2 FadE20_2
1043226	deletion	C	C	C	C	C	C	C	C	-	C	C	Cx337 "A"x1	Cx345 "T"x1	Cx359 "A"x1	Cx154	Cx135 "T"x1 "A"x1	Cx162	Cx93	-x42 "C"x1	Cx55	Cx127	CDS MAPK_0930 fadE20_2 FadE20_2
1043590	insertion-before	-	-	-	-	-	-	-	-	A	-	-	#VALUE!	#VALUE!	#VALUE!	#VALUE!	#VALUE!	#VALUE!	#VALUE!	Ax61	#VALUE!	#VALUE!	CDS MAPK_0930 fadE20_2 FadE20_2
1043762	substitution	C	C	C	C	C	C	C	C	T	C	C	Cx340 "G"x1 "A"x1	Cx327 "A"x1	Cx306	Cx133	Cx159 "G"x1 "A"x1	Cx195	Cx77 "T"x1	Tx47	Cx82 "T"x1	Cx149	CDS MAPK_0930 fadE20_2 FadE20_2
1044295	substitution	T	T	T	T	T	T	T	T	C	T	T	Tx322	Tx278	Tx303	Tx126 "A"x1	Tx155	Tx186	Tx84	Cx51 "A"x1	Tx92	Tx122
1044329	substitution	T	T	T	T	T	T	T	T	C	T	T	Tx378	Tx330 "G"x1	Tx377	Tx137	Tx140	Tx173	Tx95	Cx62 "T"x2	Tx86	Tx109
1046173	substitution	G	G	G	G	G	G	G	G	A	G	G	Gx201	Gx225 "T"x2	Gx205 "T"x2	Gx126 "T"x1	Gx115	Gx99	Gx38	Ax40 "C"x1	Gx25	Gx111	CDS MAPK_0931 peptidoglycan biosynthesis
1046898	substitution	G	G	G	G	G	G	G	G	C	G	G	Gx272	Gx276 "T"x2 "C"x1	Gx215	Gx157 "T"x1	Gx181 "T"x2	Gx172	Gx103	Cx92 "T"x1 "G"x1	Gx74	Gx165	CDS MAPK_0932 lexA LexA
1047452	substitution	G	G	G	G	G	G	G	G	A	G	G	Gx382	Gx350 "T"x1	Gx364	Gx139	Gx187	Gx198	Gx80	Ax69 "C"x1	Gx104	Gx156 "C"x1
1047484	substitution	G	G	G	G	G	G	G	G	A	G	G	Gx376	Gx353	Gx367 "T"x1	Gx171	Gx209	Gx191	Gx99	Ax61	Gx103	Gx160 "A"x1
1050530	substitution	T	T	T	T	T	T	T	T	C	T	T	Tx197	Tx218 "C"x1	Tx199 "G"x1	Tx101	Tx123	Tx97	Tx36	Cx65	Tx59	Tx156 "C"x1	CDS MAPK_0936 thymidylate synthase
1050531	substitution	C	C	C	C	C	C	C	C	T	C	C	Cx194 "A"x1	Cx215	Cx196 "A"x2	Cx100	Cx126	Cx100 "A"x2 "T"x1	Cx35	Tx66	Cx61	Cx154	CDS MAPK_0936 thymidylate synthase
1054323	substitution	T	T	T	T	T	T	T	T	C	T	T	Tx323	Tx279	Tx307 "C"x2 "G"x1	Tx149	Tx160 "G"x1	Tx147	Tx79 "G"x1	Cx49 "T"x1	Tx73	Tx154 "G"x2	CDS MAPK_0939 soluble pyridine nucleotide transhydrogenase
1054736	substitution	G	G	G	G	G	G	G	G	C	G	G	Gx306	Gx300	Gx278 "C"x1 "T"x1	Gx164	Gx179	Gx180	Gx75	Cx33	Gx76	Gx151
1056303	substitution	G	G	G	G	G	G	G	G	C	G	G	Gx211 "T"x2	Gx186 "T"x2	Gx201 "T"x1	Gx132	Gx137 "T"x1	Gx150 "A"x1	Gx68	Cx63 "G"x1	Gx97 "T"x1	Gx147	CDS MAPK_0941 ideR IdeR
1056877	substitution	C	C	C	C	C	C	C	C	T	C	C	Cx263	Cx230	Cx236	Cx131 "A"x1	Cx155	Cx183 "A"x1	Cx76	Tx42	Cx85	Cx167	CDS MAPK_0942 sigB SigB
1059606	substitution	G	G	G	G	G	G	G	G	C	G	G	Gx430	Gx322 "T"x2	Gx406 "T"x2	Gx123	Gx151	Gx187 "T"x1	Gx73	Cx56	Gx79	Gx155
1060265	deletion	C	C	C	C	C	C	C	C	-	C	C	Cx207 "T"x1	Cx204 "A"x2	Cx191 "A"x1 "G"x1	Cx122 "G"x1	Cx147 "A"x1	Cx161 "A"x2	Cx74	#VALUE!	Cx64	Cx95	CDS MAPK_0946 hypothetical protein
1060709	substitution	T	T	T	T	T	T	T	T	C	T	T	Tx247 "G"x1	Tx234	Tx227	Tx125 "C"x1	Tx128	Tx134	Tx99 "C"x1 "G"x1	Cx55 "G"x1	Tx68 "G"x2 "C"x1	Tx121 "C"x2 "G"x1
1061734	substitution	C	C	C	C	C	C	C	C	T	C	C	Cx197	Cx163	Cx199 "A"x1	Cx139	Cx150	Cx141 "G"x1	Cx55 "T"x1	Tx63	Cx59	Cx118	CDS MAPK_0948 sigA SigA
1061885	substitution	C	C	C	C	C	C	C	C	T	C	C	Cx168	Cx171 "A"x1	Cx178	Cx134 "A"x1	Cx150 "A"x1	Cx148 "A"x1	Cx62	Tx55	Cx60	Cx134	CDS MAPK_0948 sigA SigA
1062772	substitution	T	T	T	T	T	T	T	T	A	T	T	Tx353 "G"x1	Tx320 "C"x3 "G"x1	Tx327 "G"x2 "C"x1	Tx157	Tx193 "C"x1	Tx146	Tx80	Ax51 "G"x1 "C"x1	Tx61	Tx145	CDS MAPK_0949 ppgK PpgK
1066930	substitution	T	T	T	T	T	T	T	T	C	T	T	Tx225	Tx236	Tx249 "G"x3	Tx161	Tx125	Tx104 "G"x1	Tx84	Cx59	Tx41 "G"x1	Tx152 "G"x2 "A"x1	CDS MAPK_0955 conserved hypothetical protein
1069123	substitution	C	C	C	C	C	C	C	C	G	C	C	Cx92	Cx136	Cx119	Cx100	Cx90	Cx51	Cx36	Gx11	Cx39	Cx105	CDS MAPK_0958 conserved hypothetical protein
1072333	substitution	T	T	T	T	T	T	T	T	C	T	T	Tx287 "C"x1	Tx271 "G"x1	Tx258	Tx142	Tx147 "C"x2	Tx175	Tx67	Cx77	Tx89	Tx181 "C"x2 "G"x1	CDS MAPK_0961 Amino acid transporters
1072631	substitution	C	C	C	C	C	C	C	C	T	C	C	Cx306 "A"x1	Cx275 "T"x1	Cx248 "A"x1 "G"x1	Cx144	Cx144	Cx155	Cx104 "A"x1	Tx36 "G"x1	Cx80	Cx146	CDS MAPK_0961 Amino acid transporters
1074578	substitution	G	G	G	G	G	G	G	G	C	G	G	Gx281 "T"x2	Gx263	Gx251	Gx137 "C"x1	Gx168 "T"x1	Gx182	Gx69 "C"x1	Cx9 "G"x1	Gx90	Gx134	CDS MAPK_0963 arsA ArsA
1074579	substitution	G	G	G	G	G	G	G	G	C	G	G	Gx281 "A"x1	Gx262 "T"x1	Gx250	Gx138 "T"x1	Gx172 "T"x1	Gx185	Gx70	Cx10	Gx86	Gx135 "T"x1	CDS MAPK_0963 arsA ArsA
1074822	substitution	C	C	C	C	C	C	C	C	T	C	C	Cx312	Cx265 "T"x1	Cx287 "G"x1 "T"x1	Cx133 "A"x1	Cx160	Cx191	Cx82	Tx48	Cx73	Cx163	CDS MAPK_0963 arsA ArsA
1075435	substitution	C	C	C	C	C	C	C	C	G	C	C	Cx256	Cx224	Cx225 "T"x1	Cx160 "A"x1	Cx168	Cx186	Cx69	Gx79	Cx74	Cx121	CDS MAPK_0964 conserved hypothetical protein
1075472	substitution	G	G	G	G	G	G	G	G	A	G	G	Gx223	Gx209	Gx231	Gx132	Gx149	Gx133 "A"x1 "T"x1	Gx71	Ax61 "G"x1	Gx76	Gx162	CDS MAPK_0964 conserved hypothetical protein
1075779	substitution	C	C	C	C	C	C	C	C	G	C	C	Cx265	Cx249 "A"x1	Cx231 "A"x2	Cx149	Cx145 "A"x1 "T"x1	Cx167 "A"x1	Cx68	Gx48	Cx77	Cx109 "A"x1	CDS MAPK_0964 conserved hypothetical protein
1076968	substitution	C	C	C	C	C	C	C	C	T	C	C	Cx231 "G"x1	Cx226	Cx228 "A"x1	Cx153 "A"x1 "G"x1	Cx173 "T"x2	Cx139 "A"x2 "T"x1	Cx79	Tx58	Cx88	Cx180	CDS MAPK_0965 dxs Dxs
1077324	substitution	G	G	G	G	G	G	G	G	A	G	G	Gx127	Gx111 "T"x1	Gx131 "T"x1	Gx98	Gx74	Gx52	Gx62	Ax39 "G"x2 "C"x1	Gx70	Gx106	CDS MAPK_0965 dxs Dxs
1080710	substitution	G	G	G	G	G	G	G	G	A	G	G	Gx212 "T"x3	Gx196	Gx216	Gx199	Gx177	Gx188 "T"x1	Gx81	Ax60	Gx93 "T"x1	Gx177
1081257	substitution	C	C	C	C	C	C	C	C	T	C	C	Cx272 "A"x1	Cx279	Cx284 "A"x1 "T"x1	Cx177	Cx176 "A"x1	Cx146 "A"x3	Cx89	Tx57 "G"x1	Cx75	Cx143	CDS MAPK_0969 hemE HemE
1083698	substitution	C	C	C	C	C	C	C	C	T	C	C	Cx284	Cx284	Cx260	Cx131	Cx174	Cx166 "G"x1 "A"x1	Cx82	Tx51	Cx70	Cx139	CDS MAPK_0971 conserved hypothetical protein
1085656	substitution	G	G	G	G	G	G	G	G	A	G	G	Gx210 "A"x1	Gx198 "A"x1	Gx212 "T"x1 "C"x1	Gx142 "C"x4 "A"x1	Gx145 "C"x5	Gx159 "C"x2 "T"x1	Gx83 "C"x5	Ax45 "C"x3	Gx65	Gx152 "C"x5	CDS MAPK_0974 conserved hypothetical protein
1090608	substitution	G	G	G	G	G	G	G	G	C	G	G	Gx54	Gx52	Gx56	Gx61 "C"x3	Gx79	Gx67 "C"x5	Gx42	Cx20	Gx58 "C"x1	Gx121 "C"x1	CDS MAPK_0978 AFG1-like ATPase
1091037	substitution	C	C	C	C	C	C	C	C	G	C	C	Cx392 "T"x2	Cx362 "A"x1 "T"x1	Cx357	Cx137 "A"x2 "G"x1	Cx196	Cx159 "A"x1	Cx92	Gx45	Cx84	Cx155	CDS MAPK_0979 Acetyltransferases
1091769	substitution	G	G	G	G	G	G	G	G	T	G	G	Gx237	Gx228	Gx256	Gx133	Gx153	Gx117 "T"x1	Gx90	Tx50	Gx68	Gx150 "T"x1 "C"x1	CDS MAPK_0980 conserved hypothetical protein
1092734	substitution	G	G	G	G	G	G	G	G	C	G	G	Gx259 "T"x1	Gx233 "T"x1	Gx229	Gx167 "T"x1	Gx185	Gx192 "T"x1	Gx106 "T"x1	Cx47	Gx68	Gx152	CDS MAPK_0981 clpX' ClpX'
1092784	substitution	A	A	A	A	A	A	A	A	G	A	A	Ax322 "G"x1	Ax319 "G"x1	Ax312 "G"x1	Ax166	Ax174 "G"x1	Ax191	Ax77	Gx45 "C"x2	Ax81 "G"x1 "C"x1	Ax160 "G"x1	CDS MAPK_0981 clpX' ClpX'
1093323	substitution	C	C	C	C	C	C	C	C	T	C	C	Cx345	Cx324 "A"x1	Cx383 "G"x1 "A"x1	Cx160	Cx171 "A"x1	Cx171	Cx103	Tx64	Cx75	Cx128
1094863	insertion-before	-	-	-	-	-	-	-	-	C	-	-	#VALUE!	#VALUE!	#VALUE!	#VALUE!	#VALUE!	#VALUE!	#VALUE!	Cx47	#VALUE!	#VALUE!	CDS MAPK_0984 Co/Zn/Cd efflux system component
1095611	substitution	C	C	C	C	C	C	C	C	T	C	C	Cx168 "A"x1	Cx191 "A"x1	Cx149 "-"x1 "A"x1	Cx134 "A"x1 "G"x1	Cx106 "A"x1	Cx103 "G"x2	Cx63	Tx70	Cx53	Cx114	CDS MAPK_0984 Co/Zn/Cd efflux system component
1096796	substitution	C	C	C	C	C	C	C	C	A	C	C	Cx213	Cx198	Cx198	Cx150	Cx160 "G"x1	Cx156 "A"x1	Cx86	Ax66 "C"x1 "G"x1	Cx63 "T"x1	Cx134	CDS MAPK_0986 aldehyde dehydrogenase family protein
1100064	substitution	C	C	C	C	C	C	C	C	T	C	C	Cx248	Cx239 "A"x2	Cx236	Cx150	Cx145 "G"x1	Cx161 "A"x1 "T"x1	Cx59	Tx61	Cx57	Cx87	CDS MAPK_0989 Dehydrogenases with different specificities (related to short-chain alcohol dehydrogenases)
1100222	substitution	G	G	G	G	G	G	G	G	A	G	G	Gx361	Gx311 "T"x1	Gx348 "C"x1	Gx144	Gx166 "T"x1	Gx176	Gx105 "T"x2	Ax74	Gx77 "C"x1	Gx88	CDS MAPK_0990 conserved hypothetical protein
1105661	substitution	C	C	C	C	C	C	C	C	T	C	C	Cx315	Cx268	Cx275 "A"x3	Cx132	Cx169	Cx176	Cx81 "A"x1	Tx68	Cx68	Cx104 "T"x1 "A"x1	CDS MAPK_0995 acetoacetate decarboxylase
1107226	insertion-before	-	-	-	-	-	-	-	-	TC	-	-	#VALUE!	#VALUE!	#VALUE!	#VALUE!	#VALUE!	#VALUE!	#VALUE!	TCx32	#VALUE!	#VALUE!
1108795	substitution	G	G	G	G	G	G	G	G	C	G	G	Gx217 "T"x1	Gx214 "T"x1	Gx228 "T"x1	Gx140 "A"x1	Gx181 "T"x1	Gx154	Gx75	Cx55	Gx86	Gx151 "T"x1	CDS MAPK_0998 hypothetical protein
1109096	substitution	T	T	T	T	T	T	T	T	C	T	T	Tx66	Tx76	Tx60	Tx69	Tx71	Tx65 "G"x1	Tx37	Cx38	Tx63	Tx97
1109911	substitution	C	C	C	C	C	C	C	C	T	C	C	Cx399	Cx339 "A"x1	Cx356 "A"x3	Cx114	Cx154 "G"x1	Cx172 "A"x1	Cx89 "A"x1 "T"x1	Tx60	Cx92	Cx159 "A"x1	CDS MAPK_0999 hypothetical protein
1113194	substitution	C	C	C	C	C	C	C	C	A	C	C	Cx408	Cx292 "A"x1	Cx314 "A"x1	Cx91	Cx143	Cx189	Cx86	Ax84	Cx56	Cx178 "G"x2	CDS MAPK_1001 hypothetical
1113635	substitution	T	T	T	T	T	T	T	T	C	T	T	Tx270	Tx251	Tx216 "G"x2	Tx80	Tx104	Tx154	Tx56	Cx53 "A"x2	Tx68	Tx105
1114473	substitution	T	T	T	T	T	T	T	T	C	T	T	Tx362	Tx284	Tx313	Tx105	Tx141	Tx178	Tx84	Cx55	Tx67	Tx135	CDS MAPK_1003 Hypothetical C
1115846	substitution	C	C	C	C	C	C	C	C	G	C	C	Cx353 "A"x1	Cx307 "A"x1	Cx343 "A"x1	Cx135	Cx163	Cx185	Cx87 "A"x1	Gx65	Cx78	Cx156	CDS MAPK_1004 hypothetical
1118675	substitution	C	C	C	C	C	C	C	C	G	C	C	Cx216 "T"x1	Cx194 "G"x1	Cx216 "A"x2	Cx110 "G"x1 "A"x1	Cx114 "G"x1 "A"x1	Cx153 "G"x1 "A"x1	Cx52	Gx42	Cx68	Cx114 "G"x1
1119454	substitution	T	T	T	T	T	T	T	T	C	T	T	Tx344	Tx291	Tx335	Tx103	Tx127	Tx186	Tx67	Cx47	Tx66 "G"x1	Tx131
1120166	substitution	T	T	T	T	T	T	T	T	C	T	T	Tx447 "G"x1	Tx377	Tx450	Tx124	Tx167	Tx235	Tx84	Cx60	Tx77	Tx165 "A"x1	CDS MAPK_1010 conserved hypothetical protein
1120321	substitution	C	C	C	C	C	C	C	C	G	C	C	Cx517	Cx424 "A"x3	Cx487 "T"x1	Cx127 "A"x1 "T"x1	Cx156 "A"x1	Cx196	Cx87	Gx71	Cx90	Cx173 "A"x2	CDS MAPK_1010 conserved hypothetical protein
1120423	deletion	T	T	T	T	T	T	T	T	-	T	T	Tx514	Tx439	Tx434 "G"x1	Tx128 "C"x1	Tx171	Tx201	Tx93	#VALUE!	Tx78	Tx208
1121020	substitution	T	T	T	T	T	T	T	T	A	T	T	Tx160	Tx168	Tx155 "A"x1	Tx101	Tx103	Tx103	Tx60	Ax61	Tx70	Tx97	CDS MAPK_1012 Phage-related minor tail protein
1125776	substitution	G	G	G	G	G	G	G	G	T	G	G	Gx425	Gx344	Gx396 "T"x2	Gx155	Gx162 "T"x1	Gx220	Gx116	Tx52	Gx84	Gx183
1127248	substitution	T	T	T	T	T	T	T	T	T	T	A	Tx353	Tx259	Tx317	Tx128	Tx191	Tx175	Tx74	Tx52	Tx84	Ax124 "T"x1
1129533	substitution	T	T	T	T	T	T	T	T	C	T	T	Tx360	Tx283 "G"x1	Tx313 "G"x1	Tx131	Tx169 "C"x1	Tx185	Tx69	Cx65	Tx88	Tx156 "C"x1
1131850	substitution	A	A	A	A	A	A	A	A	G	A	A	Ax276	Ax255	Ax291	Ax137	Ax182	Ax188 "G"x1	Ax78 "G"x1	Gx50	Ax78	Ax174 "C"x3 "G"x1	CDS MAPK_1021 bll2948
1132628	substitution	A	A	A	A	A	A	A	A	G	A	A	Ax74	Ax89	Ax75	Ax109	Ax122	Ax102	Ax41	Gx30	Ax75	Ax102 "C"x2	CDS MAPK_1021 bll2948
1132930	substitution	C	C	C	C	C	C	C	C	G	C	C	Cx143 "A"x1	Cx151	Cx163 "T"x1 "A"x1	Cx67	Cx46	Cx38	Cx24	Gx27	Cx39	Cx105	CDS MAPK_1021 bll2948
1133316	substitution	G	G	G	G	G	G	G	G	C	G	G	Gx208 "T"x2	Gx198	Gx202 "T"x3	Gx161 "T"x1	Gx143 "T"x1	Gx137 "T"x1	Gx91	Cx54	Gx52	Gx145 "C"x1 "A"x1	CDS MAPK_1022 conserved hypothetical membrane protein
1136141	substitution	T	T	T	T	T	T	T	T	C	T	T	Tx299	Tx308	Tx322 "G"x1	Tx152	Tx163	Tx135	Tx58	Cx43	Tx45	Tx129	CDS MAPK_1025 Predicted permeases
1137030	insertion-before	-	-	-	-	-	-	-	-	T	-	-	#VALUE!	#VALUE!	#VALUE!	#VALUE!	#VALUE!	#VALUE!	#VALUE!	Tx53	#VALUE!	#VALUE!
1137088	substitution	A	A	A	A	A	A	A	A	G	A	A	Ax431	Ax381	Ax418	Ax163	Ax195 "G"x1	Ax162	Ax108	Gx44 "T"x1	Ax72	Ax121
1137593	substitution	C	C	C	C	C	C	C	C	T	C	C	Cx165	Cx170 "A"x1	Cx129	Cx122	Cx115 "T"x1	Cx114	Cx89	Tx56	Cx70	Cx148	CDS MAPK_1027 Transcriptional regulator
1138319	substitution	C	C	C	C	C	C	C	C	C	C	T	Cx317	Cx318	Cx269	Cx148	Cx183 "A"x3	Cx148 "A"x1	Cx69 "A"x1	Cx52 "A"x1	Cx83 "A"x2	Tx107 "A"x2 "C"x1	CDS MAPK_1028 DedA family protein
1138666	substitution	T	T	T	T	T	T	T	T	C	T	T	Tx276	Tx273	Tx278	Tx161	Tx199	Tx149	Tx78	Cx52	Tx69	Tx110	CDS MAPK_1029 Lysophospholipase L1 and related esterases
1140710	substitution	T	T	T	T	T	T	T	T	C	T	T	Tx127	Tx107	Tx108	Tx98	Tx64	Tx42	Tx52	Cx34	Tx34	Tx88	CDS MAPK_1031 fliH FliH
1141181	substitution	A	A	A	A	A	A	A	A	G	A	A	Ax237	Ax201	Ax231	Ax159	Ax166	Ax144 "G"x1	Ax53	Gx67 "A"x1	Ax68	Ax108 "C"x2	CDS MAPK_1032 fabG5_1 FabG5_1
1141704	substitution	T	T	T	T	T	T	T	T	C	T	T	Tx259 "C"x1	Tx266	Tx234 "G"x1	Tx131	Tx136 "A"x1	Tx139 "C"x1	Tx78	Cx51	Tx87 "G"x1	Tx105 "G"x1
1141982	substitution	A	A	A	A	A	A	A	A	G	A	A	Ax276 "C"x1	Ax246 "C"x1	Ax268 "C"x1	Ax147 "G"x1	Ax197	Ax175	Ax96	Gx69	Ax84	Ax157 "C"x2	CDS MAPK_1033 PRK10069, PRK10069, 3-phenylpropionate dioxygenase subunit beta; Provisional
1142581	substitution	G	G	G	G	G	G	G	G	C	G	G	Gx384 "T"x2 "A"x1	Gx352 "A"x1 "T"x1	Gx359 "T"x2 "-"x1	Gx164	Gx133	Gx175 "T"x2	Gx95	Cx49	Gx119	Gx192	CDS MAPK_1034 Phenylpropionate dioxygenase and related ring-hydroxylating dioxygenases, large terminal subunit
1143207	substitution	C	C	C	C	C	C	C	C	T	C	C	Cx290 "A"x1	Cx274	Cx284 "A"x1	Cx150	Cx158 "A"x1	Cx156 "A"x1 "T"x1	Cx76	Tx47	Cx67	Cx114	CDS MAPK_1034 Phenylpropionate dioxygenase and related ring-hydroxylating dioxygenases, large terminal subunit
1144220	substitution	G	G	G	G	G	G	G	G	A	G	G	Gx116	Gx146 "T"x1	Gx112	Gx92 "A"x1	Gx71	Gx65	Gx60	Ax36 "G"x1	Gx84	Gx150 "A"x1	CDS MAPK_1035 AIFL (apoptosis-inducing factor like) family, N-terminal Rieske domain; members of this family show similarity to human AIFL, containing an N-terminal Rieske domain and a C-terminal pyridine nucleotide-disulfide oxidoreductase domain (Pyr_redox)
1144611	substitution	G	G	G	G	G	G	G	G	C	G	G	Gx218 "T"x2	Gx221 "A"x1	Gx220 "T"x1	Gx94 "A"x2	Gx112	Gx92	Gx63	Cx35	Gx45	Gx119	CDS MAPK_1035 AIFL (apoptosis-inducing factor like) family, N-terminal Rieske domain; members of this family show similarity to human AIFL, containing an N-terminal Rieske domain and a C-terminal pyridine nucleotide-disulfide oxidoreductase domain (Pyr_redox)
1145051	substitution	T	T	T	T	T	T	T	T	C	T	T	Tx437	Tx355	Tx395	Tx184	Tx212 "C"x1	Tx214	Tx89	Cx53	Tx73	Tx183	CDS MAPK_1036 conserved hypothetical protein
1146116	substitution	A	A	A	A	A	A	A	A	G	A	A	Ax273 "C"x2	Ax221	Ax218	Ax151	Ax184 "T"x1	Ax166	Ax80	Gx52	Ax59	Ax108 "C"x1	CDS MAPK_1037 pcaH PcaH
1147973	insertion-before	-	-	-	-	-	-	-	-	G	-	-	#VALUE!	#VALUE!	#VALUE!	#VALUE!	#VALUE!	#VALUE!	#VALUE!	Gx28 "-"x1	#VALUE!	#VALUE!	CDS MAPK_1039 pcaB 3-carboxy-cis,cis-muconate cycloisomerase
1151058	substitution	C	C	C	C	C	C	C	C	T	C	C	Cx64	Cx53 "A"x1	Cx54	Cx89 "A"x1	Cx93	Cx83	Cx36	Tx25	Cx33	Cx58	CDS MAPK_1044 conserved hypothetical protein
1155295	substitution	A	A	A	A	A	A	A	A	G	A	A	Ax215	Ax226	Ax194	Ax97 "G"x1	Ax129	Ax97	Ax50	Gx29	Ax50 "C"x1	Ax131	CDS MAPK_1050 Metal-dependent amidase/aminoacylase/carboxypeptidase
1155812	substitution	T	T	T	T	T	T	T	T	C	T	T	Tx304	Tx260	Tx266 "G"x1	Tx175	Tx163	Tx171	Tx79	Cx65	Tx91	Tx120	CDS MAPK_1050 Metal-dependent amidase/aminoacylase/carboxypeptidase
1158018	substitution	C	C	C	C	C	C	C	C	T	C	C	Cx177	Cx178	Cx162	Cx70 "T"x1 "G"x1	Cx118	Cx80 "A"x1	Cx47	Tx32	Cx39	Cx85	CDS MAPK_1052 thrS ThrS
1159207	substitution	G	G	G	G	G	G	G	G	A	G	G	Gx232 "T"x1	Gx206	Gx201 "A"x1	Gx132 "T"x1	Gx159 "T"x1	Gx167	Gx67	Ax70	Gx91	Gx140	CDS MAPK_1052 thrS ThrS
1159996	substitution	A	A	A	A	A	A	A	A	C	A	A	Ax301 "C"x3	Ax255 "C"x1	Ax266 "C"x3	Ax157	Ax182 "-"x1	Ax157	Ax64	Cx76	Ax89 "C"x2	Ax189 "C"x1	CDS MAPK_1053 HIT family protein
1164189	substitution	T	T	T	T	T	T	T	T	G	T	T	Tx104	Tx139	Tx146	Tx161	Tx116 "C"x2 "G"x2	Tx111	Tx76 "C"x1	Gx45	Tx74 "C"x1	Tx95	CDS MAPK_1057 conserved hypothetical protein
1164238	substitution	G	G	G	G	G	G	G	G	A	G	G	Gx157 "T"x1	Gx173	Gx160	Gx80	Gx91 "T"x1	Gx75	Gx63	Ax66	Gx63	Gx127
1168027	substitution	G	G	G	G	G	G	G	G	A	G	G	Gx72	Gx72	Gx55	Gx76	Gx51	Gx55	Gx24	Ax47 "C"x1	Gx37	Gx78 "A"x1	CDS MAPK_1062 Highly conserved protein containing a thioredoxin domain
1168149	substitution	C	C	C	C	C	C	C	C	T	C	C	Cx181 "A"x1	Cx179 "A"x1	Cx139 "A"x1	Cx120	Cx107 "A"x1	Cx69	Cx40	Tx63	Cx35 "A"x1	Cx129	CDS MAPK_1062 Highly conserved protein containing a thioredoxin domain
1169031	substitution	A	A	A	A	A	A	A	A	G	A	A	Ax260	Ax240	Ax263	Ax192	Ax170	Ax173	Ax68 "C"x1	Gx64	Ax79 "G"x1	Ax159 "G"x2 "C"x1	CDS MAPK_1063 conserved hypothetical protein
1169976	substitution	A	C	C	C	C	C	C	C	C	C	C	Cx178	Cx156	Cx190	Cx143	Cx176	Cx130	Cx70 "A"x1	Cx55 "G"x1	Cx68	Cx119	CDS MAPK_1064 Predicted membrane protein, hemolysin III homolog
1172149	substitution	A	A	A	A	A	A	A	A	G	A	A	Ax182 "C"x1	Ax161 "C"x1	Ax159	Ax162	Ax134	Ax112	Ax65 "G"x1	Gx52	Ax65 "C"x1	Ax120 "C"x1	CDS MAPK_1066 conserved hypothetical protein
1172171	substitution	C	C	C	C	C	C	C	C	T	C	C	Cx181 "A"x1	Cx181	Cx160	Cx131	Cx140 "T"x1	Cx120	Cx70	Tx63	Cx62	Cx115	CDS MAPK_1066 conserved hypothetical protein
1173684	substitution	T	T	T	T	T	T	T	T	C	T	T	Tx284	Tx274	Tx303 "G"x1	Tx142	Tx152	Tx167	Tx97	Cx67	Tx61 "C"x1	Tx145 "G"x1	CDS MAPK_1068 coaA CoaA
1174223	substitution	C	C	C	C	C	C	C	C	T	C	C	Cx202	Cx199	Cx194 "A"x1	Cx149	Cx125 "T"x1	Cx144	Cx62	Tx51	Cx62	Cx74	CDS MAPK_1069 glyA GlyA
1175333	substitution	G	G	G	G	G	G	G	G	A	G	G	Gx130	Gx145	Gx150	Gx110	Gx96	Gx63	Gx57	Ax35 "C"x2	Gx53	Gx111	CDS MAPK_1069 glyA GlyA
1177088	substitution	C	C	C	C	C	C	C	C	G	C	C	Cx238 "A"x3	Cx234	Cx251 "T"x1	Cx142 "G"x1	Cx160	Cx152	Cx57	Gx54	Cx76	Cx151	CDS MAPK_1071 phoH2 PhoH2
1178729	substitution	G	G	G	G	G	G	G	G	A	G	G	Gx149 "A"x1	Gx161	Gx152	Gx119 "T"x1	Gx149 "T"x2	Gx176	Gx66	Ax46	Gx71 "T"x1	Gx133 "A"x1	CDS MAPK_1072 conserved hypothetical protein
1178801	substitution	C	C	C	C	C	C	C	C	T	C	C	Cx209 "A"x2	Cx192 "A"x1	Cx191	Cx161	Cx151 "G"x1	Cx156	Cx97	Tx49 "G"x1	Cx68	Cx144	CDS MAPK_1072 conserved hypothetical protein
1181117	substitution	C	C	C	C	C	C	C	C	A	C	C	Cx114	Cx125	Cx97	Cx64	Cx107	Cx90 "G"x1	Cx30	Ax33	Cx55	Cx78 "T"x1	CDS MAPK_1074 Predicted integral membrane protein
1181418	substitution	A	A	A	A	A	A	A	A	G	A	A	Ax279	Ax248	Ax254	Ax125	Ax133	Ax150	Ax87	Gx36	Ax62	Ax124	CDS MAPK_1074 Predicted integral membrane protein
1181419	substitution	T	T	T	T	T	T	T	T	G	T	T	Tx279	Tx251 "G"x1	Tx258	Tx125	Tx134	Tx147	Tx89	Gx38 "A"x1	Tx60	Tx123 "A"x2	CDS MAPK_1074 Predicted integral membrane protein
1184354	substitution	T	T	T	T	T	T	T	T	C	T	T	Tx87	Tx71	Tx64 "G"x2	Tx86	Tx71	Tx81	Tx34	Cx48 "T"x1	Tx69 "G"x1	Tx86 "G"x4	CDS MAPK_1077 conserved hypothetical protein
1184411	substitution	G	G	G	G	G	G	G	G	T	G	G	Gx189	Gx178	Gx214	Gx96	Gx108	Gx100	Gx31	Tx35	Gx41	Gx120 "C"x1	CDS MAPK_1077 conserved hypothetical protein
1185481	substitution	C	C	C	C	C	C	C	C	T	C	C	Cx284 "A"x2	Cx283 "A"x1	Cx292 "A"x1	Cx162	Cx157	Cx149	Cx72	Tx55 "G"x1	Cx71	Cx165 "A"x1	CDS MAPK_1078 Dienelactone hydrolase and related enzymes
1185834	substitution	G	G	G	G	G	G	G	G	C	G	G	Gx189	Gx196 "A"x1 "T"x1	Gx179 "T"x1	Gx121 "C"x1	Gx110	Gx90	Gx93 "A"x1	Cx70	Gx65	Gx130 "C"x2	CDS MAPK_1079 Conserved hypothetical carboxylesterase
1187569	substitution	C	C	C	C	C	C	C	C	T	C	C	Cx295	Cx252	Cx254 "A"x1 "T"x1	Cx156	Cx153 "A"x2 "G"x1	Cx170 "A"x1	Cx86	Tx57 "A"x1 "G"x1	Cx89	Cx148	CDS MAPK_1080 Nucleoside-diphosphate-sugar epimerases
1187587	substitution	T	T	T	T	T	T	T	T	G	T	T	Tx311 "G"x2	Tx262	Tx271	Tx145	Tx158	Tx164	Tx68	Gx60 "C"x1	Tx74	Tx151 "G"x1	CDS MAPK_1080 Nucleoside-diphosphate-sugar epimerases
1187721	substitution	C	C	C	C	C	C	C	C	C	C	T	Cx348 "A"x1	Cx286 "A"x1	Cx356 "A"x2	Cx162 "A"x1	Cx175 "A"x1	Cx179 "A"x1	Cx80 "A"x1	Cx40	Cx60	Tx158 "C"x2	CDS MAPK_1080 Nucleoside-diphosphate-sugar epimerases
1190981	substitution	T	T	T	T	T	T	T	T	C	T	T	Tx255 "G"x1	Tx250	Tx264 "G"x4	Tx165	Tx140 "G"x2	Tx175 "G"x2	Tx99	Cx72	Tx84 "G"x2	Tx175 "G"x8	CDS MAPK_1084 ispH 4-hydroxy-3-methylbut-2-enyl diphosphate reductase IspH
1193314	substitution	T	T	T	T	T	T	T	T	C	T	T	Tx228	Tx241 "G"x2 "C"x1	Tx210 "G"x3	Tx125 "G"x1	Tx113	Tx159	Tx75 "C"x1	Cx62 "G"x3 "A"x1	Tx66 "G"x1	Tx114 "G"x2	CDS MAPK_1086 Conserved hypothetical GTP binding protein
1193869	substitution	T	T	T	T	T	T	T	T	C	T	T	Tx283 "G"x1	Tx212	Tx268	Tx104	Tx113 "G"x1	Tx137 "G"x2	Tx57	Cx54 "G"x3	Tx69	Tx107 "A"x1 "G"x1	CDS MAPK_1086 Conserved hypothetical GTP binding protein
1195649	substitution	T	T	T	T	T	T	T	T	C	T	T	Tx394 "G"x1	Tx347	Tx366	Tx92 "C"x1	Tx121	Tx211 "A"x1	Tx81	Cx55	Tx94	Tx144	CDS MAPK_1088 conserved hypothetical protein
1196172	substitution	C	C	C	C	C	C	C	C	A	C	C	Cx291 "A"x2	Cx270 "A"x1	Cx217 "A"x1	Cx112 "A"x2 "T"x1	Cx137 "A"x1	Cx148 "T"x1 "A"x1	Cx65	Ax46	Cx73	Cx123 "G"x1	CDS MAPK_1089 conserved hypothetical protein
1198971	insertion-before	-	-	-	-	-	-	-	-	TG	-	-	#VALUE!	#VALUE!	#VALUE!	#VALUE!	#VALUE!	#VALUE!	#VALUE!	TGx20	#VALUE!	#VALUE!
1200750	substitution	C	C	C	C	C	C	C	C	T	C	C	Cx239	Cx239	Cx228	Cx125	Cx132	Cx105	Cx69 "T"x1	Tx49	Cx59	Cx139	CDS MAPK_1096 Predicted hydrolases or acyltransferases (alpha/beta hydrolase superfamily)
1200869	substitution	C	C	C	C	C	C	C	C	T	C	C	Cx306	Cx237	Cx238 "A"x3	Cx157	Cx192 "A"x2	Cx169 "A"x1	Cx84	Tx65	Cx67	Cx157 "T"x1	CDS MAPK_1096 Predicted hydrolases or acyltransferases (alpha/beta hydrolase superfamily)
1202073	substitution	C	C	C	C	C	C	C	C	G	C	C	Cx364 "A"x2 "T"x1	Cx317 "A"x1	Cx361 "T"x2	Cx153 "A"x1	Cx147 "A"x1	Cx152 "A"x1 "T"x1	Cx67	Gx62	Cx69 "A"x1	Cx148 "G"x1	CDS MAPK_1097 zwf Zwf
1204735	substitution	T	C	C	C	C	C	C	C	C	C	C	Cx360 "G"x1	Cx293 "A"x1	Cx305	Cx151	Cx147	Cx161	Cx108	Cx40 "G"x1	Cx62 "A"x1	Cx140 "A"x1	CDS MAPK_1099 bpoB BpoB
1206283	substitution	T	T	T	T	T	T	T	T	C	T	T	Tx381	Tx340 "G"x2	Tx339	Tx188	Tx189	Tx166 "C"x1	Tx81	Cx55	Tx45	Tx147	CDS MAPK_1101 ephC EphC
1206981	substitution	C	C	C	C	C	C	C	C	T	C	C	Cx22 "T"x1	Cx20 "T"x1	Cx18	Cx58	Cx22 "T"x1	Cx20	Cx22	Tx31 "G"x2	Cx32 "G"x1	Cx66	CDS MAPK_1102 conserved hypothetical protein
1216650	substitution	A	A	A	A	A	A	A	A	C	A	A	Ax419 "T"x1	Ax385 "C"x1 "G"x1	Ax384	Ax157	Ax144	Ax153 "G"x2	Ax70	Cx55	Ax78 "C"x1	Ax145	CDS MAPK_1109 oxidoreductase, short-chain dehydrogenase-reductase family
1217200	substitution	C	C	C	C	C	C	C	C	T	C	C	Cx323	Cx281	Cx287	Cx102	Cx142	Cx172	Cx117	Tx51	Cx69 "G"x1	Cx177 "G"x1	CDS MAPK_1110 transcriptional regulator TetR family
1217481	substitution	G	G	G	G	G	G	G	G	T	G	G	Gx278 "T"x2	Gx288 "T"x1 "A"x1	Gx276 "T"x1	Gx128 "T"x1	Gx161 "A"x1	Gx165	Gx82	Tx66	Gx67	Gx155	CDS MAPK_1110 transcriptional regulator TetR family
1217519	substitution	G	G	G	G	G	G	G	G	A	G	G	Gx279 "T"x1	Gx272 "T"x2	Gx283 "T"x1	Gx128	Gx168 "T"x1	Gx151 "T"x2	Gx83	Ax79	Gx83	Gx180 "T"x1	CDS MAPK_1110 transcriptional regulator TetR family
1218204	substitution	G	G	G	G	G	G	G	G	C	G	C	Gx185	Gx151	Gx155	Gx88 "A"x1	Gx84	Gx77	Gx74	Cx51	Gx67	Cx103	CDS MAPK_1111 Nitroreductase
1227540	substitution	A	A	A	A	A	A	A	A	G	A	A	Ax179	Ax193	Ax205	Ax116	Ax154	Ax170	Ax81	Gx58	Ax94	Ax150 "G"x1 "C"x1 "T"x1	CDS MAPK_1119 Cytochrome P450
1229562	substitution	G	G	G	G	G	G	G	G	A	G	G	Gx249	Gx214 "T"x1	Gx220	Gx119	Gx143	Gx150 "T"x1 "C"x1	Gx67	Ax30	Gx75	Gx88 "C"x1	CDS MAPK_1120 NAD-dependent aldehyde dehydrogenases (N-term pseudogene)
1229563	insertion-before	-	-	-	-	-	-	-	-	A	-	-	#VALUE!	#VALUE!	#VALUE!	#VALUE!	#VALUE!	#VALUE!	#VALUE!	Ax30	#VALUE!	#VALUE!	CDS MAPK_1120 NAD-dependent aldehyde dehydrogenases (N-term pseudogene)
1231302	substitution	C	C	C	C	C	C	C	C	T	C	C	Cx348 "A"x2	Cx346	Cx352	Cx140 "A"x4	Cx176 "A"x1	Cx159 "A"x2 "T"x1	Cx111	Tx73 "G"x1	Cx75	Cx184	CDS MAPK_1122 fadA6_3 FadA6_3
1232075	substitution	C	C	C	C	C	C	C	C	G	C	C	Cx179	Cx199	Cx158	Cx119 "A"x1	Cx55	Cx44	Cx78	Gx62	Cx66	Cx101 "G"x2	CDS MAPK_1123 echA1_1 EchA1_1
1233871	substitution	T	T	T	T	T	T	T	T	G	T	T	Tx303 "G"x1	Tx262	Tx273	Tx161	Tx163	Tx134	Tx100	Gx67	Tx96	Tx153 "G"x2	CDS MAPK_1125 conserved hypothetical protein
1235498	substitution	A	A	A	A	A	A	A	A	C	A	A	Ax224	Ax206	Ax208 "C"x1	Ax161	Ax167 "G"x1 "T"x1	Ax151	Ax74	Cx42	Ax64	Ax110	CDS MAPK_1127 COG0702:Predicted nucleoside-diphosphate-sugar epimerases
1236588	substitution	C	C	C	C	C	C	C	C	T	C	C	Cx317	Cx281 "T"x1	Cx285 "A"x3	Cx146 "A"x5	Cx177 "T"x1	Cx144	Cx63	Tx46 "C"x1	Cx61 "G"x1	Cx148	CDS MAPK_1128 conserved hypothetical protein
1236612	substitution	T	T	T	T	T	T	T	T	C	T	T	Tx272	Tx244 "G"x1	Tx282	Tx166 "C"x1	Tx179	Tx142	Tx76	Cx53	Tx80 "C"x3	Tx167 "C"x6 "G"x2	CDS MAPK_1128 conserved hypothetical protein
1237309	insertion-before	-	-	-	-	-	-	-	-	G	-	-	#VALUE!	#VALUE!	#VALUE!	#VALUE!	#VALUE!	#VALUE!	#VALUE!	Gx41	#VALUE!	#VALUE!	CDS MAPK_1129 echA11 EchA11
1238811	substitution	G	G	G	G	G	G	G	G	C	G	G	Gx211	Gx227 "T"x1	Gx229 "A"x1	Gx153	Gx148 "T"x1	Gx133	Gx71 "A"x1	Cx58 "G"x1	Gx70 "T"x1	Gx134 "T"x1	CDS MAPK_1130 mcr alpha-methylacyl-CoA racemase mcr
1239516	substitution	A	A	A	A	A	A	A	A	G	A	A	Ax215 "G"x1	Ax204 "C"x1	Ax216 "C"x2 "G"x1	Ax145 "C"x2	Ax150 "C"x1 "G"x1	Ax170 "C"x3	Ax61 "C"x1	Gx62 "C"x1	Ax78	Ax185 "C"x3	CDS MAPK_1131 short chain dehydrogenase
1242076	substitution	T	T	T	T	T	T	T	T	C	T	T	Tx90	Tx104	Tx85 "C"x1	Tx55 "C"x3	Tx34 "C"x1 "A"x1	Tx31	Tx32	Cx15	Tx29	Tx65 "C"x2 "G"x1	CDS MAPK_1133 Predicted drug exporters of the RND superfamily
1242838	substitution	C	C	C	C	C	C	C	C	T	C	C	Cx188	Cx227 "A"x1	Cx181 "A"x1	Cx146 "G"x1 "A"x1	Cx157 "A"x1 "G"x1	Cx142	Cx71	Tx35 "C"x1	Cx39	Cx152 "T"x2	CDS MAPK_1133 Predicted drug exporters of the RND superfamily
1244576	substitution	C	C	C	C	C	C	G	C	C	C	C	Cx160	Cx164	Cx188	Cx74 "A"x1	Cx99 "A"x1	Gx64 "C"x30 "T"x1	Cx53	Cx47	Cx61	Cx129 "G"x2	CDS MAPK_1136 Predicted transcriptional regulators
1244677	substitution	G	G	G	G	G	G	G	G	C	G	G	Gx69	Gx105 "T"x1	Gx94	Gx74 "A"x1	Gx107	Gx79 "C"x1	Gx58	Cx48 "A"x1	Gx90 "T"x1	Gx109 "C"x2	CDS MAPK_1136 Predicted transcriptional regulators
1245674	substitution	C	C	C	C	C	C	C	C	T	C	C	Cx232	Cx197	Cx211	Cx134 "A"x1	Cx167 "A"x1	Cx141	Cx71	Tx45	Cx78	Cx138	CDS MAPK_1138 conserved hypothetical protein
1246471	substitution	A	A	A	A	A	A	A	A	G	A	A	Ax292	Ax285	Ax279	Ax126	Ax126	Ax133	Ax79	Gx56	Ax88	Ax147	CDS MAPK_1140 Predicted EndoIII-related endonuclease
1255386	substitution	G	G	G	G	G	G	G	G	A	G	G	Gx250 "C"x1	Gx242 "A"x1	Gx247 "T"x2	Gx114 "T"x1	Gx127	Gx156	Gx93	Ax47	Gx84	Gx173	CDS MAPK_1148 narG NarG
1255973	substitution	G	G	G	G	G	G	G	G	A	G	G	Gx311 "A"x1	Gx270 "A"x1 "T"x1	Gx307 "T"x3 "A"x1	Gx131 "T"x2 "A"x1	Gx156 "T"x2 "A"x1	Gx168 "T"x2	Gx99	Ax73 "C"x1	Gx91	Gx161	CDS MAPK_1148 narG NarG
1258239	substitution	A	A	A	A	A	A	A	A	G	A	A	Ax130	Ax103	Ax79	Ax94	Ax144 "G"x2 "T"x1	Ax110	Ax46 "G"x1	Gx62 "C"x2	Ax44 "G"x1	Ax64 "C"x1	CDS MAPK_1150 narJ NarJ
1258240	substitution	T	T	T	T	T	T	T	T	C	T	T	Tx126	Tx102	Tx79	Tx95 "G"x1	Tx140 "G"x2 "A"x1	Tx108	Tx42 "G"x1	Cx61	Tx40 "G"x2	Tx62 "G"x1	CDS MAPK_1150 narJ NarJ
1258463	substitution	C	C	C	C	C	C	C	C	T	C	C	Cx165 "A"x2	Cx159 "A"x1	Cx180	Cx85	Cx86	Cx96	Cx32	Tx41 "C"x2	Cx39	Cx105	CDS MAPK_1150 narJ NarJ
1259021	substitution	C	C	C	C	C	C	C	C	G	C	C	Cx176	Cx173	Cx180 "A"x1	Cx153	Cx171 "A"x1	Cx133 "A"x2	Cx80	Gx64	Cx71	Cx123	CDS MAPK_1151 narI NarI
1261344	substitution	G	G	G	G	G	G	G	G	T	G	G	Gx269 "T"x1	Gx196 "T"x1	Gx208 "T"x2	Gx132 "C"x2	Gx170	Gx149	Gx69	Tx42	Gx73	Gx119	CDS MAPK_1152 GTP-binding protein TypA
1266508	substitution	C	C	C	C	C	C	C	C	G	C	C	Cx235 "A"x1	Cx236 "A"x1	Cx244	Cx130 "G"x5	Cx134 "G"x3	Cx132 "G"x5	Cx62 "G"x1	Gx42	Cx63 "G"x5	Cx115 "G"x5	CDS MAPK_1157 Thiamine biosynthesis enzyme ThiH and related uncharacterized enzymes
1267172	substitution	T	T	T	T	T	T	T	T	C	T	T	Tx216 "G"x2	Tx222	Tx234	Tx111	Tx93	Tx95	Tx85	Cx47	Tx75	Tx163 "G"x5 "A"x2 "C"x2	CDS MAPK_1157 Thiamine biosynthesis enzyme ThiH and related uncharacterized enzymes
1267779	substitution	A	A	A	A	A	A	A	A	G	A	A	Ax297 "G"x1	Ax284	Ax274 "G"x1	Ax174	Ax168 "G"x2	Ax153	Ax91 "G"x1	Gx71 "C"x2 "-"x1	Ax72	Ax158 "G"x1	CDS MAPK_1157 Thiamine biosynthesis enzyme ThiH and related uncharacterized enzymes
1270993	substitution	T	G	G	G	G	G	G	G	T	G	T	Gx469 "A"x1 "T"x1	Gx413 "T"x3	Gx395	Gx76	Gx107 "T"x1	Gx119 "T"x2	Gx53	Tx10	Gx49	Tx217 "A"x1
1271784	substitution	T	T	T	T	T	T	T	T	C	T	T	Tx242	Tx191	Tx227	Tx149 "G"x1	Tx137 "G"x2	Tx133 "G"x2	Tx58 "G"x1	Cx50 "G"x2	Tx29 "C"x1	Tx72 "G"x3	CDS MAPK_1162 Aspartate/tyrosine/aromatic aminotransferase
1273661	substitution	A	A	A	A	A	A	A	A	G	A	A	Ax339	Ax304	Ax345 "C"x3	Ax119	Ax185	Ax168	Ax77	Gx54 "T"x1 "A"x1	Ax83	Ax156 "C"x1	CDS MAPK_1163 Amino acid transporters
1273789	substitution	G	G	G	G	G	G	G	G	C	G	G	Gx303	Gx268 "T"x1	Gx273	Gx152 "A"x1	Gx186	Gx194	Gx59	Cx61	Gx84	Gx202	CDS MAPK_1163 Amino acid transporters
1274453	substitution	G	G	G	G	G	G	G	G	T	G	G	Gx255 "T"x1	Gx290	Gx261 "T"x1	Gx142 "T"x1	Gx150	Gx153	Gx55 "T"x1	Tx67	Gx88	Gx165	CDS MAPK_1163 Amino acid transporters
1275218	substitution	C	C	C	C	C	C	C	C	G	C	C	Cx288	Cx213 "T"x1 "A"x1	Cx227 "A"x1	Cx102	Cx127	Cx133	Cx83 "A"x1	Gx26 "C"x2	Cx51	Cx126	CDS MAPK_1164 pks2
1275775	substitution	G	G	G	G	G	G	G	G	T	G	G	Gx241 "C"x1	Gx234	Gx206	Gx161 "T"x2	Gx168 "T"x2	Gx163	Gx50	Tx71	Gx89	Gx131	CDS MAPK_1164 pks2
1277321	substitution	G	G	G	G	G	G	G	G	A	G	G	Gx127 "T"x1	Gx114 "T"x1	Gx109 "C"x1	Gx154 "C"x2	Gx150 "A"x1 "T"x1	Gx125 "C"x1	Gx51 "C"x1	Ax55 "C"x1	Gx59 "C"x1 "A"x1	Gx111	CDS MAPK_1164 pks2
1277754	substitution	T	T	T	T	T	T	T	T	C	T	T	Tx249	Tx218	Tx229	Tx187	Tx167	Tx143	Tx73	Cx48	Tx81	Tx149 "G"x2	CDS MAPK_1165 pks2
1278665	substitution	G	G	G	G	G	G	G	G	T	G	G	Gx276	Gx275 "T"x1	Gx280	Gx146	Gx148 "A"x1	Gx121	Gx74	Tx41	Gx57	Gx162	CDS MAPK_1165 pks2
1278960	substitution	C	C	C	C	C	C	C	C	T	C	C	Cx284 "A"x1	Cx274 "A"x2	Cx257 "A"x2 "T"x1	Cx98 "T"x1 "A"x1	Cx120 "A"x3	Cx91 "A"x1	Cx45	Tx36	Cx50	Cx144	CDS MAPK_1165 pks2
1279506	substitution	C	C	C	C	C	C	C	C	T	C	C	Cx145 "A"x1	Cx159	Cx161	Cx102 "A"x1	Cx104 "T"x1 "A"x1	Cx93 "A"x1	Cx69	Tx56	Cx68	Cx153	CDS MAPK_1165 pks2
1285713	substitution	C	C	C	C	C	C	C	C	T	C	C	Cx350	Cx325	Cx334 "A"x1	Cx147	Cx131 "A"x1	Cx148	Cx63	Tx56 "C"x1	Cx59 "G"x1	Cx135	CDS MAPK_1169 GTPases - Sulfate adenylate transferase subunit 1
1287138	substitution	T	T	T	T	T	T	T	T	G	T	T	Tx433 "C"x1	Tx367	Tx434 "G"x1	Tx155	Tx168 "G"x1	Tx212	Tx103	Gx57	Tx88	Tx214	CDS MAPK_1170 C-term conserved hypothetical protein - pseudogene
1287459	substitution	C	C	C	C	C	C	C	C	T	C	C	Cx398	Cx345	Cx371 "T"x1	Cx147	Cx161	Cx175 "A"x1	Cx120	Tx51	Cx79	Cx160	CDS MAPK_1171 N-term conserved hypothetical protein - pseudogene
1287732	substitution	A	A	A	A	A	A	A	A	C	A	A	Ax315 "C"x1	Ax294	Ax326	Ax141	Ax166	Ax166	Ax66	Cx43	Ax74	Ax131	CDS MAPK_1172 fadD21_2 FadD21_2
1288165	substitution	G	G	G	G	G	G	G	G	C	G	G	Gx185	Gx213	Gx170	Gx96 "A"x1	Gx99 "T"x1	Gx97	Gx67 "A"x1	Cx41 "T"x2	Gx73	Gx167	CDS MAPK_1172 fadD21_2 FadD21_2
1288680	substitution	A	A	A	A	A	A	A	A	G	A	A	Ax276	Ax208	Ax231 "C"x1	Ax139	Ax188	Ax178	Ax66	Gx59 "T"x1 "C"x1	Ax88 "G"x1 "C"x1	Ax152	CDS MAPK_1172 fadD21_2 FadD21_2
1291333	substitution	C	C	C	C	C	C	C	C	T	C	C	Cx274 "A"x1	Cx253 "A"x2	Cx251 "A"x1	Cx178 "A"x1	Cx169 "A"x1	Cx164 "A"x1	Cx77	Tx55 "G"x1	Cx66 "A"x1	Cx149
1293078	substitution	A	A	A	A	A	A	A	A	G	A	A	Ax308	Ax308	Ax304	Ax159	Ax171 "G"x1	Ax163	Ax91	Gx55	Ax76 "T"x1	Ax127
1297020	substitution	T	T	T	T	T	T	T	T	C	T	T	Tx292 "C"x2 "G"x1	Tx232 "C"x1	Tx256 "G"x1	Tx111 "C"x1	Tx103	Tx134 "C"x1	Tx48 "C"x1	Cx36	Tx32 "G"x1	Tx128	CDS MAPK_1178 ltp2_2 Ltp2_2
1302675	substitution	G	G	G	G	G	G	G	G	A	G	G	Gx450 "T"x3	Gx352 "T"x1	Gx394 "T"x1	Gx149	Gx158 "T"x1	Gx187 "T"x1	Gx82	Ax64	Gx82	Gx184
1305401	substitution	A	A	A	A	A	A	A	A	T	A	A	Ax243	Ax232	Ax213	Ax133	Ax149	Ax137 "G"x2 "T"x1	Ax98	Tx58	Ax59 "G"x1	Ax150 "G"x1	CDS MAPK_1186 Predicted acyl-CoA transferases/carnitine dehydratase
1306289	substitution	T	T	T	T	T	T	T	T	C	T	T	Tx214 "G"x1	Tx222	Tx264 "G"x1	Tx116	Tx88	Tx80	Tx74	Cx51 "G"x1	Tx58 "A"x1 "G"x1	Tx147	CDS MAPK_1186 Predicted acyl-CoA transferases/carnitine dehydratase
1309605	substitution	G	G	G	G	G	G	G	G	A	G	G	Gx308 "T"x1	Gx302 "T"x2	Gx285 "T"x1	Gx159	Gx220	Gx175 "A"x1	Gx75	Ax42	Gx81	Gx170	CDS MAPK_1189 conserved hypothetical protein
1313107	substitution	A	A	A	A	A	A	A	A	C	A	A	Ax442	Ax367	Ax393 "G"x1	Ax162	Ax176 "G"x1	Ax135	Ax125 "-"x1	Cx8	Ax120	Ax151 "C"x1
1319515	substitution	C	C	C	C	C	C	C	C	T	C	C	Cx229	Cx253	Cx231 "A"x1	Cx150	Cx115	Cx69	Cx63	Tx54	Cx69	Cx132	CDS MAPK_1197 fadD6 FadD6
1319606	substitution	T	T	T	T	T	T	T	T	C	T	T	Tx178	Tx200	Tx179	Tx132	Tx124	Tx78 "G"x1	Tx80	Cx56 "T"x1	Tx75 "G"x1	Tx133 "G"x2	CDS MAPK_1197 fadD6 FadD6
1323291	substitution	T	T	T	T	T	T	T	T	C	T	T	Tx177	Tx212	Tx200	Tx114 "C"x1	Tx114	Tx134	Tx55	Cx41 "T"x1 "G"x1	Tx77	Tx98 "G"x5	CDS MAPK_1201 tagA TagA
1323576	substitution	G	G	G	G	G	G	G	G	A	G	G	Gx106	Gx124	Gx108 "C"x1	Gx114 "-"x1	Gx114	Gx104	Gx72 "T"x1	Ax50	Gx56	Gx107	CDS MAPK_1201 tagA TagA
1324143	substitution	A	A	A	A	A	A	A	A	G	A	A	Ax342	Ax332	Ax334	Ax124	Ax141	Ax168	Ax81 "C"x1	Gx36	Ax77	Ax149
1327717	substitution	C	C	C	C	C	C	C	C	T	C	C	Cx388 "A"x2	Cx462 "T"x1 "A"x1	Cx409 "A"x2	Cx201	Cx300	Cx311 "A"x3 "G"x1	Cx146	Tx57	Cx157	Cx159	CDS MAPK_1204 glgC glucose-1-phosphate adenylyltransferase
1329263	substitution	T	T	T	T	T	T	T	T	C	T	T	Tx416 "C"x1	Tx504	Tx463	Tx226 "C"x2	Tx363	Tx356 "G"x2	Tx127 "C"x1	Cx67	Tx161 "G"x1	Tx136 "G"x2	CDS MAPK_1205 Predicted acyl esterases
1331139	substitution	G	G	G	G	G	G	G	G	C	G	G	Gx400	Gx355 "T"x1	Gx349 "T"x2	Gx208 "T"x1	Gx318 "T"x2	Gx349 "T"x1	Gx141	Cx49	Gx131	Gx162	CDS MAPK_1207 Putative exporter of polyketide antibiotics
1331526	substitution	T	T	T	T	T	T	T	T	C	T	T	Tx617 "C"x2 "G"x1	Tx600 "C"x1	Tx617 "G"x1 "C"x1	Tx267	Tx392 "A"x2	Tx349	Tx159 "C"x1	Cx63	Tx99 "G"x1 "C"x1	Tx240 "G"x1	CDS MAPK_1207 Putative exporter of polyketide antibiotics
1332761	substitution	T	T	T	T	T	T	T	T	C	T	T	Tx720 "G"x2	Tx659 "C"x1	Tx690 "C"x2	Tx239	Tx365	Tx337	Tx235	Cx63	Tx138 "G"x1 "C"x1	Tx205 "C"x1 "G"x1	CDS MAPK_1208 ABC-type multidrug transport system, ATPase component
1333084	substitution	G	G	G	G	G	G	G	G	A	G	G	Gx491	Gx462 "C"x1	Gx496 "T"x2	Gx220 "C"x1	Gx319 "T"x2 "A"x1	Gx335	Gx193	Ax60	Gx191 "T"x2	Gx190 "C"x1	CDS MAPK_1208 ABC-type multidrug transport system, ATPase component
1334549	substitution	A	A	A	A	A	A	A	A	C	A	A	Ax88	Ax91	Ax104 "C"x1	Ax110 "G"x1	Ax140 "C"x1	Ax127	Ax43 "C"x1	Cx27	Ax70 "G"x1	Ax60 "C"x2	CDS MAPK_1210 Predicted O-methyltransferase
1334646	substitution	T	T	T	T	T	T	T	T	G	T	T	Tx427	Tx401 "C"x1	Tx439 "G"x1	Tx137	Tx180	Tx142	Tx121	Gx20	Tx79 "C"x1	Tx128 "G"x1	CDS MAPK_1210 Predicted O-methyltransferase
1336559	insertion-before	-	-	-	-	-	-	-	-	G	-	-	#VALUE!	#VALUE!	#VALUE!	#VALUE!	#VALUE!	#VALUE!	#VALUE!	Gx21	#VALUE!	#VALUE!
1340342	substitution	C	C	C	C	C	C	C	C	G	C	C	Cx229 "A"x1	Cx261 "A"x1	Cx233	Cx168	Cx237 "T"x1	Cx185 "A"x2	Cx155 "G"x1 "T"x1	Gx39	Cx125 "G"x1	Cx121	CDS MAPK_1216 Membrane-bound lytic murein transglycosylase B
1343550	substitution	G	G	G	G	G	G	G	G	A	G	G	Gx148	Gx210	Gx191 "T"x1	Gx141	Gx117	Gx80	Gx124 "T"x1	Ax37	Gx123	Gx92
1344560	substitution	T	T	T	T	T	T	T	T	C	T	T	Tx284	Tx388 "C"x1	Tx365	Tx214	Tx237	Tx220 "G"x1	Tx125 "A"x1	Cx59 "G"x2	Tx142 "G"x2 "C"x1	Tx162 "G"x5 "C"x1	CDS MAPK_1220 lpqY sugar-binding lipoprotein LpqY
1344673	substitution	C	C	C	C	C	C	C	C	T	C	C	Cx296	Cx327 "A"x1	Cx313 "A"x3	Cx155 "A"x1	Cx170	Cx153 "G"x1	Cx150 "A"x1	Tx27 "G"x1	Cx95 "A"x1	Cx149 "A"x1	CDS MAPK_1220 lpqY sugar-binding lipoprotein LpqY
1345695	substitution	C	C	C	C	C	C	C	C	T	C	C	Cx578	Cx548 "G"x1	Cx552 "A"x1	Cx253 "A"x1	Cx340 "G"x1	Cx344 "A"x1	Cx162 "T"x1	Tx60	Cx172 "A"x1	Cx185	CDS MAPK_1220 lpqY sugar-binding lipoprotein LpqY
1348685	substitution	G	G	G	G	G	G	G	G	G	G	A	Gx596 "A"x1	Gx534 "T"x2 "C"x1	Gx560 "T"x3 "A"x1	Gx192 "A"x1	Gx393 "T"x1	Gx373	Gx151 "T"x1	Gx66 "A"x1	Gx223	Ax193	CDS MAPK_1223 sugC ABC transporter, ATP-binding protein SugC
1349942	substitution	G	G	G	G	G	G	G	G	A	G	G	Gx563 "T"x1	Gx558 "T"x1	Gx603 "T"x2 "C"x1 "A"x1	Gx206 "T"x2	Gx334 "T"x2 "C"x1	Gx297 "T"x1 "A"x1	Gx176 "A"x1 "C"x1	Ax46 "C"x1	Gx155	Gx180	CDS MAPK_1225 conserved hypothetical protein
1351013	substitution	T	T	T	T	T	T	T	T	C	T	T	Tx608	Tx597 "C"x1	Tx584 "G"x2	Tx196	Tx332 "G"x1	Tx365	Tx157	Cx57	Tx171	Tx236 "G"x1	CDS MAPK_1226 corA magnesium and cobalt transport protein CorA
1351128	substitution	A	A	A	A	A	A	A	A	G	A	A	Ax562 "G"x1	Ax553 "C"x3	Ax609 "C"x2	Ax186	Ax357	Ax356 "T"x1	Ax196 "G"x1	Gx60	Ax185	Ax240 "C"x1	CDS MAPK_1226 corA magnesium and cobalt transport protein CorA
1352314	substitution	T	T	T	T	T	T	T	T	C	T	T	Tx642	Tx627 "G"x1	Tx634 "C"x1	Tx156	Tx268	Tx257	Tx124	Cx39	Tx79	Tx176	CDS MAPK_1227 mdh malate dehydrogenase
1355666	substitution	A	A	A	A	A	A	A	A	G	A	A	Ax342 "C"x1	Ax415 "C"x3 "G"x1	Ax428 "C"x3	Ax138	Ax208 "C"x1	Ax218 "G"x1	Ax100	Gx27	Ax139	Ax156 "C"x1	CDS MAPK_1230 Short-chain alcohol dehydrogenase of unknown specificity
1357449	substitution	C	C	C	C	C	C	C	C	T	C	C	Cx615 "A"x1	Cx556	Cx616	Cx153	Cx293	Cx356 "A"x2	Cx190 "G"x1	Tx62	Cx160	Cx217 "A"x1	CDS MAPK_1232 sucA 2-oxoglutarate dehydrogenase sucA
1357763	substitution	C	C	C	C	C	C	C	C	T	C	C	Cx453 "A"x2	Cx401 "T"x1	Cx446 "A"x2 "G"x1	Cx182 "A"x1	Cx280 "A"x1	Cx277	Cx121	Tx47 "G"x1	Cx135	Cx124	CDS MAPK_1232 sucA 2-oxoglutarate dehydrogenase sucA
1359761	substitution	A	A	A	A	A	A	A	A	G	A	A	Ax534	Ax519	Ax513	Ax199 "G"x5 "T"x1	Ax291 "T"x2 "G"x2	Ax290 "G"x6	Ax102	Gx39	Ax166 "G"x1	Ax170 "G"x7	CDS MAPK_1232 sucA 2-oxoglutarate dehydrogenase sucA
1360365	substitution	T	T	T	T	T	T	T	T	C	T	T	Tx195 "C"x1 "G"x1	Tx195 "G"x2	Tx245 "A"x1 "G"x1	Tx116	Tx199 "G"x2	Tx189 "G"x4 "C"x1	Tx89 "G"x2	Cx25	Tx84 "G"x2	Tx88 "C"x1	CDS MAPK_1232 sucA 2-oxoglutarate dehydrogenase sucA
1360578	substitution	G	G	G	G	G	G	G	G	A	G	G	Gx620 "C"x1	Gx566 "T"x2	Gx647 "A"x1 "T"x1	Gx222 "T"x2 "C"x2	Gx334 "C"x6 "T"x1	Gx252 "C"x4 "T"x1	Gx132	Ax50 "C"x1	Gx91	Gx141 "T"x1 "C"x1
1363591	substitution	C	C	C	C	C	C	C	C	T	C	C	Cx75	Cx90 "A"x1	Cx84	Cx109	Cx141	Cx93	Cx55	Tx35	Cx62	Cx57	CDS MAPK_1234 Arabinose efflux permease
1366313	substitution	T	T	T	T	T	T	T	T	C	T	T	Tx414 "C"x1	Tx385 "G"x1	Tx422 "G"x1	Tx234 "G"x2	Tx339 "C"x3 "G"x1	Tx295 "C"x2	Tx117 "G"x1	Cx57 "G"x1	Tx135	Tx140 "C"x3 "G"x2	CDS MAPK_1235 Predicted nuclease (RecB family)
1367527	substitution	A	A	A	A	A	A	A	A	G	A	A	Ax671 "C"x2	Ax612 "G"x2 "C"x1	Ax695 "C"x1	Ax152	Ax316 "C"x1	Ax349	Ax135	Gx59	Ax157	Ax197 "C"x1 "G"x1	CDS MAPK_1236 Cytochrome P450
1367888	substitution	G	G	G	G	G	G	G	G	A	G	G	Gx1047 "T"x2 "C"x1	Gx930 "T"x1	Gx1041 "T"x2 "C"x1 "A"x1	Gx202 "T"x1	Gx295 "T"x2	Gx408 "T"x1	Gx202 "T"x1	Ax50	Gx178 "T"x1	Gx192	CDS MAPK_1237 conserved hypothetical protein
1369236	substitution	T	T	T	T	T	T	T	T	C	T	T	Tx642	Tx599 "G"x1	Tx605 "G"x1	Tx145	Tx259	Tx329 "C"x1	Tx195	Cx60	Tx152 "G"x1	Tx191 "C"x1	CDS MAPK_1238 short chain dehydrogenase
1371179	substitution	G	G	G	G	G	G	G	G	A	G	G	Gx629 "T"x1	Gx584 "T"x3 "A"x1	Gx636 "T"x7	Gx169 "T"x1	Gx319 "T"x3	Gx381 "T"x2 "C"x1	Gx210	Ax59	Gx160 "T"x1	Gx210	CDS MAPK_1241 Transcriptional regulator
1373840	substitution	A	A	A	A	A	A	A	A	C	A	A	Ax1008	Ax911	Ax850 "C"x1	Ax173	Ax277 "T"x1	Ax426	Ax189	Cx49	Ax176	Ax239	CDS MAPK_1243 Cytochrome P450
1377071	substitution	A	A	A	A	A	A	A	A	G	A	A	Ax473	Ax542	Ax506 "C"x2	Ax189	Ax300 "C"x1	Ax226 "C"x1	Ax121 "G"x1	Gx49	Ax187 "T"x1	Ax144 "C"x5 "G"x4	CDS MAPK_1247 deaD cold-shock DEAD-Box protein, DeaD
1378520	substitution	G	G	G	G	G	G	G	G	A	G	G	Gx603	Gx579 "T"x3	Gx636 "T"x2	Gx214 "T"x1	Gx318 "T"x2	Gx376 "T"x2	Gx161	Ax63 "C"x1	Gx146	Gx181	CDS MAPK_1247 deaD cold-shock DEAD-Box protein, DeaD
1378948	substitution	A	A	A	A	A	A	A	A	C	A	C	Ax475 "C"x2	Ax440 "C"x1	Ax467 "C"x2	Ax198 "C"x1 "T"x1	Ax283 "C"x1	Ax327 "C"x3 "T"x1	Ax139 "C"x2 "G"x1	Cx56	Ax131	Cx117	CDS MAPK_1248 Predicted acyltransferases
1380525	substitution	C	C	C	C	C	C	C	C	T	C	C	Cx488	Cx504 "A"x1 "T"x1	Cx485 "A"x2	Cx225 "G"x1	Cx303 "T"x1	Cx337	Cx154	Tx49	Cx138 "G"x1	Cx158 "T"x1	CDS MAPK_1249 Transcriptional regulator
1380962	substitution	G	G	G	G	G	G	G	G	A	G	G	Gx346 "T"x2	Gx359 "T"x1	Gx323 "T"x1	Gx215	Gx275	Gx271 "T"x1	Gx142	Ax74	Gx120	Gx174	CDS MAPK_1250 Cytochrome P450
1381710	substitution	C	C	C	C	C	C	C	C	T	C	C	Cx499 "G"x2	Cx545	Cx518 "G"x2 "A"x1	Cx181 "A"x1 "T"x1 "G"x1	Cx327 "G"x1 "T"x1	Cx301 "T"x2	Cx142 "G"x1	Tx55	Cx143	Cx194 "G"x1	CDS MAPK_1250 Cytochrome P450
1381839	substitution	T	T	T	T	T	T	T	T	C	T	T	Tx715	Tx689	Tx694 "G"x1	Tx232 "A"x1	Tx364	Tx354	Tx173	Cx65	Tx196	Tx176
1384676	deletion	G	G	G	G	G	G	G	G	-	G	G	Gx447	Gx417 "T"x1	Gx476 "T"x4	Gx197 "C"x1	Gx302	Gx287 "A"x1	Gx151	#VALUE!	Gx161	Gx101	CDS MAPK_1253 uracil-DNA glycosylase
1385226	substitution	T	T	T	T	T	T	T	T	C	T	T	Tx502 "G"x1	Tx468 "G"x1	Tx518 "C"x2	Tx210 "C"x1	Tx274	Tx247 "C"x1	Tx88 "C"x1	Cx39	Tx72	Tx183 "G"x1 "C"x1	CDS MAPK_1253 uracil-DNA glycosylase
1387692	substitution	G	G	G	G	G	G	G	G	C	G	G	Gx137	Gx169 "T"x1	Gx148	Gx73 "C"x1 "T"x1 "A"x1	Gx104	Gx60	Gx70	Cx15	Gx54	Gx78	CDS MAPK_1255 Coenzyme F420-dependent N5,N10-methylene tetrahydromethanopterin reductase and related flavin-dependent oxidoreductases
1388716	substitution	T	T	T	T	T	T	T	T	C	T	T	Tx506	Tx527	Tx544	Tx192	Tx304	Tx269	Tx177	Cx53 "A"x2	Tx172	Tx178 "G"x1	CDS MAPK_1256 diguanylate cyclase/phosphodiesterase
1391330	substitution	C	C	C	C	C	C	C	C	T	C	C	Cx479 "G"x1	Cx446	Cx516 "A"x2	Cx144 "A"x1 "G"x1	Cx267 "-"x1 "T"x1	Cx207 "G"x1	Cx63	Tx29 "G"x1	Cx106	Cx148 "G"x1	CDS MAPK_1257 diguanylate cyclase/phosphodiesterase
1391332	substitution	G	G	G	G	G	G	G	G	T	G	G	Gx478 "T"x1	Gx427 "T"x2 "C"x1	Gx508 "T"x2	Gx144 "T"x1 "C"x1	Gx249 "C"x2 "A"x1	Gx198 "C"x1	Gx71	Tx33	Gx96 "C"x1	Gx137 "C"x2	CDS MAPK_1257 diguanylate cyclase/phosphodiesterase
1395611	substitution	T	T	T	T	T	T	T	T	C	T	T	Tx553	Tx561 "C"x1	Tx626	Tx217 "G"x1	Tx341 "G"x3	Tx361 "G"x6	Tx130 "G"x1	Cx59 "G"x2	Tx162 "G"x1	Tx123 "G"x4
1395645	substitution	G	G	G	G	G	G	G	G	A	G	G	Gx584 "T"x3	Gx593 "-"x1	Gx613	Gx236 "T"x1	Gx372 "T"x1	Gx400 "-"x1 "T"x1	Gx141 "T"x1	Ax48	Gx162	Gx155
1396077	substitution	G	G	G	G	G	G	G	G	A	G	G	Gx587 "T"x2	Gx604 "T"x2 "A"x1	Gx640 "T"x2	Gx196	Gx317	Gx330 "T"x2	Gx161 "A"x1	Ax75 "C"x1	Gx153 "A"x1	Gx188	CDS MAPK_1262 conserved hypothetical protein
1396431	substitution	G	G	G	G	G	G	G	G	C	G	G	Gx697	Gx656 "T"x1	Gx684 "T"x2	Gx179 "T"x1	Gx320	Gx380 "T"x1	Gx189	Cx61	Gx157	Gx168	CDS MAPK_1263 conserved hypothetical protein
1397203	insertion-before	-	-	-	-	-	-	-	-	C	-	-	#VALUE!	#VALUE!	#VALUE!	#VALUE!	#VALUE!	#VALUE!	#VALUE!	Cx24	#VALUE!	#VALUE!	CDS MAPK_1264 serine-threonine protein kinase
1398278	substitution	G	G	G	G	G	G	G	G	A	G	G	Gx444 "T"x2 "A"x1	Gx338 "T"x1	Gx410 "T"x1	Gx208 "A"x2	Gx316 "T"x1	Gx326	Gx143 "A"x1 "T"x1	Ax58 "G"x3	Gx146	Gx142	CDS MAPK_1265 embR_2 transcriptional regulatory protein EmbR2
1401227	substitution	C	C	C	C	C	C	C	C	G	C	C	Cx294 "A"x1	Cx256 "A"x2	Cx247 "A"x1	Cx122	Cx138	Cx149 "A"x1	Cx56	Gx50	Cx61	Cx113	CDS MAPK_1267 conserved hypothetical protein
1403032	substitution	G	G	G	G	G	G	G	G	T	G	G	Gx380 "T"x1 "C"x1	Gx371	Gx375 "C"x1 "T"x1	Gx170	Gx182 "T"x1	Gx223 "T"x2	Gx99	Tx59	Gx83	Gx244	CDS MAPK_1268 ABC-type multidrug transport system, ATPase and permease components
1404716	substitution	C	C	C	C	C	C	C	C	C	C	T	Cx256 "A"x1	Cx246 "A"x1 "G"x1	Cx226 "A"x2	Cx132 "A"x1	Cx153	Cx164 "A"x1	Cx83	Cx57 "T"x1	Cx76 "A"x1	Tx130	CDS MAPK_1269 ABC-type multidrug transport system, ATPase and permease components
1405142	substitution	A	A	A	A	A	A	A	A	G	A	A	Ax300 "C"x2	Ax267 "C"x1	Ax271	Ax148 "G"x1	Ax147 "G"x1	Ax178 "C"x1	Ax80	Gx64	Ax77 "C"x1	Ax171	CDS MAPK_1269 ABC-type multidrug transport system, ATPase and permease components
1408427	substitution	C	C	C	C	C	C	C	C	A	C	C	Cx22	Cx24	Cx24	Cx80 "A"x1	Cx76	Cx69	Cx30	Ax17 "C"x1	Cx30	Cx43	CDS MAPK_1273 conserved hypothetical protein
1408436	substitution	C	C	C	C	C	C	C	C	G	C	C	Cx41	Cx39	Cx35	Cx83 "A"x1	Cx79 "A"x1	Cx69	Cx40	Gx7	Cx28	Cx46	CDS MAPK_1273 conserved hypothetical protein
1409836	substitution	G	G	G	G	G	G	G	G	A	G	G	Gx257 "T"x1	Gx217 "T"x3	Gx234	Gx157	Gx158 "T"x2	Gx144 "T"x2	Gx70	Ax70	Gx85	Gx167	CDS MAPK_1274 DNA repair exonuclease
1411173	substitution	T	T	T	T	T	T	T	T	C	T	T	Tx220 "G"x1	Tx229	Tx243	Tx95	Tx112	Tx85	Tx35	Cx28	Tx35	Tx99 "C"x2 "G"x1	CDS MAPK_1275 Uncharacterized conserved protein
1411448	substitution	G	G	G	G	G	G	G	G	C	G	G	Gx198 "C"x1	Gx185 "T"x1	Gx198	Gx134 "C"x1 "A"x1	Gx101	Gx83	Gx64 "C"x1	Cx37	Gx38 "T"x1	Gx97	CDS MAPK_1275 Uncharacterized conserved protein
1414212	substitution	G	G	G	G	G	G	G	G	C	G	G	Gx335	Gx292	Gx309 "T"x2	Gx158	Gx184	Gx184	Gx89	Cx61	Gx67	Gx160	CDS MAPK_1277 oppA OppA
1415170	substitution	C	C	C	C	C	C	C	C	T	C	C	Cx267	Cx254 "A"x3	Cx252	Cx136 "A"x1	Cx171 "A"x1 "T"x1	Cx156	Cx77	Tx67 "A"x1	Cx73	Cx155	CDS MAPK_1277 oppA OppA
1415595	substitution	G	G	G	G	G	G	G	G	A	G	G	Gx185	Gx199 "T"x1	Gx181	Gx88 "C"x6	Gx103 "C"x12	Gx106 "C"x9	Gx56 "C"x2	Ax39 "C"x1	Gx58 "C"x8	Gx85 "C"x3	CDS MAPK_1277 oppA OppA
1415920	substitution	C	C	C	C	C	C	C	C	T	C	C	Cx400 "G"x1	Cx348 "A"x1	Cx374 "A"x2	Cx179	Cx192 "G"x1	Cx183 "G"x1	Cx64	Tx49 "G"x1	Cx69	Cx153	CDS MAPK_1278 oppD OppD
1417132	substitution	G	G	G	G	G	G	G	G	A	G	G	Gx217	Gx227 "T"x1	Gx203 "A"x1 "T"x1	Gx150	Gx170 "A"x2 "C"x1	Gx153 "C"x1	Gx68 "C"x1 "A"x1	Ax46 "C"x1	Gx81	Gx139	CDS MAPK_1278 oppD OppD
1419532	insertion-before	-	-	-	-	-	-	-	-	T	-	-	#VALUE!	#VALUE!	#VALUE!	#VALUE!	#VALUE!	#VALUE!	#VALUE!	Tx43 "-"x4	#VALUE!	#VALUE!
1420144	substitution	C	C	C	C	C	C	C	C	T	C	C	Cx224 "A"x4	Cx175	Cx192	Cx119 "A"x2	Cx142	Cx153 "T"x1 "A"x1	Cx79	Tx45	Cx68	Cx119 "A"x1	CDS MAPK_1282 Uncharacterized protein, possibly involved in aromatic compounds catabolism
1420612	substitution	T	T	T	T	T	T	T	T	C	T	T	Tx310	Tx282	Tx299 "G"x1	Tx120	Tx154	Tx167	Tx64	Cx62	Tx61	Tx104
1424004	substitution	T	T	T	T	T	T	T	T	G	T	T	Tx223 "G"x1	Tx227	Tx219	Tx131	Tx134 "C"x1	Tx129	Tx70	Gx69 "A"x1	Tx90	Tx127	CDS MAPK_1285 RrF2 family protein
1430428	substitution	C	C	C	C	C	C	C	C	T	C	C	Cx385	Cx324	Cx335	Cx160 "G"x1	Cx168	Cx187	Cx112	Tx51	Cx74	Cx153 "T"x1	CDS MAPK_1293 conserved hypothetical protein
1430911	substitution	A	A	A	A	A	A	A	A	T	A	A	Ax299	Ax284 "C"x1	Ax310 "G"x1	Ax135	Ax154	Ax117	Ax56 "G"x1	Tx30	Ax38	Ax117
1431865	substitution	T	T	T	T	T	T	T	T	A	T	T	Tx318	Tx286	Tx299	Tx133	Tx155	Tx174 "C"x1	Tx105	Ax51	Tx87	Tx155	CDS MAPK_1295 diguanylate cyclase
1434465	substitution	C	C	C	C	C	C	C	C	A	C	C	Cx171	Cx160 "G"x1	Cx134 "G"x1	Cx87	Cx97 "A"x1	Cx66	Cx42	Ax61	Cx56 "G"x1	Cx122	CDS MAPK_1298 argS ArgS
1437719	substitution	C	C	C	C	C	C	C	C	T	C	C	Cx268	Cx304 "G"x1	Cx254 "A"x1	Cx148	Cx165 "T"x1	Cx159	Cx89 "A"x1	Tx68 "G"x1	Cx72	Cx136	CDS MAPK_1300 thrA ThrA
1438926	substitution	T	T	T	T	T	T	T	T	C	T	T	Tx285 "C"x1	Tx245	Tx251 "G"x2	Tx154	Tx183	Tx169 "A"x1 "G"x1	Tx76	Cx58 "T"x1 "G"x1	Tx95 "G"x1	Tx117	CDS MAPK_1301 thrC ThrC
1441847	substitution	C	C	C	C	C	C	C	C	T	C	C	Cx308	Cx327	Cx284 "A"x1	Cx165	Cx185	Cx135	Cx54	Tx62 "C"x1	Cx74 "A"x1	Cx157 "T"x1	CDS MAPK_1304 rho Rho
1444539	substitution	C	C	C	C	C	C	C	C	T	C	C	Cx127	Cx141 "T"x1	Cx134	Cx112 "G"x2 "-"x1	Cx87	Cx66	Cx79 "G"x1	Tx50 "G"x1	Cx77	Cx121 "G"x1 "A"x1	CDS MAPK_1307 hemK HemK
1448041	substitution	T	T	T	T	T	T	T	T	C	T	T	Tx336 "C"x1	Tx339 "C"x1	Tx314	Tx115	Tx156	Tx177	Tx67	Cx66	Tx84	Tx183	CDS MAPK_1311 atpB AtpB
1448248	substitution	T	T	T	T	T	T	T	T	C	T	T	Tx403	Tx325 "G"x1	Tx349 "G"x1	Tx113	Tx145	Tx182 "C"x1 "G"x1	Tx91 "A"x1	Cx63 "G"x1	Tx77	Tx158 "G"x4	CDS MAPK_1311 atpB AtpB
1449251	substitution	C	C	C	C	C	C	C	C	G	C	C	Cx270	Cx245	Cx271	Cx136	Cx152 "A"x1	Cx175 "A"x1	Cx66	Gx65	Cx58 "A"x1	Cx108	CDS MAPK_1313 atpF AtpF
1451197	substitution	T	T	T	T	T	T	T	T	C	T	T	Tx371	Tx306	Tx315	Tx123	Tx146 "C"x1	Tx193	Tx111	Cx36	Tx82	Tx166 "G"x1	CDS MAPK_1315 atpA AtpA
1452263	substitution	T	T	T	T	T	T	T	T	A	T	T	Tx308	Tx302	Tx291	Tx95	Tx142 "G"x1	Tx173	Tx80	Ax48 "C"x1	Tx69	Tx149	CDS MAPK_1315 atpA AtpA
1452371	substitution	G	G	G	G	G	G	G	G	T	G	G	Gx233 "T"x3	Gx254	Gx257 "T"x3	Gx97 "A"x1	Gx119 "T"x1	Gx158	Gx56	Tx68	Gx64 "C"x2	Gx124	CDS MAPK_1315 atpA AtpA
1452728	substitution	G	G	G	G	G	G	G	G	G	G	T	Gx268 "A"x1	Gx243	Gx237 "T"x1	Gx91	Gx138 "A"x1	Gx177 "T"x3 "A"x1	Gx83	Gx65	Gx62 "T"x1	Tx130 "C"x1	CDS MAPK_1316 atpG AtpG
1452736	substitution	G	G	G	G	G	G	G	G	A	G	G	Gx258	Gx242 "A"x1	Gx249 "T"x1	Gx110 "A"x1	Gx151 "T"x1	Gx184	Gx71 "A"x1	Ax62	Gx75	Gx131	CDS MAPK_1316 atpG AtpG
1457028	substitution	G	G	G	G	G	G	G	G	A	G	G	Gx267 "T"x1	Gx208	Gx240 "T"x1	Gx118	Gx122	Gx133	Gx75 "C"x1	Ax58	Gx51 "A"x1	Gx143 "A"x1 "C"x1	CDS MAPK_1321 murA MurA
1457250	substitution	C	C	C	C	C	C	C	C	G	C	C	Cx215 "A"x1	Cx217 "A"x2 "T"x1	Cx200	Cx121 "A"x3	Cx136	Cx156	Cx67 "T"x1	Gx88 "C"x1 "A"x1	Cx78	Cx113 "G"x1 "A"x1	CDS MAPK_1321 murA MurA
1461076	substitution	A	A	A	A	A	A	A	A	G	A	A	Ax478	Ax360	Ax393	Ax86	Ax86	Ax202	Ax65	Gx56	Ax61	Ax162 "C"x1	rRNA MAPK_r03 23S ribosomal RNA
1461286	substitution	T	T	T	T	T	T	T	T	C	T	T	Tx377 "G"x1	Tx309 "G"x1	Tx312	Tx76	Tx77	Tx180	Tx57	Cx46 "T"x1	Tx52	Tx164 "G"x1	rRNA MAPK_r03 23S ribosomal RNA
1462386	substitution	A	A	A	A	A	A	A	A	G	A	A	Ax510	Ax390	Ax422	Ax76	Ax92	Ax179	Ax78	Gx57	Ax69	Ax148	rRNA MAPK_r03 23S ribosomal RNA
1462986	substitution	T	T	T	T	T	T	T	T	C	T	T	Tx514	Tx393 "G"x1	Tx434	Tx81	Tx96	Tx184	Tx81	Cx41	Tx61	Tx148	rRNA MAPK_r03 23S ribosomal RNA
1463080	substitution	T	T	T	T	T	T	T	T	C	T	T	Tx489	Tx381 "A"x1 "G"x1	Tx441	Tx83	Tx112	Tx188	Tx87	Cx41	Tx55	Tx120
1465916	substitution	T	T	T	T	T	T	T	T	G	T	T	Tx25	Tx11	Tx10	Tx74	Tx83	Tx85	Tx38	Gx33	Tx43	Tx77	CDS MAPK_1324 transposase, IS900
1466039	substitution	A	A	A	A	A	A	A	A	G	A	A	Ax296	Ax267	Ax274	Ax152 "G"x1	Ax174	Ax128	Ax79	Gx46	Ax84 "C"x2	Ax178	CDS MAPK_1325 alkA AlkA
1466528	substitution	A	A	A	A	A	A	A	A	G	A	A	Ax202	Ax193 "C"x1	Ax178 "G"x1	Ax141 "G"x1	Ax123 "T"x3	Ax109 "T"x2	Ax87	Gx65 "T"x1	Ax89 "C"x1	Ax91 "C"x1	CDS MAPK_1325 alkA AlkA
1467737	substitution	T	T	T	T	T	T	T	T	C	T	T	Tx230	Tx221	Tx200 "G"x2	Tx157	Tx151	Tx129	Tx51	Cx43	Tx31	Tx135	CDS MAPK_1326 Transcriptional regulator
1467781	substitution	G	G	G	G	G	G	G	G	A	G	G	Gx217 "A"x1	Gx255	Gx222	Gx153	Gx171 "T"x1	Gx154 "T"x1	Gx60	Ax62 "C"x2	Gx45	Gx127	CDS MAPK_1326 Transcriptional regulator
1468870	substitution	G	G	G	G	G	G	G	G	A	G	G	Gx226	Gx235	Gx239	Gx158	Gx148 "T"x2	Gx169 "T"x2	Gx70 "A"x1	Ax72 "T"x1	Gx82 "A"x1	Gx154 "C"x2	CDS MAPK_1327 Arabinose efflux permease
1471641	substitution	A	A	A	A	A	A	A	A	G	A	A	Ax271 "C"x1	Ax259	Ax299	Ax119	Ax140 "T"x1	Ax176 "G"x1	Ax70	Gx68 "A"x1	Ax86	Ax134	CDS MAPK_1328 Adenylate cyclase, family 3 (some proteins contain HAMP domain)
1475688	substitution	G	G	G	G	G	G	G	G	A	G	G	Gx172 "T"x2	Gx184 "T"x1	Gx197	Gx124	Gx147 "T"x1	Gx164	Gx42	Ax42	Gx38 "C"x1	Gx85	CDS MAPK_1333 Thioredoxin domain-containing protein
1475761	substitution	T	T	T	T	T	T	T	T	C	T	T	Tx194	Tx164	Tx200 "G"x1	Tx141	Tx134	Tx135	Tx53	Cx54	Tx79 "G"x2	Tx92 "G"x2	CDS MAPK_1334 glgB GlgB
1480140	insertion-before	-	-	-	-	-	-	-	-	T	-	-	#VALUE!	#VALUE!	#VALUE!	#VALUE!	#VALUE!	#VALUE!	#VALUE!	Tx49 "-"x6	#VALUE!	#VALUE!
1480381	substitution	G	G	G	G	G	G	G	G	A	G	G	Gx346 "C"x2 "T"x1	Gx299 "T"x1 "C"x1	Gx344	Gx135	Gx135	Gx162 "C"x1	Gx118 "C"x1 "A"x1	Ax50 "C"x1	Gx63 "T"x1	Gx128	CDS MAPK_1336 glgP GlgP
1482078	substitution	G	G	G	G	G	G	G	G	C	G	G	Gx295	Gx321 "C"x1	Gx322 "C"x1	Gx162 "C"x1	Gx178 "T"x1 "C"x1	Gx190 "A"x1	Gx81	Cx56 "G"x1 "A"x1	Gx69	Gx171	CDS MAPK_1336 glgP GlgP
1484461	substitution	T	T	T	T	T	T	T	T	C	T	T	Tx306	Tx290 "G"x2	Tx266	Tx151	Tx207 "G"x1	Tx150 "G"x1 "A"x1	Tx66	Cx85	Tx78	Tx144 "G"x2	CDS MAPK_1337 dinG DinG
1487473	substitution	G	G	G	G	G	G	G	G	C	G	G	Gx56	Gx78	Gx64	Gx95	Gx72 "A"x1	Gx72	Gx46	Cx45	Gx40 "T"x1	Gx107 "C"x1	CDS MAPK_1341 L-aminopeptidase/D-esterase
1488392	deletion	C	C	C	C	C	C	C	C	-	C	C	Cx127	Cx131 "A"x1	Cx113	Cx85	Cx86	Cx57	Cx44	#VALUE!	Cx42 "A"x1	Cx122 "A"x1	CDS MAPK_1341 L-aminopeptidase/D-esterase
1488674	substitution	A	A	A	A	A	A	A	A	G	A	A	Ax341	Ax344 "C"x2 "T"x1	Ax299	Ax173	Ax186	Ax204	Ax91	Gx64	Ax91 "C"x1	Ax172 "T"x1	CDS MAPK_1342 N-term integral membrane protein, pseudogene
1494483	substitution	C	C	C	C	C	C	C	C	T	C	C	Cx283 "T"x1	Cx247 "A"x1	Cx275	Cx115	Cx130 "G"x1	Cx162 "T"x1	Cx89	Tx54 "C"x1 "G"x1	Cx66	Cx112	CDS MAPK_1351 lppJ LppJ
1494647	substitution	A	A	A	A	A	A	A	A	G	A	A	Ax387	Ax305	Ax333	Ax92	Ax120	Ax165	Ax88	Gx57	Ax79	Ax158	CDS MAPK_1351 lppJ LppJ
1497368	deletion	G	G	G	G	G	G	G	G	-	G	G	Gx198 "T"x1 "C"x1	Gx204 "T"x1	Gx174	Gx77	Gx91 "A"x1	Gx102	Gx46	-x48 "G"x1	Gx36 "A"x1	Gx99
1497411	substitution	G	G	G	G	G	G	G	G	A	G	G	Gx99	Gx97 "A"x1	Gx98	Gx108	Gx82	Gx69 "T"x1	Gx54	Ax52	Gx53	Gx120
1497967	substitution	G	G	G	G	G	G	G	G	A	G	G	Gx295 "T"x1	Gx276	Gx297 "T"x1	Gx118	Gx151	Gx123 "A"x1	Gx64	Ax48	Gx56	Gx163 "C"x1	CDS MAPK_1354 ABC-type multidrug transport system, ATPase and permease components
1502637	substitution	A	A	A	A	A	A	A	A	G	A	A	Ax306	Ax310	Ax312 "C"x1	Ax160	Ax172	Ax152	Ax89 "G"x1	Gx51 "A"x3	Ax75	Ax176 "C"x3	CDS MAPK_1356 Predicted aminoglycoside phosphotransferase
1504872	substitution	C	C	C	C	C	C	C	C	G	C	C	Cx208 "A"x2	Cx205	Cx173 "A"x1	Cx105	Cx146	Cx107 "T"x1	Cx74	Gx32	Cx66 "G"x1 "A"x1	Cx138 "A"x1	CDS MAPK_1359 fadE25_3 FadE25_3
1506314	substitution	T	T	T	T	T	T	T	T	C	T	T	Tx296	Tx302	Tx312	Tx139	Tx182	Tx174	Tx84	Cx60	Tx88	Tx124 "G"x1	CDS MAPK_1360 short chain dehydrogenase
1507146	substitution	A	A	A	A	A	A	A	A	T	A	A	Ax340 "C"x1	Ax304 "C"x2	Ax268 "C"x1 "G"x1	Ax126	Ax189	Ax218	Ax95	Tx52	Ax82 "-"x1	Ax159 "G"x1	CDS MAPK_1361 fadA3 FadA3
1507214	substitution	T	T	T	T	T	T	T	T	C	T	T	Tx249	Tx245	Tx261	Tx170	Tx182	Tx188	Tx107	Cx82 "G"x3	Tx73	Tx192	CDS MAPK_1361 fadA3 FadA3
1510624	substitution	T	T	T	T	T	T	T	T	C	T	T	Tx344 "C"x1	Tx294	Tx322	Tx145	Tx182	Tx191	Tx84	Cx76	Tx78 "G"x2	Tx150	CDS MAPK_1364 Transcriptional regulators
1514054	substitution	C	C	C	C	C	C	C	C	T	C	C	Cx197 "G"x1	Cx185	Cx190	Cx154	Cx159 "A"x1	Cx142 "A"x1	Cx61	Tx38 "A"x1 "G"x1	Cx81	Cx143 "A"x1	CDS MAPK_1367 fadD35 FadD35
1514060	substitution	C	C	C	C	C	C	C	C	G	C	C	Cx182 "A"x2	Cx174	Cx180	Cx155	Cx146 "A"x1	Cx135 "A"x1	Cx64	Gx40 "C"x1	Cx73	Cx154 "G"x1 "A"x1	CDS MAPK_1367 fadD35 FadD35
1516836	substitution	C	C	C	C	C	C	C	C	T	C	C	Cx235	Cx280	Cx238 "A"x1	Cx146 "A"x1 "T"x1	Cx175	Cx155	Cx93 "A"x1 "T"x1	Tx54	Cx78	Cx118	CDS MAPK_1370 enoyl-CoA hydratase-isomerase
1517577	substitution	C	C	C	C	C	C	C	C	A	C	C	Cx241	Cx262	Cx275	Cx85	Cx105	Cx104	Cx63	Ax30	Cx44	Cx105 "T"x1	CDS MAPK_1371 echA10 EchA10
1517788	substitution	C	C	C	C	C	C	C	C	T	C	C	Cx130	Cx127 "T"x1 "A"x1	Cx126	Cx84 "A"x1	Cx97	Cx93	Cx44 "A"x1	Tx39 "G"x1	Cx35	Cx76	CDS MAPK_1371 echA10 EchA10
1518353	substitution	G	G	G	G	G	G	G	G	C	G	G	Gx390 "T"x1	Gx333	Gx331 "T"x1	Gx119 "T"x1	Gx114 "T"x1	Gx142 "T"x1	Gx74 "A"x1	Cx30	Gx59	Gx160
1522494	substitution	C	C	C	C	C	C	C	C	G	C	C	Cx226 "A"x1	Cx227	Cx214 "A"x2	Cx111 "-"x1	Cx145 "A"x1	Cx158	Cx57	Gx36	Cx62	Cx82 "A"x1	CDS MAPK_1376 Dihydrodipicolinate synthase family
1527453	substitution	G	G	G	G	G	G	G	G	C	G	G	Gx266 "A"x1 "T"x1	Gx245	Gx237 "T"x2	Gx121	Gx174	Gx158 "C"x1	Gx92	Cx63 "T"x1	Gx74	Gx177	CDS MAPK_1381 Predicted metal-dependent hydrolase of the TIM-barrel fold
1529403	deletion	C	C	C	C	C	C	C	C	-	C	C	Cx359	Cx359	Cx328	Cx127	Cx179	Cx180	Cx71	-x51 "G"x1	Cx88	Cx152 "A"x1	CDS MAPK_1383 fadE22
1531958	substitution	T	T	T	T	T	T	T	T	T	T	G	Tx240	Tx221	Tx221	Tx93	Tx152 "C"x1	Tx154	Tx85	Tx51	Tx67	Gx114 "C"x1	CDS MAPK_1385 Predicted acyl-CoA transferases/carnitine dehydratase
1532352	substitution	A	A	A	A	A	A	A	A	G	A	A	Ax232 "C"x1	Ax243	Ax240 "C"x1	Ax108	Ax168 "G"x1	Ax196	Ax69	Gx49 "C"x3 "A"x1	Ax76 "C"x1	Ax174 "C"x2	CDS MAPK_1385 Predicted acyl-CoA transferases/carnitine dehydratase
1532353	substitution	A	A	A	A	A	A	A	A	C	A	A	Ax234	Ax239 "C"x2	Ax242 "C"x1	Ax111	Ax165	Ax194	Ax67	Cx51 "T"x1	Ax76	Ax166 "C"x2	CDS MAPK_1385 Predicted acyl-CoA transferases/carnitine dehydratase
1534011	substitution	A	A	A	A	A	A	A	A	G	A	A	Ax466	Ax383	Ax410 "C"x1	Ax103	Ax110	Ax143 "T"x1	Ax74	Gx26	Ax40	Ax155	CDS MAPK_1386 Cytochrome P450
1535537	substitution	C	C	C	C	C	C	C	C	T	C	C	Cx208	Cx183	Cx183	Cx100	Cx122	Cx128	Cx47	Tx51	Cx75	Cx120	CDS MAPK_1388 fadD19_2 FadD19_2
1538055	substitution	C	C	C	C	C	C	C	C	A	C	C	Cx269 "A"x1	Cx229	Cx218 "A"x1	Cx126	Cx161 "G"x1 "T"x1	Cx180	Cx79 "G"x1	Ax45	Cx59 "A"x1	Cx156	CDS MAPK_1391 Phenylpropionate dioxygenase and related ring-hydroxylating dioxygenases, large terminal subunit
1539201	substitution	C	C	C	C	C	C	C	C	G	C	C	Cx385 "A"x1	Cx326 "A"x1	Cx331 "A"x1	Cx116	Cx144 "T"x1	Cx198 "A"x2	Cx82	Gx42	Cx71	Cx176 "A"x1 "-"x1	CDS MAPK_1392 Predicted flavoprotein involved in K+ transport
1539543	substitution	A	A	A	A	A	A	A	A	G	A	A	Ax211 "C"x2	Ax207 "C"x3	Ax202 "C"x7	Ax139 "T"x1	Ax155	Ax165 "C"x1	Ax71 "C"x1	Gx59	Ax83 "C"x2 "G"x1	Ax164 "C"x3	CDS MAPK_1392 Predicted flavoprotein involved in K+ transport
1540126	substitution	T	T	T	T	T	T	T	T	G	T	T	Tx356	Tx322	Tx276	Tx141	Tx194 "C"x1	Tx187	Tx100 "C"x1	Gx55 "A"x1	Tx67 "G"x1	Tx151	CDS MAPK_1392 Predicted flavoprotein involved in K+ transport
1541241	substitution	A	A	A	A	A	A	A	A	G	A	A	Ax217	Ax219 "C"x1	Ax219	Ax90	Ax96 "C"x1	Ax105	Ax65 "C"x1	Gx36	Ax39	Ax127	CDS MAPK_1393 Esterase/lipase
1544465	substitution	C	C	C	C	C	C	C	C	T	C	C	Cx282	Cx256 "A"x1	Cx294	Cx79	Cx85	Cx102 "T"x1	Cx57	Tx44	Cx74	Cx130	CDS MAPK_1396 accD4_2 propionyl-CoA carboxylase beta chain 4 AccD4_2
1544724	substitution	T	T	T	T	T	T	T	T	C	T	T	Tx260	Tx215	Tx230	Tx145	Tx158	Tx150 "C"x1	Tx85 "C"x1	Cx49	Tx63	Tx113	CDS MAPK_1396 accD4_2 propionyl-CoA carboxylase beta chain 4 AccD4_2
1547578	substitution	T	T	T	T	T	T	T	T	C	T	T	Tx254	Tx217 "C"x1	Tx214	Tx117 "C"x1	Tx162 "C"x1	Tx175 "C"x1	Tx54	Cx64 "T"x2	Tx80 "G"x1	Tx145 "G"x1	CDS MAPK_1399 PROBABLE TRANSCRIPTION REGULATOR PROTEIN
1547592	substitution	T	T	T	T	T	T	T	T	C	T	T	Tx262	Tx231 "G"x1	Tx226 "A"x1 "G"x1	Tx121 "C"x1	Tx154 "C"x1	Tx146 "C"x2	Tx75 "C"x1	Cx65	Tx82 "C"x1	Tx136 "C"x7	CDS MAPK_1399 PROBABLE TRANSCRIPTION REGULATOR PROTEIN
1548160	substitution	C	C	C	C	C	C	C	C	T	C	C	Cx271	Cx220	Cx269 "A"x1	Cx111	Cx148 "A"x1	Cx185 "G"x1	Cx76	Tx51	Cx69	Cx167	CDS MAPK_1400 ABC-type cobalamin/Fe3+-siderophores transport systems, ATPase components
1550487	insertion-before	-	-	-	-	-	-	-	-	C	-	-	#VALUE!	#VALUE!	#VALUE!	#VALUE!	#VALUE!	#VALUE!	#VALUE!	Cx56	#VALUE!	#VALUE!	CDS MAPK_1402 adhD
1552066	substitution	C	C	C	C	C	C	C	C	T	C	C	Cx348	Cx289	Cx324 "A"x1	Cx139	Cx153 "G"x1 "A"x1	Cx172	Cx72	Tx48 "A"x1	Cx91	Cx149	CDS MAPK_1403 Cytochrome P450
1552073	substitution	C	C	C	C	C	C	C	C	G	C	C	Cx364 "G"x2 "T"x1	Cx293 "A"x1	Cx326 "A"x4	Cx142	Cx156	Cx170 "A"x2 "T"x1	Cx63	Gx47	Cx72	Cx157 "A"x1	CDS MAPK_1403 Cytochrome P450
1552862	substitution	G	G	G	G	G	G	G	G	A	G	G	Gx217	Gx208	Gx240	Gx126	Gx164	Gx159	Gx69	Ax66 "C"x2	Gx66 "T"x1	Gx103
1553290	substitution	T	T	T	T	T	T	T	T	C	T	T	Tx170	Tx127	Tx126 "G"x1	Tx125 "C"x1	Tx137	Tx130 "G"x1	Tx55	Cx43 "G"x1	Tx82 "A"x1	Tx119 "G"x4 "C"x1	CDS MAPK_1404 arylesterase-monoxygenase
1557512	substitution	G	G	G	G	G	G	G	G	A	G	G	Gx298	Gx243 "T"x1	Gx284	Gx174 "T"x1	Gx158 "T"x1 "C"x1	Gx170	Gx58	Ax64	Gx58	Gx129 "A"x1	CDS MAPK_1407 rsbU RsbU
1559610	substitution	T	T	T	T	T	T	T	T	C	T	T	Tx439	Tx352	Tx393	Tx125	Tx138	Tx190	Tx126	Cx51	Tx70	Tx146 "C"x1	CDS MAPK_1409 oxidoreductase
1559936	substitution	C	C	C	C	C	C	C	C	G	C	C	Cx266 "A"x1	Cx251	Cx235 "A"x1	Cx112 "T"x1	Cx122 "T"x1	Cx172	Cx78	Gx48	Cx78	Cx160	CDS MAPK_1409 oxidoreductase
1560379	substitution	G	G	G	G	G	G	G	G	A	G	G	Gx168	Gx141	Gx147	Gx99 "T"x1	Gx167 "T"x1	Gx160	Gx64	Ax43	Gx72	Gx110 "T"x2	CDS MAPK_1409 oxidoreductase
1560517	substitution	G	G	G	G	G	G	G	G	C	G	G	Gx326 "T"x1	Gx281 "T"x1	Gx300	Gx119	Gx160	Gx176	Gx97 "T"x1	Cx56	Gx71	Gx155	CDS MAPK_1409 oxidoreductase
1561795	substitution	C	C	C	C	C	C	C	C	T	C	C	Cx417 "A"x3	Cx392 "G"x1	Cx397 "A"x1	Cx138	Cx163	Cx197 "T"x1	Cx89 "A"x1	Tx54	Cx76 "T"x1	Cx201	CDS MAPK_1411 Predicted metal-dependent hydrolase of the TIM-barrel fold
1563448	substitution	C	C	C	C	C	C	C	C	G	C	C	Cx304 "A"x1	Cx254 "A"x2	Cx258 "A"x1	Cx116 "A"x1	Cx156	Cx167	Cx80	Gx51	Cx80	Cx161	CDS MAPK_1412 Transcriptional regulator
1564669	insertion-before	-	-	-	-	-	-	-	-	C	-	-	#VALUE!	#VALUE!	#VALUE!	#VALUE!	#VALUE!	#VALUE!	#VALUE!	Cx45	#VALUE!	#VALUE!	CDS MAPK_1414 fatty-acid-CoA ligase (N-term pseudogene)
1566976	substitution	C	C	C	C	C	C	C	C	T	C	C	Cx274	Cx301	Cx303 "G"x1	Cx150	Cx187 "A"x2	Cx170	Cx77	Tx65	Cx55	Cx171	CDS MAPK_1416 fadE6
1570010	substitution	C	C	C	C	C	C	C	C	G	C	C	Cx329 "A"x2	Cx311	Cx285 "A"x1	Cx203	Cx175	Cx203	Cx112	Gx64	Cx74	Cx104	CDS MAPK_1419 Hypothetical coenzyme F420-dependent oxidoreductase
1572303	insertion-before	-	-	-	-	-	-	-	-	A	-	-	#VALUE!	#VALUE!	#VALUE!	#VALUE!	#VALUE!	#VALUE!	#VALUE!	Ax56	#VALUE!	#VALUE!
1574136	substitution	G	G	G	G	G	G	G	G	C	G	G	Gx247 "T"x1	Gx236 "T"x1	Gx248	Gx110	Gx120	Gx103 "A"x1	Gx76	Cx48	Gx84	Gx165	CDS MAPK_1422 Predicted acyl-CoA transferases/carnitine dehydratase
1574963	substitution	C	C	C	C	C	C	C	C	G	C	C	Cx237	Cx215	Cx204 "A"x1 "G"x1	Cx158	Cx178	Cx159	Cx98	Gx75 "C"x1	Cx86	Cx135	CDS MAPK_1423 Ferredoxin
1576220	substitution	C	C	C	C	C	C	C	C	A	C	C	Cx343 "T"x1	Cx266	Cx308	Cx151	Cx150	Cx181 "A"x1	Cx68 "G"x1	Ax32	Cx77 "T"x1	Cx94	CDS MAPK_1424 Cytochrome P450
1583467	substitution	C	C	C	C	C	C	C	C	T	C	C	Cx131	Cx168 "G"x1	Cx153	Cx93 "A"x6	Cx138 "A"x7	Cx102 "A"x7	Cx54 "A"x1	Tx52 "C"x1	Cx50 "A"x2	Cx96 "A"x2	CDS MAPK_1431 pfam09410, DUF2006, Proteins of unknown function (DUF2006)
1584795	substitution	T	T	T	T	T	T	T	T	G	T	T	Tx374 "G"x1	Tx323	Tx308	Tx124	Tx164	Tx160	Tx84	Gx73 "T"x2	Tx82	Tx167	CDS MAPK_1433 Helix-turn-helix (HTH) TipAL, Mta, and SkgA transcription regulators, and related proteins, N-terminal domain
1586622	substitution	T	T	T	T	T	T	T	T	G	T	T	Tx231	Tx199	Tx208	Tx95	Tx109	Tx124	Tx63	Gx39	Tx41	Tx110	CDS MAPK_1435 hypothetical
1587840	substitution	T	T	T	T	T	T	T	T	C	T	T	Tx289 "C"x1	Tx240 "G"x1	Tx277 "C"x1	Tx166 "G"x1	Tx199	Tx167	Tx61	Cx34	Tx76	Tx170	CDS MAPK_1436 fas Fas
1589063	substitution	T	T	T	T	T	T	T	T	C	T	T	Tx190	Tx196	Tx206	Tx166	Tx196 "C"x1	Tx168	Tx78	Cx52	Tx70	Tx130 "G"x1	CDS MAPK_1436 fas Fas
1591159	substitution	G	G	G	G	G	G	G	G	A	G	G	Gx308	Gx280	Gx305 "A"x1	Gx196	Gx184	Gx148 "T"x1	Gx71	Ax52	Gx90	Gx158	CDS MAPK_1436 fas Fas
1592052	substitution	G	G	G	G	G	G	G	G	A	G	G	Gx246	Gx269	Gx292 "T"x1	Gx150	Gx141 "T"x1	Gx152	Gx70	Ax50 "C"x1	Gx76 "C"x1	Gx105 "T"x1	CDS MAPK_1436 fas Fas
1595093	substitution	C	C	C	C	C	C	C	C	A	C	C	Cx399	Cx374 "A"x2	Cx375 "A"x2	Cx137	Cx191	Cx195 "G"x1	Cx108	Ax53	Cx84	Cx150 "T"x1	CDS MAPK_1436 fas Fas
1595094	substitution	C	C	C	C	C	C	C	C	G	C	C	Cx400 "A"x2 "T"x1	Cx382	Cx381 "A"x1	Cx127 "A"x1 "T"x1	Cx188	Cx193 "A"x1	Cx106	Gx57	Cx84	Cx152	CDS MAPK_1436 fas Fas
1596352	substitution	G	G	G	G	G	G	G	G	T	G	G	Gx262	Gx220	Gx266	Gx161 "C"x1	Gx196	Gx157 "A"x1	Gx81	Tx55 "C"x1	Gx76	Gx125	CDS MAPK_1437 acpS AcpS
1596411	substitution	G	G	G	G	G	G	G	G	T	G	G	Gx232	Gx211	Gx224 "T"x1	Gx172 "A"x1	Gx197 "T"x1	Gx162 "T"x1	Gx69	Tx73	Gx92	Gx81	CDS MAPK_1437 acpS AcpS
1597043	insertion-before	-	-	-	-	-	-	-	-	T	-	-	#VALUE!	#VALUE!	#VALUE!	#VALUE!	#VALUE!	#VALUE!	#VALUE!	Tx33	#VALUE!	#VALUE!	CDS MAPK_1438 Acetylornithine deacetylase/Succinyl-diaminopimelate desuccinylase and related deacylases
1598719	substitution	G	G	G	G	G	G	G	G	C	G	G	Gx276	Gx229 "C"x1	Gx210	Gx136 "A"x1	Gx157 "T"x1 "A"x1	Gx150	Gx83	Cx46 "A"x1	Gx76	Gx165	CDS MAPK_1440 conserved hypothetical protein
1599069	substitution	C	C	C	C	C	C	C	C	C	C	T	Cx275	Cx260	Cx272 "G"x1 "A"x1	Cx155 "G"x1	Cx154	Cx151 "A"x3 "T"x1 "G"x1	Cx93	Cx54 "T"x1	Cx70 "A"x1	Tx157	CDS MAPK_1441 conserved hypothetical protein
1599096	substitution	C	C	C	C	C	C	C	C	T	C	C	Cx252	Cx242	Cx271 "G"x1	Cx145 "A"x2	Cx162 "G"x1	Cx159 "A"x1	Cx73 "T"x1	Tx41 "C"x1	Cx73	Cx156	CDS MAPK_1441 conserved hypothetical protein
1600492	substitution	G	G	G	G	G	G	G	G	A	G	G	Gx363	Gx334 "T"x1	Gx325 "T"x1	Gx131 "T"x1	Gx185 "A"x1 "T"x1	Gx177 "T"x2 "C"x1	Gx92 "C"x1	Ax64 "C"x1	Gx104	Gx171 "T"x1	CDS MAPK_1441 conserved hypothetical protein
1601486	substitution	C	C	C	C	C	C	C	C	C	C	T	Cx119	Cx145	Cx126 "A"x1	Cx97	Cx92 "A"x1	Cx101	Cx57	Cx59	Cx48	Tx100	CDS MAPK_1443 acetyltransferase
1603188	substitution	T	T	T	T	T	T	T	T	C	T	T	Tx202	Tx174	Tx199 "G"x1 "C"x1	Tx129 "G"x1	Tx150 "C"x4 "G"x1	Tx143 "C"x4	Tx67 "A"x1	Cx53 "G"x1	Tx73 "C"x1	Tx88 "C"x6 "G"x1	CDS MAPK_1444 Predicted drug exporters of the RND superfamily
1609297	substitution	G	G	G	G	G	G	G	G	A	G	G	Gx382	Gx329 "T"x1	Gx363 "T"x1	Gx124	Gx153	Gx191 "T"x1	Gx58	Ax56 "G"x2	Gx76	Gx140 "C"x1	CDS MAPK_1449 Predicted ATPase
1610692	substitution	C	C	C	C	C	C	C	C	T	C	C	Cx280 "A"x1 "G"x1	Cx247	Cx260 "A"x1	Cx118 "G"x1 "A"x1	Cx161 "A"x1	Cx172	Cx66	Tx50 "G"x1	Cx64	Cx166 "G"x1	CDS MAPK_1450 Short-chain dehydrogenases of various substrate specificities
1612771	substitution	C	C	C	C	C	C	C	C	T	C	C	Cx83	Cx115	Cx86	Cx73 "A"x1	Cx103 "A"x1	Cx77	Cx47 "A"x1 "G"x1	Tx33	Cx43	Cx64 "G"x1
1613733	substitution	C	C	C	C	C	C	C	C	T	C	C	Cx141 "A"x1	Cx175	Cx128	Cx108 "A"x2	Cx109 "A"x2	Cx84 "A"x2	Cx46	Tx69	Cx61 "G"x1	Cx107 "A"x1	CDS MAPK_1453 Transcriptional regulator
1615774	substitution	C	C	C	C	C	C	C	C	A	C	C	Cx165	Cx188 "G"x2	Cx188	Cx120	Cx122	Cx141 "T"x1	Cx69	Ax56	Cx73 "G"x1	Cx96 "A"x1	CDS MAPK_1454 accD1 AccD1
1616037	substitution	T	T	T	T	T	T	T	T	G	T	T	Tx365 "G"x2	Tx336 "G"x3	Tx369 "G"x2	Tx145	Tx172	Tx170	Tx85	Gx67	Tx71 "G"x3 "C"x1	Tx158 "C"x1 "G"x1	CDS MAPK_1454 accD1 AccD1
1616251	substitution	G	G	G	G	G	G	G	G	T	G	G	Gx204	Gx155	Gx192 "T"x1	Gx134 "T"x1	Gx168	Gx123 "T"x1	Gx98	Tx56 "C"x1	Gx70	Gx127	CDS MAPK_1455 accA1 AccA1
1616688	substitution	A	A	A	A	A	A	A	A	G	A	A	Ax238	Ax268	Ax260	Ax115 "T"x1	Ax132 "G"x1 "T"x1	Ax97	Ax62	Gx51	Ax76	Ax142 "T"x3	CDS MAPK_1455 accA1 AccA1
1618779	substitution	A	A	A	A	A	A	A	A	G	A	A	Ax252	Ax275 "C"x1	Ax281	Ax158	Ax199	Ax176	Ax62	Gx49 "A"x1	Ax83	Ax125	CDS MAPK_1456 fadE19 FadE19
1619482	substitution	T	T	T	T	T	T	T	T	C	T	T	Tx287	Tx249	Tx266	Tx172	Tx157 "C"x1	Tx215	Tx84	Cx57	Tx93	Tx172	CDS MAPK_1457 maoC protein
1620533	substitution	C	C	C	C	C	C	C	C	G	C	C	Cx104	Cx116 "G"x1	Cx99	Cx64	Cx102 "A"x1	Cx101	Cx48	Gx44	Cx50 "A"x1	Cx143	CDS MAPK_1458 citE CitE
1623748	substitution	G	G	G	G	G	G	G	G	A	G	G	Gx342	Gx330 "A"x1	Gx341 "T"x1	Gx171 "T"x3	Gx213	Gx179 "T"x1	Gx72	Ax46 "C"x1	Gx98	Gx132 "T"x1	CDS MAPK_1461 pdhC PdhC
1623755	substitution	A	A	A	A	A	A	A	A	G	A	A	Ax359 "C"x2	Ax334 "C"x1	Ax354	Ax190	Ax215	Ax173	Ax83	Gx45	Ax98	Ax152	CDS MAPK_1461 pdhC PdhC
1624240	substitution	C	C	C	C	C	C	C	C	T	C	C	Cx43	Cx54	Cx52	Cx85	Cx90 "A"x2	Cx72 "G"x1	Cx16	Tx44 "G"x2	Cx36	Cx66	CDS MAPK_1462 echA14 enoyl-CoA hydratase, EchA14
1627685	substitution	C	C	C	C	C	C	C	C	G	C	C	Cx377 "A"x2	Cx296	Cx311 "A"x1 "G"x1	Cx101	Cx123	Cx167 "A"x1	Cx84	Gx11	Cx76	Cx134
1627688	deletion	C	C	C	C	C	C	C	C	-	C	C	Cx355 "A"x1	Cx286 "A"x1	Cx304 "A"x1	Cx96 "A"x1	Cx134	Cx155 "A"x1	Cx81 "A"x1 "-"x1	#VALUE!	Cx77	Cx113 "-"x2
1627696	substitution	A	A	A	A	A	A	A	A	G	A	A	Ax328	Ax263 "G"x1	Ax271	Ax82	Ax104	Ax138 "T"x1	Ax74	Gx17	Ax69 "C"x1	Ax106
1627705	substitution	A	A	A	A	A	A	A	A	C	A	A	Ax272	Ax211	Ax215	Ax61 "G"x1 "T"x1	Ax74 "G"x2	Ax106 "T"x7 "G"x1	Ax56 "G"x2	Cx22	Ax50 "T"x1 "G"x1	Ax67 "G"x3 "T"x2
1629554	substitution	A	A	A	A	A	A	A	A	G	A	A	Ax203	Ax193	Ax201	Ax121	Ax97	Ax107	Ax72	Gx34	Ax52 "C"x2	Ax114	CDS MAPK_1467 lipQ carboxylesterase LipQ
1629760	substitution	C	C	C	C	C	C	C	C	G	C	C	Cx66 "A"x1	Cx75	Cx90	Cx22	Cx16	Cx13	Cx41	Gx45	Cx64	Cx98	CDS MAPK_1467 lipQ carboxylesterase LipQ
1630842	substitution	C	C	C	C	C	C	C	C	T	C	C	Cx324 "A"x3	Cx346 "A"x1	Cx334	Cx149	Cx160	Cx172	Cx81	Tx55	Cx81	Cx159	CDS MAPK_1468 conserved hypothetical protein
1631680	substitution	T	T	T	T	T	T	T	T	C	T	T	Tx239	Tx164	Tx206	Tx120	Tx164 "G"x1	Tx170 "A"x1	Tx77	Cx57 "G"x2	Tx83 "G"x1 "C"x1	Tx115	CDS MAPK_1468 conserved hypothetical protein
1633383	substitution	C	C	C	C	C	C	C	C	T	C	C	Cx269 "G"x1 "A"x1	Cx228 "A"x1	Cx226 "A"x1	Cx130	Cx151 "A"x1 "G"x1	Cx166 "T"x1	Cx102 "G"x1	Tx51 "C"x1	Cx69	Cx120 "G"x1	CDS MAPK_1469 Phosphoserine phosphatase
1634414	substitution	C	C	C	C	C	C	C	C	T	C	C	Cx134	Cx135	Cx130 "A"x1	Cx132 "A"x1	Cx152 "G"x4 "A"x1	Cx159 "G"x3 "-"x1	Cx61 "G"x1	Tx28 "G"x4 "C"x2	Cx65	Cx120 "G"x2	CDS MAPK_1470 plsB2 Glycerol-3-phosphate acyltransferase
1641567	substitution	G	G	G	G	G	G	G	G	A	G	G	Gx207 "T"x1	Gx219 "T"x2	Gx183	Gx161 "C"x1	Gx180 "C"x2	Gx165	Gx61	Ax64	Gx73 "C"x1	Gx153 "C"x3 "T"x2	CDS MAPK_1474 NAD-glutamate dehydrogenase
1642616	substitution	C	C	C	C	C	C	C	C	T	C	C	Cx436 "A"x1	Cx374 "A"x1	Cx416 "A"x3	Cx151 "A"x1	Cx155 "G"x1 "A"x1	Cx152	Cx83 "T"x1	Tx64	Cx96	Cx199 "G"x2	CDS MAPK_1474 NAD-glutamate dehydrogenase
1642619	substitution	G	G	G	G	G	G	G	G	C	G	G	Gx437	Gx371 "T"x1	Gx423 "T"x1	Gx155	Gx149	Gx158	Gx85	Cx61	Gx94 "T"x1	Gx205	CDS MAPK_1474 NAD-glutamate dehydrogenase
1643171	substitution	T	T	T	T	T	T	T	T	C	T	T	Tx205	Tx257	Tx196 "C"x1	Tx106	Tx113	Tx92 "G"x1	Tx75	Cx60	Tx84	Tx158 "G"x1	CDS MAPK_1474 NAD-glutamate dehydrogenase
1645569	substitution	T	T	T	T	T	T	T	T	T	T	A	Tx310 "G"x1	Tx283	Tx292	Tx131	Tx140	Tx164	Tx60	Tx44	Tx60	Ax151 "C"x1	CDS MAPK_1474 NAD-glutamate dehydrogenase
1645938	deletion	G	G	G	G	G	G	G	G	-	G	G	Gx416 "T"x1	Gx429	Gx387 "A"x1	Gx141	Gx179 "T"x2	Gx174	Gx104	#VALUE!	Gx76	Gx180
1648477	substitution	G	G	G	G	G	G	G	G	C	G	G	Gx226 "T"x1	Gx188 "C"x1	Gx246 "T"x1	Gx139 "T"x1	Gx153 "T"x1	Gx156	Gx76	Cx66 "G"x1	Gx70	Gx100	CDS MAPK_1476 1,4-alpha-glucan branching enzyme
1648832	substitution	C	C	C	C	C	C	C	C	T	C	C	Cx286 "A"x1	Cx295 "A"x1	Cx283 "A"x1	Cx146	Cx178	Cx164	Cx77	Tx72 "G"x2	Cx77	Cx142	CDS MAPK_1476 1,4-alpha-glucan branching enzyme
1654078	substitution	G	G	G	G	G	G	G	G	T	G	G	Gx246 "T"x1	Gx250 "T"x1	Gx260	Gx128	Gx135 "C"x1 "A"x1	Gx166 "C"x1	Gx69 "T"x1	Tx47 "G"x1	Gx78	Gx173 "T"x1	CDS MAPK_1481 pepD PepD
1654551	substitution	A	A	A	A	A	A	A	A	G	A	A	Ax215	Ax176 "C"x1	Ax177	Ax138	Ax160	Ax184	Ax88	Gx94	Ax88 "C"x1	Ax143 "G"x1	CDS MAPK_1482 conserved hypothetical protein
1656298	substitution	T	T	T	T	T	T	T	T	C	T	T	Tx346	Tx307	Tx357	Tx136	Tx133	Tx125	Tx61	Cx58	Tx71	Tx124
1656464	substitution	T	T	T	T	T	T	T	T	C	T	T	Tx339 "G"x1	Tx275	Tx306	Tx104	Tx140 "A"x1	Tx118	Tx59	Cx35	Tx31	Tx108
1656569	insertion-before	-	-	-	-	-	-	-	-	G	-	-	#VALUE!	#VALUE!	#VALUE!	#VALUE!	#VALUE!	#VALUE!	#VALUE!	Gx16 "-"x1	#VALUE!	#VALUE!
1656664	substitution	C	C	C	C	C	C	C	C	T	C	C	Cx49	Cx48	Cx47	Cx74	Cx90	Cx86	Cx40	Tx30 "C"x1	Cx35	Cx23
1657938	substitution	G	G	G	G	G	G	G	G	T	G	G	Gx367 "T"x2	Gx303 "T"x2	Gx353 "T"x1	Gx117	Gx147	Gx171	Gx73	Tx56	Gx78	Gx109
1658291	substitution	G	G	G	G	G	G	G	G	C	G	G	Gx272 "T"x1	Gx247	Gx231	Gx99	Gx160	Gx156	Gx47	Cx28	Gx68	Gx143
1658582	substitution	G	G	G	G	G	G	G	G	A	G	G	Gx246	Gx247	Gx250	Gx114	Gx161	Gx160 "T"x1	Gx74 "A"x1	Ax58 "C"x1	Gx76	Gx116	CDS MAPK_1486 tig Tig
1660113	substitution	G	G	G	G	G	G	G	G	A	G	G	Gx312 "T"x2	Gx272 "C"x1	Gx290	Gx127	Gx135	Gx185	Gx98	Ax53	Gx71	Gx128 "T"x2	CDS MAPK_1487 clpP ClpP
1661132	substitution	A	A	A	A	A	A	A	A	T	A	A	Ax304 "G"x1	Ax284	Ax273 "G"x1	Ax114 "C"x2	Ax212	Ax148 "C"x2	Ax56 "C"x1	Tx53 "G"x1 "C"x1	Ax82	Ax156 "C"x2	CDS MAPK_1489 mmuM homocysteine methyltransferase
1661266	substitution	T	T	T	T	T	T	T	T	C	T	T	Tx288 "G"x1	Tx250	Tx290 "G"x1	Tx117 "-"x1	Tx187	Tx171	Tx103	Cx57	Tx82	Tx154	CDS MAPK_1489 mmuM homocysteine methyltransferase
1666201	substitution	C	C	C	C	C	C	C	C	T	C	C	Cx226	Cx199 "A"x1	Cx182	Cx112 "G"x2	Cx147 "G"x4	Cx146 "T"x1 "A"x1	Cx72 "T"x1	Tx60	Cx78	Cx134 "G"x1	CDS MAPK_1492 alpha oxoglutarate ferredoxin oxidoreductase, beta subunit
1670014	substitution	A	A	A	A	A	A	A	A	T	A	A	Ax262 "G"x1	Ax263	Ax233 "C"x2	Ax115	Ax120 "C"x1	Ax107	Ax58	Tx41	Ax39 "C"x1	Ax146 "G"x1	CDS MAPK_1495 rpfE resuscitation-promoting factor RpfE
1670147	substitution	G	G	G	G	G	G	G	G	T	G	G	Gx47	Gx51	Gx50	Gx53 "T"x1 "C"x1	Gx50	Gx47 "C"x2	Gx41 "T"x1 "C"x1	Tx7	Gx32 "C"x2	Gx43 "C"x5	CDS MAPK_1495 rpfE resuscitation-promoting factor RpfE
1670525	substitution	C	C	C	C	C	C	C	C	T	C	C	Cx171	Cx165	Cx180	Cx122	Cx171	Cx101	Cx77	Tx37	Cx45 "G"x2	Cx79 "G"x1	CDS MAPK_1495 rpfE resuscitation-promoting factor RpfE
1671838	substitution	T	T	T	T	T	T	T	T	C	T	T	Tx237 "C"x1	Tx234 "C"x1	Tx217	Tx119 "A"x1	Tx129	Tx157	Tx63 "A"x1	Cx52	Tx65	Tx126	CDS MAPK_1496 conserved membrane protein
1673573	substitution	C	C	C	C	C	C	C	C	T	C	C	Cx338 "A"x3 "T"x1	Cx310 "T"x2	Cx297 "A"x2	Cx132	Cx157	Cx180 "A"x1	Cx89	Tx60	Cx80	Cx146	CDS MAPK_1497 valS ValS
1674574	substitution	G	G	G	G	G	G	G	G	C	G	G	Gx261	Gx253 "T"x1	Gx218 "C"x1	Gx156 "A"x1 "C"x1	Gx163 "C"x1 "T"x1	Gx148 "T"x1	Gx77	Cx42 "A"x1	Gx71	Gx130 "C"x1	CDS MAPK_1498 folC FolC
1677305	substitution	G	G	G	G	G	G	G	G	A	G	G	Gx229	Gx222	Gx269 "C"x1	Gx118	Gx114 "T"x1	Gx116	Gx39	Ax33	Gx48	Gx126	CDS MAPK_1501 rne Rne
1681097	substitution	C	C	C	C	C	C	C	C	T	C	C	Cx214 "A"x1	Cx220 "A"x1	Cx241 "A"x1 "T"x1	Cx154	Cx124 "A"x1	Cx124 "A"x1	Cx69	Tx57	Cx32	Cx136	CDS MAPK_1504 obg Obg
1681510	substitution	T	T	T	T	T	T	T	T	C	T	T	Tx287	Tx258	Tx261	Tx160	Tx157	Tx121	Tx67	Cx45	Tx43	Tx145 "G"x1 "C"x1	CDS MAPK_1504 obg Obg
1683491	substitution	G	G	G	G	G	G	G	G	A	G	G	Gx226	Gx239	Gx229	Gx145	Gx118 "T"x1	Gx96	Gx68	Ax55 "C"x1	Gx41	Gx146	CDS MAPK_1505 proB ProB
1686154	substitution	T	T	T	T	T	T	T	T	C	T	T	Tx232	Tx207	Tx241	Tx137	Tx161	Tx171 "G"x1	Tx57	Cx78	Tx70 "G"x1	Tx143 "G"x2	CDS MAPK_1508 NAD-dependent protein deacetylases, SIR2 family
1687561	substitution	C	C	C	C	C	C	C	C	G	C	C	Cx262 "A"x1	Cx242	Cx285 "A"x1	Cx146 "A"x1	Cx155	Cx158 "A"x1	Cx85 "A"x1 "G"x1	Gx81 "A"x1	Cx83 "A"x1	Cx164 "A"x1	CDS MAPK_1510 nadE glutamine-dependent NAD+ synthetase
1688123	substitution	C	C	C	C	C	C	C	C	T	C	C	Cx326 "T"x1 "A"x1	Cx294 "A"x1	Cx281	Cx109	Cx132	Cx165 "A"x2	Cx67	Tx50	Cx93	Cx115	CDS MAPK_1510 nadE glutamine-dependent NAD+ synthetase
1688213	substitution	C	C	C	C	C	C	C	C	T	C	C	Cx329	Cx304	Cx291 "A"x1	Cx158 "A"x1	Cx179 "A"x2	Cx183	Cx70	Tx53	Cx73	Cx163	CDS MAPK_1510 nadE glutamine-dependent NAD+ synthetase
1691459	substitution	C	C	C	C	C	C	C	C	T	C	C	Cx450 "A"x1 "T"x1	Cx355 "A"x1	Cx415 "A"x1 "T"x1	Cx155	Cx158 "A"x2	Cx178	Cx82	Tx48	Cx63	Cx143 "T"x1	CDS MAPK_1513 hacA homoaconitate hydratase
1692576	substitution	T	T	T	T	T	T	T	T	C	T	T	Tx232 "G"x2	Tx244 "C"x1	Tx231 "G"x1	Tx140 "G"x1	Tx199 "G"x1	Tx139	Tx57	Cx80 "G"x1 "A"x1	Tx80	Tx149	CDS MAPK_1515 conserved hypothetical protein
1693421	substitution	G	G	G	G	G	G	G	G	G	G	A	Gx122	Gx145	Gx119	Gx131 "C"x2 "A"x1	Gx123 "A"x1	Gx100 "C"x2	Gx62 "A"x1	Gx43	Gx66 "C"x1	Ax98 "C"x5	CDS MAPK_1515 conserved hypothetical protein
1693441	substitution	G	G	G	G	G	G	G	G	G	G	C	Gx160	Gx187 "T"x1	Gx146	Gx138 "T"x1	Gx121	Gx94 "T"x2	Gx42 "T"x1	Gx52	Gx81 "T"x1	Cx140	CDS MAPK_1515 conserved hypothetical protein
1696338	substitution	T	T	T	T	T	T	T	T	C	T	T	Tx278 "G"x1	Tx259	Tx256 "G"x1	Tx129	Tx158	Tx143	Tx90	Cx46	Tx67	Tx154	CDS MAPK_1518 Adenylate cyclase, family 3 (some proteins contain HAMP domain)
1699237	substitution	G	G	G	G	G	G	G	G	T	G	G	Gx142	Gx154	Gx180	Gx82 "C"x1	Gx96 "T"x1	Gx85	Gx36	Tx31	Gx52 "T"x1	Gx63	CDS MAPK_1520 Small-conductance mechanosensitive channel
1699767	substitution	C	C	C	C	C	C	C	C	G	C	C	Cx216	Cx210 "A"x2 "T"x1	Cx195	Cx157	Cx135	Cx131 "A"x1	Cx98	Gx57 "C"x1	Cx67	Cx148	CDS MAPK_1521 proA ProA
1699902	substitution	A	A	A	A	A	A	A	A	G	A	A	Ax299	Ax302 "G"x1	Ax304	Ax182 "T"x1	Ax181	Ax163	Ax95	Gx51	Ax85	Ax146 "C"x4	CDS MAPK_1521 proA ProA
1701594	substitution	T	T	T	T	T	T	T	T	C	T	T	Tx277 "C"x1 "G"x1	Tx242	Tx274	Tx137 "A"x1	Tx159 "A"x1	Tx168 "A"x1	Tx72	Cx61	Tx86	Tx135	CDS MAPK_1522 MoxR-like ATPases
1702709	substitution	C	C	C	C	C	C	C	C	G	C	C	Cx272	Cx262	Cx272 "A"x1	Cx151 "A"x1	Cx168	Cx156 "A"x1	Cx81 "T"x1	Gx37	Cx44	Cx152	CDS MAPK_1523 Protein containing von Willebrand factor type A (vWA) domain
1703067	substitution	C	C	C	C	C	C	C	C	T	C	C	Cx169	Cx200 "G"x1	Cx175 "G"x1	Cx127	Cx139	Cx118	Cx66	Tx52	Cx70	Cx129	CDS MAPK_1523 Protein containing von Willebrand factor type A (vWA) domain
1703366	substitution	C	C	C	C	C	C	C	C	T	C	C	Cx286	Cx291 "A"x1	Cx317	Cx136	Cx143	Cx176 "T"x1	Cx112	Tx59 "G"x1	Cx71	Cx159	CDS MAPK_1524 nadD nicotinate (nicotinamide) nucleotide adenylyltransferase
1703631	substitution	T	T	T	T	T	T	T	T	C	T	T	Tx302	Tx272 "G"x1	Tx291	Tx144	Tx164 "G"x1	Tx149	Tx80	Cx46	Tx91	Tx178 "G"x2	CDS MAPK_1524 nadD nicotinate (nicotinamide) nucleotide adenylyltransferase
1704998	substitution	A	A	A	A	A	A	A	A	G	A	A	Ax196 "G"x3 "C"x1	Ax194 "C"x2	Ax193 "C"x4	Ax150 "C"x1	Ax137 "C"x2	Ax107 "C"x2 "G"x1	Ax73 "C"x1	Gx50	Ax50 "C"x3 "G"x1	Ax119 "C"x6	CDS MAPK_1527 conserved hypothetical protein
1708352	substitution	T	T	T	T	T	T	T	T	C	T	T	Tx247 "G"x2	Tx182 "G"x1	Tx190 "G"x1 "C"x1	Tx122 "A"x1 "G"x1	Tx128 "C"x1	Tx174	Tx79 "C"x1	Cx46	Tx57 "G"x1	Tx149 "C"x2 "G"x2	CDS MAPK_1529 mmpL4_4 MmpL4_4
1708675	substitution	G	G	G	G	G	G	G	G	A	G	G	Gx442 "T"x1	Gx330 "T"x3 "C"x1	Gx377	Gx116	Gx157 "C"x1 "A"x1 "T"x1	Gx163	Gx66 "T"x2	Ax46	Gx83 "C"x1	Gx175 "C"x1	CDS MAPK_1529 mmpL4_4 MmpL4_4
1710458	insertion-before	-	-	-	-	-	-	-	-	C	-	-	#VALUE!	#VALUE!	#VALUE!	#VALUE!	#VALUE!	#VALUE!	#VALUE!	Cx44	#VALUE!	#VALUE!	CDS MAPK_1531 Uncharacterized conserved protein related to dihydrodipicolinate reductase
1713895	substitution	C	C	C	C	C	C	C	C	T	C	C	Cx474 "A"x3	Cx396 "A"x3 "G"x1	Cx410	Cx121	Cx126	Cx166	Cx58	Tx53 "C"x1	Cx91	Cx149 "T"x2	CDS MAPK_1534 PE
1714022	substitution	C	C	C	C	C	C	C	C	T	C	C	Cx315 "A"x1	Cx296	Cx305	Cx150 "A"x2	Cx153 "A"x1	Cx184	Cx100 "G"x1	Tx49	Cx65	Cx180	CDS MAPK_1534 PE
1715327	insertion-before	-	-	-	-	-	-	-	-	G	-	-	#VALUE!	#VALUE!	#VALUE!	#VALUE!	#VALUE!	#VALUE!	#VALUE!	Gx45	#VALUE!	#VALUE!	CDS MAPK_1536 mmpL10 MmpL10
1716563	substitution	C	C	C	C	C	C	C	C	A	C	C	Cx303	Cx291 "T"x1 "A"x1	Cx257	Cx131 "G"x1	Cx126 "T"x1	Cx172 "G"x1	Cx68	Ax59 "C"x1	Cx75	Cx133 "G"x1 "T"x1	CDS MAPK_1536 mmpL10 MmpL10
1717622	substitution	T	T	T	T	T	T	T	T	C	T	T	Tx319 "G"x2 "C"x1	Tx301	Tx342	Tx148	Tx163	Tx150	Tx85	Cx50	Tx71	Tx140 "G"x1	CDS MAPK_1536 mmpL10 MmpL10
1720581	substitution	T	T	T	T	T	T	T	T	C	T	T	Tx180	Tx183	Tx164	Tx95	Tx146 "G"x1	Tx143	Tx56 "G"x1	Cx50 "G"x2	Tx69	Tx119 "G"x5	CDS MAPK_1538 Polyketide synthase modules and related proteins
1720600	substitution	G	G	G	G	G	G	G	G	C	G	G	Gx254 "T"x2 "C"x1	Gx226 "T"x1	Gx202	Gx115 "T"x1	Gx143	Gx134 "C"x1 "T"x1	Gx57	Cx69 "T"x2	Gx51 "T"x1	Gx123 "T"x3	CDS MAPK_1538 Polyketide synthase modules and related proteins
1721290	substitution	C	C	C	C	C	C	C	C	T	C	C	Cx252 "G"x1 "A"x1	Cx233 "A"x1	Cx242 "A"x2	Cx148	Cx132 "A"x3	Cx127 "G"x1	Cx63 "A"x1	Tx64	Cx85	Cx159 "G"x2	CDS MAPK_1538 Polyketide synthase modules and related proteins
1721487	substitution	T	T	T	T	T	T	T	T	C	T	T	Tx253 "G"x1	Tx206	Tx202	Tx115	Tx162 "G"x3	Tx133	Tx80 "G"x1	Cx57	Tx71	Tx132 "G"x10	CDS MAPK_1538 Polyketide synthase modules and related proteins
1722499	substitution	G	G	G	G	G	G	G	G	T	G	G	Gx331	Gx260	Gx304 "T"x2	Gx141	Gx211	Gx179 "A"x1 "C"x1	Gx72 "A"x1	Tx44	Gx64	Gx177	CDS MAPK_1538 Polyketide synthase modules and related proteins
1724109	substitution	G	G	G	G	G	G	G	G	A	G	G	Gx316 "C"x1 "T"x1	Gx319 "T"x1	Gx310	Gx166 "T"x1	Gx162	Gx163	Gx70	Ax45	Gx44	Gx158	CDS MAPK_1538 Polyketide synthase modules and related proteins
1724168	substitution	C	C	C	C	C	C	C	C	T	C	C	Cx326 "A"x1	Cx281 "T"x1 "A"x1	Cx319 "A"x1	Cx180 "A"x2	Cx198 "T"x1	Cx174 "A"x1	Cx85	Tx56 "G"x1	Cx82	Cx154	CDS MAPK_1538 Polyketide synthase modules and related proteins
1724394	substitution	A	A	A	A	A	A	A	A	G	A	A	Ax174	Ax200	Ax159	Ax151	Ax166 "C"x1	Ax179 "C"x1	Ax74	Gx53 "T"x1 "C"x1	Ax82	Ax125 "C"x3	CDS MAPK_1538 Polyketide synthase modules and related proteins
1724822	substitution	G	G	G	G	G	G	G	G	A	G	G	Gx150	Gx139 "T"x1	Gx168 "T"x1	Gx82	Gx104	Gx90	Gx89 "T"x1	Ax56 "C"x1	Gx86	Gx116	CDS MAPK_1538 Polyketide synthase modules and related proteins
1725146	substitution	A	A	A	A	A	A	A	A	T	A	A	Ax421	Ax386	Ax395 "G"x1	Ax155	Ax206	Ax197 "G"x1	Ax98	Tx49	Ax70	Ax116	CDS MAPK_1538 Polyketide synthase modules and related proteins
1725208	substitution	C	C	C	C	C	C	C	C	T	C	C	Cx190 "G"x1	Cx167	Cx184	Cx139 "G"x6	Cx160 "G"x4	Cx197 "G"x5	Cx66 "G"x4	Tx50 "G"x1	Cx61 "G"x1 "A"x1	Cx139 "G"x5	CDS MAPK_1538 Polyketide synthase modules and related proteins
1726724	substitution	A	A	A	A	A	A	A	A	G	A	A	Ax382 "C"x2	Ax343	Ax369	Ax135	Ax208	Ax191	Ax91	Gx56 "C"x1	Ax97	Ax162 "G"x1	CDS MAPK_1538 Polyketide synthase modules and related proteins
1730804	substitution	T	T	T	T	T	T	T	T	C	T	T	Tx232	Tx212	Tx210 "C"x1	Tx135	Tx135	Tx101 "A"x1	Tx62	Cx47	Tx64	Tx135 "A"x1	CDS MAPK_1538 Polyketide synthase modules and related proteins
1732124	substitution	C	C	C	C	C	C	C	C	T	C	C	Cx357	Cx320 "A"x2	Cx343 "A"x1	Cx122 "G"x1	Cx163	Cx166	Cx80	Tx54	Cx73	Cx159	CDS MAPK_1540 bll7817
1734221	substitution	C	C	C	C	C	C	C	C	T	C	C	Cx173	Cx192 "G"x1	Cx151	Cx92 "A"x2	Cx71	Cx59	Cx68 "T"x2	Tx32	Cx63	Cx68	CDS MAPK_1542 Conserved hypothetical membrane protein ComEA-like
1735396	substitution	C	C	C	C	C	C	C	C	T	C	C	Cx179 "A"x1	Cx123	Cx182 "A"x1	Cx93 "A"x1	Cx100	Cx65	Cx29	Tx25	Cx17	Cx74
1738310	substitution	A	A	A	A	A	A	A	A	G	A	A	Ax287	Ax262 "G"x1	Ax285	Ax127	Ax143	Ax175	Ax76	Gx67	Ax86	Ax129	CDS MAPK_1545 Uncharacterized conserved protein
1738598	substitution	G	G	G	G	G	G	G	G	A	G	G	Gx334 "-"x1 "T"x1	Gx317 "T"x2	Gx303	Gx163	Gx170	Gx184	Gx65	Ax54	Gx86	Gx112	CDS MAPK_1545 Uncharacterized conserved protein
1739896	substitution	G	G	G	G	G	G	G	G	C	G	G	Gx226 "T"x2	Gx192	Gx200	Gx146	Gx168 "T"x2	Gx147	Gx82	Cx51 "G"x1	Gx77	Gx134 "C"x2	CDS MAPK_1546 Uncharacterized protein conserved in bacteria
1740905	substitution	A	A	A	A	A	A	A	A	C	A	A	Ax323	Ax330	Ax282 "C"x2	Ax161	Ax171	Ax158	Ax77	Cx51	Ax89	Ax141	CDS MAPK_1547 Transglutaminase-like enzymes, putative cysteine proteases
1741677	substitution	C	C	C	C	C	C	C	C	T	C	C	Cx91 "A"x1	Cx92 "G"x1	Cx100 "G"x1	Cx82	Cx78 "A"x1	Cx70 "A"x1	Cx45	Tx28	Cx49	Cx111 "G"x2	CDS MAPK_1547 Transglutaminase-like enzymes, putative cysteine proteases
1744269	deletion	C	C	C	C	C	C	C	C	-	C	C	Cx297 "A"x1	Cx294	Cx306	Cx115	Cx140 "T"x1	Cx146 "A"x1	Cx66	-x31 "C"x2	Cx47	Cx147	CDS MAPK_1550 conserved hypothetical protein
1744923	substitution	T	T	T	T	T	T	T	T	C	T	T	Tx233	Tx241	Tx248	Tx116 "A"x1	Tx133	Tx124 "G"x1	Tx64	Cx47	Tx73	Tx146 "G"x2	CDS MAPK_1551 lepA LepA
1745452	substitution	G	G	G	G	G	G	G	G	T	G	G	Gx370	Gx325 "T"x1	Gx351 "T"x1	Gx159	Gx180	Gx176	Gx83	Tx46	Gx87	Gx147 "T"x1	CDS MAPK_1551 lepA LepA
1747349	substitution	T	T	T	T	T	T	T	T	C	T	T	Tx322	Tx282	Tx294 "G"x1	Tx144	Tx146 "A"x1	Tx174	Tx88	Cx57	Tx84	Tx119 "G"x1	CDS MAPK_1553 Glucoamylase and related glycosyl hydrolases
1752493	substitution	G	G	G	G	G	G	G	G	C	G	G	Gx237 "T"x1	Gx206 "T"x1	Gx164 "T"x1	Gx124	Gx176 "C"x2	Gx172 "C"x1	Gx78 "T"x1	Cx73	Gx63 "T"x1	Gx127 "C"x1	CDS MAPK_1557 cysW CysW
1752523	substitution	T	T	T	T	T	T	T	T	C	T	T	Tx314	Tx263	Tx266	Tx132	Tx165	Tx179	Tx102	Cx52 "T"x1	Tx83	Tx179 "C"x3 "G"x1	CDS MAPK_1558 cysA CysA
1752591	substitution	T	T	T	T	T	T	T	T	A	T	T	Tx319 "G"x1	Tx300	Tx288	Tx145 "C"x2	Tx179 "A"x1	Tx187	Tx68	Ax81 "C"x1	Tx90	Tx170	CDS MAPK_1558 cysA CysA
1752948	substitution	G	G	G	G	G	G	G	G	T	G	G	Gx238	Gx239 "T"x1 "C"x1	Gx213	Gx123	Gx135	Gx115 "T"x1	Gx101	Tx54	Gx84 "C"x1	Gx177	CDS MAPK_1558 cysA CysA
1755373	deletion	A	A	A	A	A	A	A	A	-	A	A	Ax274	Ax253 "G"x1	Ax293 "G"x1	Ax102 "C"x1	Ax157 "T"x1	Ax143	Ax74	#VALUE!	Ax80 "G"x1	Ax153 "C"x1	CDS MAPK_1560 nirA_2 FERREDOXIN-DEPENDENT NITRITE/SULPHITE REDUCTASE NirA_2
1757180	insertion-before	-	-	-	-	-	-	-	-	A	-	-	#VALUE!	#VALUE!	#VALUE!	#VALUE!	#VALUE!	#VALUE!	#VALUE!	Ax49	#VALUE!	#VALUE!	CDS MAPK_1561 hemN HemN
1759283	substitution	G	G	G	G	G	G	G	G	C	G	G	Gx452 "T"x1	Gx375 "T"x1	Gx402	Gx152	Gx149 "T"x1	Gx207 "C"x1	Gx114	Cx44 "A"x1	Gx75	Gx180 "C"x1
1759602	substitution	C	C	C	C	C	C	C	C	T	C	C	Cx286 "A"x1	Cx258 "A"x2	Cx264 "G"x1 "A"x1	Cx131 "T"x1	Cx150	Cx159	Cx55	Tx63	Cx95	Cx139	CDS MAPK_1563 trpE2 TrpE2
1759878	substitution	T	T	T	T	T	T	T	T	G	T	T	Tx196	Tx231	Tx204 "G"x1 "C"x1	Tx98	Tx102	Tx115	Tx79	Gx51	Tx76	Tx147 "C"x1	CDS MAPK_1563 trpE2 TrpE2
1760740	substitution	G	G	G	G	G	G	G	G	G	A	G	Gx283	Gx273	Gx271	Gx124	Gx136	Gx171	Gx80 "T"x1	Gx43 "T"x1	Ax54	Gx154
1761314	substitution	T	T	T	T	T	T	T	T	G	T	T	Tx106	Tx118	Tx95	Tx28	Tx34	Tx55	Tx27	Gx37 "A"x2	Tx17	Tx40	CDS MAPK_1564 fatty acid desaturase (N-term, pseudogene)
1762987	substitution	C	C	C	C	C	C	C	C	T	C	C	Cx466	Cx370	Cx400	Cx113	Cx153 "A"x1	Cx198	Cx55	Tx52	Cx34 "T"x1	Cx126	CDS MAPK_1566 desA1_1 acyl-[acyl-carrier protein] desaturase DesA1_1 (pseudogene, C-term)
1763103	substitution	A	A	A	A	A	A	A	A	G	A	A	Ax423	Ax348	Ax408 "G"x1	Ax111	Ax158	Ax186	Ax75	Gx50	Ax100	Ax124	CDS MAPK_1566 desA1_1 acyl-[acyl-carrier protein] desaturase DesA1_1 (pseudogene, C-term)
1763610	substitution	C	C	C	C	C	C	C	C	T	C	C	Cx176	Cx164	Cx202 "A"x1	Cx77	Cx111 "A"x1	Cx114	Cx51	Tx31	Cx46	Cx75
1764808	substitution	G	G	G	G	G	G	G	G	A	G	G	Gx348	Gx310	Gx286	Gx131 "A"x1	Gx178	Gx204	Gx77	Ax58 "C"x2 "G"x1	Gx69	Gx199	CDS MAPK_1568 Predicted flavoprotein involved in K+ transport
1766758	deletion	G	G	G	G	G	G	G	G	-	G	G	Gx350 "T"x1	Gx281	Gx331 "T"x3	Gx146 "T"x1	Gx143	Gx218 "T"x1	Gx80	#VALUE!	Gx99 "A"x1	Gx174	CDS MAPK_1569 N-term conserved hypothetical protein, pseudogene
1768330	substitution	G	G	G	G	G	G	G	G	C	G	G	Gx220 "T"x3	Gx231	Gx208 "T"x2	Gx116 "T"x2	Gx121 "T"x1	Gx134 "T"x2 "C"x1	Gx63	Cx54	Gx49	Gx99 "A"x1	CDS MAPK_1571 lipK acetyl hydrolase MbtJ
1769256	substitution	A	A	A	A	A	A	A	A	C	A	A	Ax235	Ax229 "C"x1	Ax252	Ax109	Ax144 "T"x1	Ax162 "G"x1	Ax76	Cx65	Ax61	Ax137 "G"x2
1769732	substitution	A	A	A	A	A	A	A	A	G	A	A	Ax447 "T"x1	Ax367	Ax399	Ax111	Ax128	Ax172 "C"x1	Ax66	Gx79	Ax92	Ax198 "T"x1	CDS MAPK_1572 Uncharacterized conserved protein related to dihydrodipicolinate reductase
1770084	substitution	A	A	A	A	A	A	A	A	G	A	A	Ax320	Ax277	Ax341 "G"x1	Ax107	Ax114	Ax186	Ax84	Gx69	Ax86 "G"x1	Ax152	CDS MAPK_1572 Uncharacterized conserved protein related to dihydrodipicolinate reductase
1771349	substitution	T	T	T	T	T	T	T	T	T	T	C	Tx388 "G"x1	Tx321	Tx351 "G"x1	Tx89	Tx123	Tx189	Tx104	Tx49 "G"x1	Tx87	Cx155	CDS MAPK_1573 conserved hypothetical protein
1772507	substitution	T	T	T	T	T	T	T	T	C	T	T	Tx342 "G"x1 "C"x1	Tx286 "C"x1	Tx324 "G"x1	Tx113	Tx130	Tx168	Tx62	Cx49	Tx67	Tx130 "C"x1	CDS MAPK_1574 ABC-type transport system involved in resistance to organic solvents, periplasmic component
1772586	substitution	G	G	G	G	G	G	G	G	T	G	G	Gx299	Gx292	Gx258	Gx97	Gx137 "T"x1	Gx146	Gx71	Tx64 "G"x1	Gx57 "T"x1	Gx128 "A"x1	CDS MAPK_1574 ABC-type transport system involved in resistance to organic solvents, periplasmic component
1772746	substitution	G	G	G	G	G	G	G	G	C	G	G	Gx169 "T"x2	Gx156	Gx139	Gx68 "A"x1	Gx82	Gx94 "C"x1 "A"x1	Gx44	Cx38	Gx46	Gx72	CDS MAPK_1574 ABC-type transport system involved in resistance to organic solvents, periplasmic component
1779782	substitution	A	A	A	A	A	A	A	A	G	A	A	Ax500	Ax453	Ax470	Ax139	Ax176 "G"x1	Ax211	Ax95	Gx52	Ax97	Ax185
1780535	substitution	T	T	T	T	T	T	T	T	C	T	T	Tx331 "G"x1	Tx302	Tx327	Tx112	Tx157	Tx146 "G"x1	Tx72	Cx77	Tx79	Tx144 "G"x1	CDS MAPK_1580 Acyl-CoA synthetases (AMP-forming)/AMP-acid ligases II
1781424	substitution	C	C	C	C	C	C	C	C	T	C	C	Cx342 "A"x1	Cx280 "T"x2 "A"x1	Cx328	Cx109 "A"x1	Cx159	Cx171 "A"x1	Cx90	Tx74	Cx93	Cx126	CDS MAPK_1581 NAD-dependent aldehyde dehydrogenases
1781459	substitution	G	G	G	G	G	G	G	G	A	G	G	Gx440	Gx389	Gx383 "A"x1 "T"x1	Gx142 "T"x2 "-"x1	Gx161 "T"x1	Gx169 "T"x1	Gx85	Ax56	Gx76	Gx137 "A"x1	CDS MAPK_1581 NAD-dependent aldehyde dehydrogenases
1784187	substitution	C	C	C	C	C	C	C	C	T	C	C	Cx190 "A"x2	Cx188	Cx156 "A"x1	Cx113	Cx147 "A"x1	Cx137 "G"x1	Cx60	Tx65 "A"x1	Cx72 "A"x1	Cx113	CDS MAPK_1584 unknown
1785586	substitution	C	C	C	C	C	C	C	C	G	C	C	Cx206	Cx192 "A"x1	Cx203 "T"x1 "A"x1	Cx117 "A"x1	Cx137	Cx137	Cx60	Gx47 "C"x2	Cx61	Cx133	CDS MAPK_1585 Cytochrome P450
1789842	substitution	C	C	C	C	C	C	C	C	A	C	C	Cx155	Cx187	Cx165 "T"x1	Cx145	Cx115	Cx89	Cx76 "A"x1	Ax49	Cx61	Cx125	CDS MAPK_1591 mbtB MbtB
1789914	substitution	G	G	G	G	G	G	G	G	A	G	G	Gx221 "T"x1	Gx185	Gx205 "T"x1	Gx140 "T"x1	Gx158	Gx143 "T"x1	Gx73 "C"x1	Ax45	Gx82	Gx119	CDS MAPK_1591 mbtB MbtB
1790932	substitution	G	G	G	G	G	G	G	G	G	G	A	Gx288 "T"x2	Gx249	Gx299	Gx155 "T"x1	Gx169 "T"x1	Gx161	Gx66	Gx59 "C"x2	Gx54	Ax137 "C"x2	CDS MAPK_1591 mbtB MbtB
1791138	substitution	T	T	T	T	T	T	T	T	A	T	T	Tx64	Tx108	Tx70	Tx105	Tx97	Tx80	Tx44 "A"x1	Ax45	Tx21	Tx112 "C"x2 "G"x1	CDS MAPK_1591 mbtB MbtB
1791951	substitution	G	G	G	G	G	G	G	G	A	G	G	Gx117 "C"x1	Gx124	Gx115	Gx92 "T"x1	Gx99	Gx85 "C"x1	Gx50	Ax35	Gx40	Gx101	CDS MAPK_1591 mbtB MbtB
1792204	substitution	G	G	G	G	G	G	G	G	C	G	G	Gx188	Gx184	Gx183	Gx148	Gx161	Gx155	Gx53	Cx45 "G"x1	Gx36	Gx128	CDS MAPK_1591 mbtB MbtB
1792311	substitution	C	C	C	C	C	C	C	C	G	C	C	Cx231 "A"x1	Cx223 "A"x1	Cx259	Cx153	Cx158 "T"x1 "G"x1 "A"x1	Cx144 "T"x1	Cx86	Gx60	Cx78 "A"x1	Cx144	CDS MAPK_1591 mbtB MbtB
1793362	substitution	T	T	T	T	T	T	T	T	C	T	T	Tx169	Tx183	Tx186	Tx97 "G"x1	Tx117	Tx87	Tx38	Cx30	Tx49	Tx106	CDS MAPK_1592 Predicted thioesterase involved in non-ribosomal peptide biosynthesis
1793926	substitution	G	G	G	G	G	G	G	G	A	G	G	Gx282	Gx228	Gx248 "T"x1	Gx123	Gx178 "T"x2	Gx169 "T"x1	Gx77	Ax55	Gx55 "C"x1	Gx115	CDS MAPK_1593 mbtC MbtC
1796038	substitution	C	C	C	C	C	C	C	C	A	C	C	Cx287 "G"x2	Cx242	Cx283 "A"x1	Cx156	Cx167	Cx127	Cx71 "A"x1	Ax75	Cx68	Cx109	CDS MAPK_1594 mbtD MbtD
1796433	substitution	A	A	A	A	A	A	A	A	A	A	G	Ax239	Ax237 "C"x1 "G"x1	Ax203 "G"x1 "C"x1	Ax136	Ax123	Ax106 "C"x1	Ax55	Ax28	Ax51	Gx130	CDS MAPK_1594 mbtD MbtD
1796659	substitution	A	A	A	A	A	A	A	A	G	A	A	Ax134	Ax141	Ax149	Ax73	Ax74 "C"x1	Ax51	Ax39	Gx29	Ax32 "C"x1	Ax92 "C"x3 "G"x2	CDS MAPK_1594 mbtD MbtD
1797176	substitution	A	A	A	A	A	A	A	A	G	A	A	Ax242 "G"x1	Ax182 "T"x1	Ax214	Ax102	Ax112	Ax109	Ax63	Gx38	Ax43	Ax126 "C"x1	CDS MAPK_1594 mbtD MbtD
1798764	substitution	G	G	G	G	G	G	G	G	A	G	G	Gx274	Gx247 "A"x1	Gx242	Gx146 "C"x1	Gx194 "C"x2 "A"x1	Gx172 "T"x1	Gx68	Ax64 "C"x2	Gx84	Gx111 "C"x2	CDS MAPK_1595 mbtE MbtE
1799241	substitution	G	G	G	G	G	G	G	G	A	G	G	Gx230	Gx210 "T"x1	Gx208	Gx130	Gx158 "C"x1	Gx152 "T"x1	Gx63	Ax68	Gx55	Gx125	CDS MAPK_1595 mbtE MbtE
1799248	substitution	T	T	T	T	T	T	T	T	A	T	T	Tx214	Tx195	Tx207 "G"x1	Tx122	Tx146	Tx139 "G"x1	Tx43	Ax63	Tx65	Tx111 "G"x2	CDS MAPK_1595 mbtE MbtE
1799343	substitution	A	A	A	A	A	A	A	A	G	A	A	Ax288 "C"x2	Ax265 "C"x4	Ax225	Ax158 "C"x1	Ax189 "G"x1	Ax167 "G"x1	Ax74 "C"x1	Gx68 "A"x1	Ax72	Ax118 "C"x3	CDS MAPK_1595 mbtE MbtE
1800767	substitution	G	G	G	G	G	G	G	G	C	G	G	Gx183	Gx167 "T"x1	Gx192 "T"x1	Gx127 "C"x1	Gx184	Gx169 "T"x1	Gx46	Cx60 "A"x1	Gx77	Gx110 "A"x2	CDS MAPK_1595 mbtE MbtE
1802115	substitution	A	A	A	A	A	A	A	A	G	A	A	Ax256	Ax226 "G"x1 "C"x1	Ax250 "C"x1	Ax166 "G"x1	Ax187	Ax181	Ax82 "G"x1	Gx9	Ax81 "C"x1	Ax139 "C"x2	CDS MAPK_1595 mbtE MbtE
1802497	substitution	C	C	C	C	C	C	C	C	C	C	G	Cx293	Cx276	Cx267 "A"x1	Cx173	Cx196	Cx174 "G"x1	Cx74	Cx58	Cx70	Gx168	CDS MAPK_1595 mbtE MbtE
1803397	substitution	G	G	G	G	G	G	G	G	C	G	G	Gx246 "T"x1	Gx239	Gx256 "C"x1	Gx165	Gx151	Gx168 "T"x1	Gx93	Cx49	Gx82 "T"x1	Gx150	CDS MAPK_1595 mbtE MbtE
1804367	substitution	A	A	A	A	A	A	A	A	G	A	A	Ax180 "C"x1	Ax181	Ax176	Ax140 "C"x1	Ax162 "T"x1 "C"x1	Ax158 "C"x1	Ax70	Gx58	Ax64	Ax114 "C"x3	CDS MAPK_1596 Non-ribosomal peptide synthetase modules and related proteins
1804622	substitution	C	C	C	C	C	C	C	C	G	C	C	Cx183	Cx162 "T"x1	Cx150	Cx148	Cx143	Cx169	Cx74	Gx39 "C"x2	Cx67	Cx110	CDS MAPK_1596 Non-ribosomal peptide synthetase modules and related proteins
1805258	substitution	C	C	C	C	C	C	C	C	T	C	C	Cx184 "T"x1 "A"x1	Cx144	Cx142	Cx141	Cx128	Cx118	Cx60 "A"x1	Tx57 "G"x2 "C"x1	Cx42	Cx109 "A"x1	CDS MAPK_1597 mbtF MbtF
1806222	substitution	C	C	C	C	C	C	C	C	A	C	C	Cx176	Cx169 "A"x1	Cx208 "G"x1	Cx128	Cx113	Cx100 "T"x1	Cx67	Ax46	Cx37	Cx123	CDS MAPK_1597 mbtF MbtF
1807623	substitution	G	G	G	G	G	G	G	G	A	G	G	Gx160	Gx116	Gx171	Gx163	Gx139	Gx115 "T"x1 "A"x1	Gx47	Ax40	Gx38	Gx101	CDS MAPK_1597 mbtF MbtF
1807884	substitution	G	G	G	G	G	G	G	G	G	G	A	Gx233	Gx224 "T"x2	Gx196	Gx178 "T"x2	Gx217	Gx183 "A"x1	Gx97 "T"x1	Gx86	Gx71	Ax126	CDS MAPK_1597 mbtF MbtF
1810042	substitution	A	A	A	A	A	A	A	A	G	A	A	Ax293 "G"x1	Ax275 "G"x3	Ax267	Ax157	Ax183	Ax184	Ax88	Gx58	Ax67 "C"x2	Ax154	CDS MAPK_1598 mbtG MbtG
1810049	substitution	C	C	C	C	C	C	C	C	T	C	C	Cx320	Cx269 "A"x2	Cx280	Cx138	Cx188	Cx210 "G"x1	Cx91	Tx68 "G"x2	Cx77	Cx163 "G"x1	CDS MAPK_1598 mbtG MbtG
1810965	substitution	C	C	C	C	C	C	C	C	T	C	C	Cx78	Cx102	Cx74	Cx80	Cx81	Cx86	Cx36	Tx46 "C"x1	Cx48 "G"x1	Cx58	CDS MAPK_1600 conserved hypothetical protein
1811473	deletion	C	C	C	C	C	C	C	C	-	C	C	Cx304 "A"x1	Cx272 "T"x2	Cx310 "A"x1	Cx176	Cx204	Cx197 "A"x1	Cx86 "T"x1	-x56 "A"x1	Cx38	Cx136 "-"x1
1811902	substitution	A	A	A	A	A	A	A	A	G	A	A	Ax271	Ax266	Ax227 "G"x1	Ax111	Ax130	Ax104	Ax70	Gx29	Ax52	Ax121	CDS MAPK_1601 conserved hypothetical protein
1811935	substitution	C	C	C	C	C	C	C	C	T	C	C	Cx239 "T"x1	Cx243	Cx213	Cx165 "G"x1 "A"x1	Cx167 "G"x2 "A"x1	Cx135 "G"x3 "T"x1	Cx54 "G"x7	Tx25 "G"x1	Cx36	Cx156 "G"x2	CDS MAPK_1601 conserved hypothetical protein
1812098	substitution	T	T	T	T	T	T	T	T	C	T	T	Tx261	Tx292 "C"x1	Tx264	Tx168	Tx184	Tx175 "C"x1	Tx95	Cx58 "G"x1	Tx68	Tx145	CDS MAPK_1601 conserved hypothetical protein
1813196	substitution	G	G	G	G	G	G	G	G	A	G	G	Gx337 "T"x1 "C"x1	Gx283 "T"x3	Gx329	Gx161	Gx157 "T"x1	Gx181	Gx94	Ax57 "C"x1	Gx59 "T"x1	Gx146	CDS MAPK_1603 Uncharacterized conserved protein
1814279	substitution	G	G	G	G	G	G	G	G	T	G	G	Gx409 "T"x1	Gx328 "T"x1	Gx391 "T"x2	Gx147 "A"x1	Gx163	Gx216 "T"x1	Gx77	Tx60	Gx91	Gx163	CDS MAPK_1605 hrcA HrcA
1815240	substitution	C	C	C	C	C	C	C	C	T	C	C	Cx375	Cx345 "A"x2	Cx386 "A"x1	Cx143	Cx152 "A"x3	Cx162	Cx114	Tx48	Cx88	Cx129	CDS MAPK_1605 hrcA HrcA
1817925	substitution	G	G	G	G	G	G	G	G	G	G	A	Gx308 "T"x1	Gx306 "A"x1 "T"x1	Gx285	Gx136	Gx155	Gx150 "T"x2	Gx78	Gx49	Gx74	Ax167	CDS MAPK_1608 phoH PhoH-like protein PhoH1 (phosphate starvation-inducible protein PsiH)
1818564	substitution	C	C	C	C	C	C	C	C	T	C	C	Cx355 "A"x1	Cx376	Cx374	Cx107	Cx151 "A"x1	Cx168	Cx73	Tx42	Cx74	Cx190 "A"x1	CDS MAPK_1609 Predicted metal-dependent hydrolase
1819258	substitution	C	C	C	C	C	C	C	C	A	C	C	Cx460	Cx368	Cx384 "A"x3	Cx124	Cx138 "A"x2	Cx204 "A"x1 "T"x1	Cx94	Ax65	Cx85	Cx192
1820318	substitution	G	G	G	G	G	G	G	G	C	G	G	Gx357 "T"x1	Gx340	Gx349 "C"x1	Gx103	Gx102	Gx165	Gx76 "T"x1	Cx43 "T"x1 "G"x1	Gx71	Gx94 "T"x1	CDS MAPK_1610 hypothetical
1820779	substitution	C	C	C	C	C	C	C	C	T	C	C	Cx397	Cx318 "A"x1	Cx314	Cx105 "A"x1	Cx142	Cx171 "A"x2	Cx84	Tx51	Cx64	Cx179 "G"x1
1820786	substitution	A	A	A	A	A	A	A	A	G	A	A	Ax352	Ax281	Ax275	Ax89	Ax136	Ax157	Ax69	Gx48	Ax51	Ax151 "T"x1
1823236	substitution	C	C	C	C	C	C	C	C	T	C	C	Cx451 "A"x1	Cx357 "A"x1	Cx360 "A"x1	Cx100	Cx109 "A"x1	Cx184	Cx82	Tx243 "A"x1	Cx86	Cx173	CDS MAPK_1613 IS6110 IS6110
1824913	substitution	G	G	G	G	G	G	G	G	A	G	G	Gx514 "T"x3	Gx390 "T"x1	Gx408 "T"x1	Gx85	Gx109	Gx209 "C"x1	Gx79	Ax57	Gx62	Gx179
1825797	substitution	C	C	C	C	C	C	C	C	G	C	C	Cx567 "T"x1 "A"x1	Cx407 "A"x3	Cx444 "A"x2	Cx77 "A"x1	Cx80	Cx166 "T"x1	Cx97	Gx44	Cx61	Cx155 "T"x1	CDS MAPK_1615 Hypothetical Protein
1825899	substitution	G	G	G	G	G	G	G	G	A	G	G	Gx568 "T"x2	Gx400 "T"x2 "C"x1	Gx474	Gx79 "T"x1	Gx77	Gx168	Gx81 "A"x1	Ax43	Gx75	Gx147	CDS MAPK_1615 Hypothetical Protein
1826741	substitution	T	T	T	T	T	T	T	T	C	T	T	Tx483	Tx370	Tx425	Tx71 "A"x1	Tx82	Tx197 "A"x1	Tx52	Cx50	Tx72	Tx124
1832608	substitution	T	T	T	T	T	T	T	T	C	T	T	Tx288	Tx233	Tx254 "G"x1	Tx120	Tx136	Tx126	Tx40	Cx35	Tx53	Tx137 "G"x1	CDS MAPK_1621 conserved hypothetical secreted protein
1838556	substitution	A	A	A	A	A	A	A	A	G	A	A	Ax185	Ax186	Ax206	Ax105	Ax104	Ax96	Ax75	Gx33	Ax58	Ax109	CDS MAPK_1625 amiA2 AmiA2
1841297	substitution	A	A	A	A	A	A	A	A	G	A	A	Ax258	Ax260	Ax257	Ax105	Ax170 "G"x1	Ax150	Ax99	Gx70	Ax76 "G"x1 "C"x1	Ax165 "G"x2 "C"x1	CDS MAPK_1629 furB FurB
1841974	substitution	A	A	A	A	A	A	A	A	C	A	A	Ax357 "C"x1	Ax321 "G"x1	Ax289	Ax128	Ax175	Ax158	Ax63	Cx55	Ax76 "C"x1	Ax165 "C"x2
1845704	substitution	C	C	C	C	C	C	C	C	T	C	C	Cx115	Cx111 "A"x1	Cx117	Cx95 "G"x1	Cx84 "G"x1	Cx81	Cx50	Tx18 "C"x3	Cx26	Cx75 "A"x1	CDS MAPK_1634 conserved transmembrane protein (C-term pseudogene)
1847865	substitution	C	T	T	T	T	T	T	T	C	T	C	Tx246 "C"x1	Tx226	Tx259	Tx118	Tx152	Tx99	Tx99	Cx55 "G"x1	Tx60 "G"x2 "C"x1	Cx152	CDS MAPK_1636 dgt Dgt
1848615	substitution	G	G	G	G	G	G	G	G	A	G	G	Gx212	Gx174	Gx176	Gx102 "T"x1	Gx87	Gx72 "T"x1	Gx84 "T"x2	Ax57 "C"x1	Gx64	Gx133	CDS MAPK_1636 dgt Dgt
1849968	substitution	C	C	C	C	C	C	C	C	T	C	C	Cx265 "A"x1	Cx273	Cx251	Cx147 "T"x2	Cx160 "G"x1	Cx155 "A"x1	Cx67	Tx37 "C"x2	Cx34	Cx184	CDS MAPK_1638 dnaG DnaG
1855029	substitution	A	A	A	A	A	A	A	A	G	A	A	Ax46	Ax62	Ax52 "C"x1	Ax79	Ax51	Ax59	Ax44	Gx31	Ax42 "C"x1	Ax59 "C"x1 "G"x1	CDS MAPK_1642 Coenzyme F420-dependent N5,N10-methylene tetrahydromethanopterin reductase and related flavin-dependent oxidoreductases
1855232	deletion	A	A	A	A	A	A	A	A	-	A	A	Ax134	Ax124	Ax153	Ax94	Ax102 "C"x5 "-"x1	Ax89 "C"x3	Ax30 "C"x3	#VALUE!	Ax22	Ax99 "C"x4	CDS MAPK_1642 Coenzyme F420-dependent N5,N10-methylene tetrahydromethanopterin reductase and related flavin-dependent oxidoreductases
1856472	substitution	A	A	A	A	A	A	A	A	G	A	A	Ax352 "C"x1	Ax332	Ax327	Ax135	Ax184 "G"x1	Ax202	Ax71	Gx53	Ax84 "C"x1	Ax170 "G"x1	CDS MAPK_1643 Coenzyme F420-dependent N5,N10-methylene tetrahydromethanopterin reductase and related flavin-dependent oxidoreductases
1856826	substitution	C	C	C	C	C	C	C	C	C	C	T	Cx310 "A"x1	Cx269 "T"x1	Cx291	Cx175	Cx174 "G"x2	Cx172	Cx90	Cx40	Cx75	Tx104	CDS MAPK_1644 cysE CysE
1857024	substitution	C	C	C	C	C	C	C	C	T	C	C	Cx279 "A"x1	Cx261 "A"x2	Cx276 "A"x2	Cx110 "A"x1	Cx140	Cx123 "A"x3	Cx47	Tx50	Cx48	Cx82	CDS MAPK_1644 cysE CysE
1859688	deletion	A	A	A	A	A	A	A	A	-	A	A	Ax251 "G"x1	Ax288	Ax224	Ax115 "G"x1	Ax103	Ax108	Ax77 "-"x1	-x44 "A"x1	Ax87	Ax134
1860329	substitution	A	A	A	A	A	A	A	A	G	A	A	Ax296	Ax327 "C"x1	Ax273 "C"x1	Ax140	Ax190 "G"x1	Ax186	Ax94	Gx60	Ax62	Ax119	CDS MAPK_1647 major membrane protein I
1860970	substitution	C	C	C	C	C	C	C	C	G	C	C	Cx348 "A"x1	Cx336 "A"x1	Cx324	Cx151	Cx169	Cx185	Cx115	Gx57	Cx47 "G"x1	Cx182	CDS MAPK_1647 major membrane protein I
1862136	substitution	C	C	C	C	C	C	C	C	T	C	C	Cx274	Cx298	Cx286 "T"x1	Cx150 "A"x1	Cx192	Cx168	Cx78 "T"x3 "-"x1	Tx47	Cx65	Cx126 "A"x1	CDS MAPK_1648 Selenocysteine lyase
1862370	substitution	A	A	A	A	A	A	A	A	G	A	A	Ax290	Ax284	Ax307	Ax168	Ax165	Ax174	Ax77	Gx48	Ax76	Ax169	CDS MAPK_1648 Selenocysteine lyase
1865297	substitution	G	G	G	G	G	G	G	G	A	G	G	Gx343 "T"x2	Gx348 "T"x1	Gx344 "T"x1	Gx171	Gx173 "T"x2	Gx195	Gx116	Ax50 "G"x1	Gx98 "C"x1 "T"x1	Gx160 "A"x2
1865298	substitution	A	A	A	A	A	A	A	A	G	A	A	Ax342	Ax341 "C"x1	Ax340 "C"x1	Ax166	Ax176	Ax196 "T"x1	Ax113	Gx51 "A"x1	Ax101	Ax161
1866607	substitution	G	G	G	G	G	G	G	G	G	G	A	Gx264 "T"x1	Gx218 "T"x1	Gx242	Gx122	Gx156	Gx170	Gx61	Gx55 "A"x1	Gx89	Ax157 "G"x1
1867177	deletion	C	C	C	C	C	C	C	C	-	C	C	Cx178 "A"x3 "G"x1	Cx151 "A"x1 "G"x1	Cx145 "A"x1	Cx92 "A"x1	Cx142 "G"x1 "A"x1	Cx144	Cx55	-x46 "G"x1 "C"x1	Cx77	Cx88 "G"x2
1870019	substitution	C	C	C	C	C	C	C	C	G	C	C	Cx308 "A"x2	Cx286	Cx309	Cx115 "A"x1	Cx173	Cx149	Cx57 "A"x1	Gx41	Cx80	Cx128	CDS MAPK_1654 conserved hypothetical protein
1871174	substitution	G	A	A	A	A	A	A	A	G	A	G	Ax244	Ax232	Ax216 "C"x3	Ax125	Ax139	Ax146	Ax56	Gx49	Ax82	Gx85	CDS MAPK_1655 conserved hypothetical protein
1875687	substitution	A	A	A	A	A	A	A	A	G	A	A	Ax263 "C"x1	Ax258	Ax261 "C"x1 "T"x1	Ax139	Ax146	Ax144	Ax79	Gx41	Ax71	Ax129 "C"x1	CDS MAPK_1659 conserved hypothetical protein
1875690	substitution	A	G	G	G	G	G	G	G	G	G	A	Gx250	Gx245	Gx247 "T"x3	Gx120 "T"x1 "A"x1	Gx131	Gx133 "T"x1	Gx71	Gx39 "A"x1	Gx71	Ax112	CDS MAPK_1659 conserved hypothetical protein
1877146	substitution	A	A	A	A	A	A	A	A	G	A	A	Ax299 "C"x1	Ax279	Ax309	Ax77	Ax112	Ax151	Ax68	Gx47	Ax55	Ax122
1877152	substitution	G	G	G	G	G	G	G	G	C	G	G	Gx355 "T"x1 "C"x1	Gx315 "T"x1	Gx343	Gx103	Gx129	Gx171	Gx74	Cx48	Gx58	Gx130	CDS MAPK_1661 conserved hypothetical protein
1877359	substitution	G	G	G	G	G	G	G	G	T	G	G	Gx82	Gx83	Gx62	Gx45 "C"x1	Gx51	Gx77	Gx52	Tx45 "G"x1	Gx48 "C"x1	Gx85
1877824	substitution	G	G	G	G	G	G	G	G	A	G	G	Gx197	Gx200 "T"x1	Gx193	Gx139	Gx163 "A"x1	Gx147	Gx61	Ax53 "C"x1	Gx90 "C"x1	Gx137 "C"x2	CDS MAPK_1662 conserved hypothetical protein
1878183	substitution	G	G	G	G	G	G	G	G	T	G	G	Gx408	Gx340 "T"x1 "C"x1	Gx374	Gx161	Gx154 "T"x3	Gx190	Gx63	Tx44 "G"x1	Gx79	Gx155
1880674	substitution	G	G	G	G	G	G	G	G	A	G	G	Gx216	Gx200 "T"x1	Gx188	Gx143	Gx178	Gx148	Gx85	Ax61	Gx81	Gx133	CDS MAPK_1664 fdhF formate dehydrogenase H FdhF
1882186	substitution	T	T	T	T	T	T	T	T	A	T	T	Tx374 "G"x1	Tx294	Tx309	Tx112 "A"x1	Tx114	Tx125	Tx94	Ax74	Tx75 "C"x1	Tx203 "G"x1	CDS MAPK_1664 fdhF formate dehydrogenase H FdhF
1882661	substitution	G	G	G	G	G	G	G	G	A	G	G	Gx367	Gx319	Gx311	Gx143	Gx181	Gx187 "T"x1	Gx97 "T"x1	Ax51	Gx78	Gx167
1887149	substitution	T	T	T	T	T	T	T	T	C	T	T	Tx351 "G"x3	Tx262	Tx307	Tx168	Tx156	Tx175	Tx77	Cx74 "G"x1	Tx108	Tx143	CDS MAPK_1668 ABC-type multidrug transport system, ATPase component
1887750	substitution	G	G	G	G	G	G	G	G	C	G	G	Gx47	Gx81	Gx48	Gx84 "T"x1	Gx114 "C"x3	Gx99 "C"x2 "A"x1	Gx40	Cx27	Gx39	Gx57	CDS MAPK_1668 ABC-type multidrug transport system, ATPase component
1888967	substitution	G	G	G	G	G	G	G	G	C	G	G	Gx224 "T"x1	Gx206	Gx189 "A"x1	Gx156	Gx172 "T"x2	Gx132 "T"x1	Gx72	Cx61 "A"x1	Gx47 "C"x1	Gx154
1889352	substitution	A	A	A	A	A	A	A	A	C	A	A	Ax187	Ax172	Ax152	Ax116 "T"x1	Ax106	Ax87	Ax59	Cx36	Ax50 "G"x1 "C"x1	Ax108	CDS MAPK_1669 Transcriptional regulators
1889616	substitution	C	C	C	C	C	C	C	C	G	C	C	Cx341 "T"x2	Cx306	Cx316	Cx166 "T"x2	Cx183	Cx167 "A"x1	Cx87	Gx67	Cx59	Cx177 "A"x1	CDS MAPK_1669 Transcriptional regulators
1891235	substitution	G	G	G	G	G	G	G	G	A	G	G	Gx279 "T"x1 "A"x1	Gx271	Gx268	Gx140	Gx171 "A"x1	Gx181	Gx85	Ax45 "G"x2	Gx108	Gx131 "C"x1	CDS MAPK_1670 ABC transporter
1893809	substitution	C	C	C	C	C	C	C	C	T	C	C	Cx232 "A"x1	Cx239 "A"x1	Cx219 "A"x1	Cx139 "A"x2 "T"x1	Cx202	Cx156	Cx88	Tx71 "C"x1	Cx86	Cx152	CDS MAPK_1673 N-Dimethylarginine dimethylaminohydrolase
1894734	deletion	A	A	A	A	A	A	A	A	-	A	A	Ax263	Ax261	Ax261 "C"x1	Ax144	Ax186	Ax156	Ax74	-x57 "G"x1	Ax62	Ax142 "C"x1 "G"x1	CDS MAPK_1674 rocD1 RocD1
1897813	substitution	T	T	T	T	T	T	T	T	C	T	T	Tx314	Tx254	Tx266 "C"x1	Tx149	Tx159 "C"x1 "A"x1	Tx183 "C"x1	Tx78	Cx61 "A"x1	Tx63 "G"x1 "C"x1	Tx155 "G"x1	CDS MAPK_1676 uspC UspC
1900675	substitution	C	C	C	C	C	C	C	C	T	C	C	Cx266	Cx232	Cx224	Cx159	Cx174	Cx159	Cx93	Tx65	Cx78	Cx180	CDS MAPK_1679 Predicted Zn-dependent proteases and their inactivated homologs
1903993	substitution	A	A	A	A	A	A	A	A	G	A	A	Ax305 "G"x2	Ax311 "C"x2	Ax267	Ax130 "C"x1	Ax133 "T"x1	Ax157	Ax87	Gx45	Ax47	Ax175	CDS MAPK_1682 Hypothetical Protein
1904161	substitution	C	C	C	C	C	C	C	C	T	C	C	Cx410	Cx352	Cx376 "T"x1	Cx104 "A"x1	Cx135	Cx176 "A"x1	Cx101	Tx21	Cx70	Cx161	CDS MAPK_1682 Hypothetical Protein
1904182	substitution	C	C	C	C	C	C	C	C	T	C	C	Cx409	Cx344	Cx374	Cx109	Cx143 "A"x1	Cx175	Cx100 "G"x1	Tx10	Cx87 "T"x1	Cx161 "G"x1	CDS MAPK_1682 Hypothetical Protein
1904191	substitution	A	A	A	A	A	A	A	A	C	A	A	Ax403	Ax336 "C"x1	Ax378 "C"x1	Ax115	Ax146	Ax168	Ax92	Cx15	Ax99	Ax173 "C"x2	CDS MAPK_1682 Hypothetical Protein
1904224	substitution	C	C	C	C	C	C	C	C	G	C	C	Cx403 "T"x1 "A"x1	Cx343	Cx373 "A"x1	Cx81 "G"x1 "A"x1	Cx120 "A"x1	Cx168 "A"x1	Cx67	Gx9	Cx80 "A"x1	Cx165	CDS MAPK_1682 Hypothetical Protein
1904249	substitution	C	C	C	C	C	C	C	C	A	C	C	Cx356 "A"x1	Cx293	Cx310 "A"x1	Cx109 "-"x1	Cx133 "A"x1	Cx169	Cx61 "G"x1	Ax12	Cx67	Cx181	CDS MAPK_1682 Hypothetical Protein
1904267	substitution	A	A	A	A	A	A	A	A	G	A	A	Ax387	Ax307	Ax322	Ax111	Ax131	Ax159	Ax88	Gx30	Ax71 "T"x1	Ax177	CDS MAPK_1682 Hypothetical Protein
1904278	substitution	C	C	C	C	C	C	C	C	G	C	C	Cx378 "A"x4 "T"x1	Cx308 "A"x1	Cx311 "A"x1	Cx106	Cx152 "A"x1	Cx157 "A"x1	Cx92	Gx12	Cx65	Cx175 "T"x1	CDS MAPK_1682 Hypothetical Protein
1904295	substitution	C	C	C	C	C	C	C	C	A	C	C	Cx446 "A"x2	Cx360 "A"x1	Cx364 "A"x1	Cx111	Cx172	Cx194 "A"x1	Cx70	Ax6	Cx65	Cx159 "A"x1	CDS MAPK_1682 Hypothetical Protein
1904323	substitution	C	C	C	C	C	C	C	C	G	C	C	Cx418 "A"x2 "T"x1	Cx342	Cx379 "A"x1	Cx100 "A"x1	Cx143	Cx201 "A"x1	Cx108 "T"x1 "-"x1	Gx20	Cx72	Cx183	CDS MAPK_1682 Hypothetical Protein
1904332	substitution	G	G	G	G	G	G	G	G	C	G	G	Gx406 "T"x1	Gx335	Gx357 "T"x3	Gx96 "T"x1	Gx151	Gx199	Gx104	Cx20	Gx74	Gx169	CDS MAPK_1682 Hypothetical Protein
1904341	substitution	C	C	C	C	C	C	C	C	G	C	C	Cx411 "T"x2 "A"x1 "-"x1	Cx347 "T"x1 "A"x1	Cx364 "T"x1	Cx102 "T"x1	Cx141	Cx187 "T"x1	Cx81	Gx10	Cx71 "A"x1	Cx167	CDS MAPK_1682 Hypothetical Protein
1904345	substitution	T	T	T	T	T	T	T	T	C	T	T	Tx412 "G"x1	Tx333 "C"x1	Tx364	Tx107	Tx138	Tx189 "G"x1	Tx78	Cx8	Tx78 "A"x1	Tx160	CDS MAPK_1682 Hypothetical Protein
1904801	substitution	T	T	T	T	T	T	T	T	C	T	T	Tx379	Tx328 "G"x1	Tx319 "C"x1	Tx104 "A"x1	Tx139	Tx169	Tx85	Cx16	Tx72 "G"x2	Tx173 "C"x1
1905275	substitution	C	C	C	C	C	C	C	C	T	C	C	Cx436	Cx374	Cx434 "A"x2	Cx108	Cx150 "A"x1	Cx175	Cx89	Tx67	Cx63	Cx162 "G"x1
1906720	substitution	T	T	T	T	T	T	T	T	C	T	T	Tx236 "C"x1	Tx245	Tx261	Tx109	Tx149 "A"x1	Tx175 "C"x1	Tx64	Cx45 "G"x1	Tx59 "C"x1	Tx136 "G"x1	CDS MAPK_1684 aldehyde dehydrogenase family protein
1908261	substitution	G	G	G	G	G	G	G	G	T	G	G	Gx124	Gx134	Gx116 "T"x1	Gx74	Gx91	Gx75	Gx35 "A"x1	Tx35 "G"x2	Gx41	Gx82 "A"x1 "C"x1	CDS MAPK_1685 Beta-propeller domains of methanol dehydrogenase type
1908956	substitution	A	A	A	A	A	A	A	A	G	A	A	Ax187 "C"x1	Ax195	Ax183 "G"x1	Ax147 "C"x1 "T"x1	Ax133	Ax123 "G"x1	Ax61	Gx48	Ax67 "C"x1	Ax133 "C"x3	CDS MAPK_1686 Uncharacterized protein conserved in bacteria
1909089	substitution	C	C	C	C	C	C	C	C	G	C	C	Cx188	Cx200	Cx181 "A"x1	Cx71 "A"x2	Cx63	Cx49	Cx52 "A"x1	Gx42	Cx67	Cx108	CDS MAPK_1686 Uncharacterized protein conserved in bacteria
1910469	substitution	T	T	T	T	T	T	T	T	C	T	C	Tx268	Tx281 "C"x1	Tx278 "G"x1	Tx111 "G"x1	Tx125 "G"x1	Tx128 "C"x1	Tx55	Cx68	Tx73	Cx126	CDS MAPK_1687 conserved hypothetical protein
1912306	substitution	G	G	G	G	G	G	G	G	C	G	G	Gx166	Gx163	Gx172	Gx129 "T"x1	Gx131	Gx166 "A"x1	Gx92	Cx55	Gx61	Gx117 "A"x1	CDS MAPK_1688 Type 1 glutamine amidotransferase (GATase1)-like domain found in peptidase E_like protiens
1912666	substitution	G	G	G	G	G	G	G	G	C	G	G	Gx245	Gx230 "T"x2	Gx229 "T"x1	Gx85	Gx136	Gx187 "C"x1	Gx54	Cx59	Gx67	Gx136	CDS MAPK_1688 Type 1 glutamine amidotransferase (GATase1)-like domain found in peptidase E_like protiens
1916236	substitution	A	A	A	A	A	A	A	A	G	A	A	Ax351 "C"x1	Ax292	Ax299	Ax118 "G"x1	Ax137 "G"x1	Ax161 "C"x1	Ax84	Gx53	Ax56	Ax137	CDS MAPK_1689 DNA-binding transcriptional activator of the SARP family
1919590	substitution	C	C	C	C	C	C	C	C	T	C	C	Cx257 "T"x1	Cx223	Cx254 "A"x1	Cx149 "A"x1 "T"x1	Cx157 "T"x2	Cx161 "A"x1	Cx63 "T"x1	Tx11 "G"x1	Cx65	Cx160	CDS MAPK_1689 DNA-binding transcriptional activator of the SARP family
1919727	substitution	C	C	C	C	C	C	C	C	T	C	C	Cx252	Cx223 "A"x3	Cx239 "A"x2	Cx146 "A"x1	Cx170 "A"x1	Cx136 "A"x1	Cx63	Tx48 "G"x1	Cx72 "T"x1	Cx136	CDS MAPK_1689 DNA-binding transcriptional activator of the SARP family
1921275	substitution	G	G	G	G	G	G	G	G	A	G	G	Gx302	Gx289 "T"x1	Gx299	Gx180	Gx164 "T"x1	Gx145 "A"x1	Gx82	Ax59 "C"x1	Gx76	Gx135 "C"x1	CDS MAPK_1689 DNA-binding transcriptional activator of the SARP family
1922897	substitution	G	G	G	G	G	G	G	G	A	G	G	Gx204	Gx227 "T"x1	Gx224 "T"x1	Gx125 "C"x2 "T"x1	Gx168 "C"x4	Gx144 "C"x3 "T"x1	Gx79	Ax83	Gx74	Gx103	CDS MAPK_1690 Signal transduction histidine kinase
1923382	substitution	G	G	G	G	G	G	G	G	C	G	G	Gx248	Gx232	Gx265	Gx165 "C"x1	Gx194 "T"x1	Gx190	Gx96 "A"x1	Cx63	Gx68	Gx153	CDS MAPK_1690 Signal transduction histidine kinase
1924907	substitution	A	A	A	A	A	A	A	A	G	A	A	Ax229 "C"x2	Ax216 "C"x2	Ax242	Ax172	Ax166	Ax177	Ax57	Gx69	Ax71	Ax156 "G"x3	CDS MAPK_1691 anti-anti-sigma regulatory factor (anti-sigma-factor antagonist)
1925067	substitution	G	G	G	G	G	G	G	G	A	G	G	Gx200 "T"x1	Gx200	Gx178	Gx148	Gx163	Gx158	Gx59 "T"x1	Ax46 "C"x1	Gx76	Gx100	CDS MAPK_1691 anti-anti-sigma regulatory factor (anti-sigma-factor antagonist)
1927684	substitution	C	C	C	C	C	C	C	C	A	C	C	Cx95	Cx78 "A"x1	Cx105 "A"x1	Cx65	Cx71	Cx85	Cx24	Ax32	Cx31	Cx40	CDS MAPK_1694 conserved hypothetical protein
1927704	substitution	G	G	G	G	G	G	G	G	C	G	G	Gx94	Gx86	Gx92	Gx55 "C"x1	Gx51	Gx56	Gx41	Cx21 "G"x1	Gx33	Gx35	CDS MAPK_1694 conserved hypothetical protein
1928975	substitution	G	G	G	G	G	G	G	G	A	G	G	Gx275 "C"x1	Gx254 "A"x2	Gx240	Gx137 "C"x1 "A"x1 "T"x1	Gx179	Gx154	Gx62	Ax68	Gx78	Gx135
1930597	substitution	T	T	T	T	T	T	T	T	C	T	T	Tx229	Tx216	Tx237	Tx158	Tx154	Tx179	Tx80	Cx52	Tx86	Tx174	CDS MAPK_1697 Acyl-CoA synthetases (AMP-forming)/AMP-acid ligases II
1930871	substitution	C	C	C	C	C	C	C	C	C	C	T	Cx248	Cx234	Cx221	Cx145	Cx184 "A"x2	Cx157	Cx74	Cx54	Cx71	Tx134 "C"x7	CDS MAPK_1697 Acyl-CoA synthetases (AMP-forming)/AMP-acid ligases II
1931289	substitution	G	G	G	G	G	G	G	G	A	G	G	Gx199	Gx203	Gx204 "T"x1	Gx118	Gx153	Gx135	Gx74	Ax64	Gx70 "T"x1	Gx125	CDS MAPK_1697 Acyl-CoA synthetases (AMP-forming)/AMP-acid ligases II
1933034	substitution	C	C	C	C	C	C	C	C	A	C	C	Cx381 "A"x1	Cx342	Cx355 "A"x1	Cx98	Cx130	Cx220	Cx84	Ax51	Cx75	Cx139	CDS MAPK_1699 htpG HtpG
1933428	substitution	T	T	T	T	T	T	T	T	C	T	T	Tx354	Tx305	Tx335 "G"x1	Tx101	Tx120	Tx175 "A"x1	Tx90	Cx33	Tx64	Tx181	CDS MAPK_1699 htpG HtpG
1933514	substitution	G	G	G	G	G	G	G	G	C	G	G	Gx408	Gx322 "A"x1 "T"x1	Gx327	Gx97	Gx142	Gx189	Gx92	Cx38	Gx78	Gx162	CDS MAPK_1699 htpG HtpG
1937214	substitution	C	C	C	C	C	C	C	C	T	C	C	Cx160	Cx175	Cx168	Cx111	Cx140	Cx162	Cx60	Tx68	Cx67 "T"x1	Cx96	CDS MAPK_1702 Mn2+ and Fe2+ transporters of the NRAMP family
1939567	substitution	A	A	A	A	A	A	A	A	C	A	A	Ax376 "C"x1	Ax351	Ax366 "C"x2	Ax140	Ax145	Ax156	Ax63	Cx40 "A"x1	Ax86	Ax163
1943127	substitution	C	C	C	C	C	C	C	C	G	C	C	Cx277 "G"x2	Cx286 "A"x3 "G"x1	Cx264 "A"x1	Cx113 "A"x6	Cx129 "A"x2	Cx158 "A"x6	Cx61 "A"x6	Gx34 "C"x2 "A"x1	Cx86 "A"x2	Cx131 "A"x7	CDS MAPK_1709 conserved hypothetical protein
1943378	substitution	A	A	A	A	A	A	A	A	G	A	A	Ax396	Ax346 "C"x1	Ax377	Ax129	Ax164	Ax169 "T"x1	Ax57	Gx55	Ax79 "T"x1	Ax148 "C"x1
1944376	substitution	T	T	T	T	T	T	T	T	C	T	T	Tx233 "G"x1	Tx248	Tx239 "G"x2	Tx149 "C"x1	Tx187	Tx128	Tx71	Cx51	Tx83	Tx114	CDS MAPK_1711 haloalkane dehalogenase
1948051	substitution	A	A	A	A	A	A	A	A	C	A	A	Ax291	Ax291 "C"x1	Ax249 "C"x1	Ax128	Ax113	Ax140	Ax58	Cx43	Ax46	Ax172	CDS MAPK_1714 Coenzyme F420-dependent N5,N10-methylene tetrahydromethanopterin reductase and related flavin-dependent oxidoreductases
1948397	substitution	A	A	A	A	A	A	A	A	G	A	A	Ax240 "G"x1	Ax252	Ax222	Ax142	Ax164	Ax169	Ax67	Gx63	Ax90 "C"x1	Ax109
1948643	substitution	G	G	G	G	G	G	G	G	C	G	G	Gx344 "T"x1	Gx273	Gx294 "T"x3	Gx133	Gx150 "T"x3	Gx162	Gx69	Cx48	Gx73	Gx151 "T"x1	CDS MAPK_1715 conserved hypothetical protein
1951020	substitution	A	A	A	A	A	A	A	A	C	A	A	Ax303	Ax305	Ax313	Ax137	Ax155	Ax185	Ax69	Cx61	Ax65	Ax186 "C"x1	CDS MAPK_1717 Cytochrome P450
1953207	substitution	C	C	C	C	C	C	C	C	T	C	C	Cx432	Cx331	Cx363	Cx127	Cx180 "A"x1	Cx164 "A"x1	Cx85	Tx58 "C"x1	Cx81	Cx163 "T"x1	CDS MAPK_1719 hydrolase, alpha-beta fold family
1954047	substitution	T	T	T	T	T	T	T	T	C	T	T	Tx412	Tx369	Tx367	Tx150	Tx157	Tx179	Tx74	Cx76	Tx103	Tx183 "C"x1	CDS MAPK_1720 lppO LppO
1956235	substitution	T	T	T	T	T	T	T	T	C	T	T	Tx246	Tx241	Tx245	Tx165	Tx163	Tx135 "G"x1	Tx67	Cx62	Tx48	Tx168 "G"x2	CDS MAPK_1722 sseB SseB
1956647	substitution	T	T	T	T	T	T	T	T	C	T	T	Tx78 "G"x5	Tx71 "G"x1	Tx58	Tx78	Tx79	Tx66	Tx36	Cx16	Tx35	Tx86 "G"x5	CDS MAPK_1723 Glycosyltransferase
1960511	substitution	C	C	C	C	C	C	C	C	T	C	C	Cx314 "A"x1	Cx268 "A"x2	Cx279	Cx141	Cx162 "A"x1	Cx170 "A"x1	Cx54 "A"x1	Tx69	Cx75	Cx187 "A"x1	CDS MAPK_1725 yjcE YjcE
1960776	substitution	C	C	C	C	C	C	C	C	G	C	C	Cx375 "G"x1	Cx379	Cx373	Cx136	Cx174	Cx189	Cx127	Gx48	Cx78	Cx176 "T"x1	CDS MAPK_1726 conserved hypothetical membrane protein
1963247	substitution	A	A	A	A	A	A	A	A	G	A	A	Ax321	Ax274	Ax273	Ax142	Ax181 "T"x1	Ax155 "G"x1	Ax77 "C"x1	Gx49	Ax56	Ax126 "C"x1	CDS MAPK_1729 fdxC_1 FdxC_1
1963694	substitution	A	A	A	A	A	A	A	A	G	A	A	Ax228 "C"x1	Ax254 "G"x1	Ax228	Ax141	Ax151 "G"x1	Ax152	Ax60	Gx40	Ax50	Ax128 "C"x1	CDS MAPK_1730 Transcriptional regulator
1964085	substitution	A	A	A	A	A	A	A	A	G	A	A	Ax334	Ax304 "C"x1	Ax292	Ax175 "T"x1	Ax212	Ax204	Ax88 "C"x1	Gx36	Ax68	Ax148	CDS MAPK_1730 Transcriptional regulator
1964787	insertion-before	-	-	-	-	-	-	-	-	G	-	-	#VALUE!	#VALUE!	#VALUE!	#VALUE!	#VALUE!	#VALUE!	#VALUE!	Gx29	#VALUE!	#VALUE!	CDS MAPK_1731 Uncharacterized conserved protein
1965465	substitution	A	A	A	A	A	A	A	A	C	A	A	Ax182	Ax168	Ax164	Ax93	Ax110	Ax91	Ax53	Cx42	Ax44	Ax122 "C"x2	CDS MAPK_1732 cysH_1 CysH_1
1966912	substitution	T	T	T	T	T	T	T	T	C	T	T	Tx248	Tx226 "G"x1	Tx234 "G"x1	Tx129	Tx140	Tx168	Tx71	Cx46	Tx54	Tx149	CDS MAPK_1733 nirA_1 FERREDOXIN-DEPENDENT NITRITE/SULPHITE REDUCTASE NirA
1970363	substitution	G	G	G	G	G	G	G	G	T	G	G	Gx307 "T"x2 "A"x1	Gx275	Gx319	Gx133	Gx129 "T"x2 "C"x1 "A"x1	Gx175	Gx86	Tx59	Gx79	Gx130	CDS MAPK_1735 Cytochrome P450
1977512	substitution	C	T	T	T	T	T	T	T	C	T	C	Tx335	Tx252 "C"x1 "G"x1	Tx299	Tx98	Tx124	Tx187	Tx66	Cx54	Tx74	Cx174 "A"x1 "T"x1	CDS MAPK_1742 serine-threonine protein kinase
1980762	substitution	C	C	C	C	C	C	C	C	T	C	C	Cx288	Cx211 "G"x1	Cx237	Cx100	Cx88	Cx74 "G"x2	Cx53	Tx35	Cx52	Cx119	CDS MAPK_1746 Acyl-CoA dehydrogenases
1980932	substitution	T	T	T	T	T	T	T	T	C	T	T	Tx268	Tx243	Tx218	Tx125	Tx116	Tx81	Tx52 "C"x1	Cx43	Tx46	Tx153	CDS MAPK_1746 Acyl-CoA dehydrogenases
1981069	substitution	G	G	G	G	G	G	G	G	A	G	G	Gx24	Gx15	Gx23	Gx39 "C"x11	Gx38 "C"x13	Gx33 "C"x5	Gx15 "C"x4	Ax16 "C"x3	Gx24	Gx25 "C"x7 "T"x1	CDS MAPK_1747 N-acetylmuramoyl-L-alanine amidase
1981456	substitution	A	A	A	A	A	A	A	A	G	A	A	Ax202	Ax181	Ax204	Ax152	Ax175	Ax160	Ax63	Gx57 "A"x1	Ax79	Ax170 "C"x1	CDS MAPK_1747 N-acetylmuramoyl-L-alanine amidase
1981839	substitution	C	C	C	C	C	C	C	C	A	C	C	Cx7	Cx9	Cx6	Cx44	Cx53	Cx39 "G"x1	Cx32	Ax46	Cx39 "G"x1	Cx77 "G"x1	CDS MAPK_1748 conserved hypothetical protein
1983846	substitution	A	A	A	A	A	A	A	A	G	A	A	Ax246	Ax248 "G"x1	Ax223 "C"x1	Ax129 "C"x1	Ax119	Ax115 "C"x1	Ax80 "C"x1	Gx60 "C"x3	Ax63 "C"x1	Ax167 "C"x1	CDS MAPK_1750 Predicted flavoprotein involved in K+ transport
1984085	substitution	A	A	A	A	A	A	A	A	G	A	A	Ax285	Ax292	Ax280	Ax129	Ax135	Ax163 "G"x1	Ax120 "G"x1	Gx54 "C"x1	Ax91	Ax167 "G"x1	CDS MAPK_1750 Predicted flavoprotein involved in K+ transport
1985060	substitution	G	G	G	G	G	G	G	G	A	G	G	Gx254 "T"x1	Gx246	Gx259	Gx140	Gx154	Gx133 "T"x2	Gx61	Ax28	Gx51	Gx117 "C"x1	CDS MAPK_1751 lppN LppN
1985423	substitution	A	A	A	A	A	A	A	A	G	A	A	Ax270 "C"x1	Ax221	Ax220	Ax121 "C"x4	Ax157 "C"x2	Ax136 "C"x1	Ax55 "C"x3	Gx39 "C"x1	Ax37	Ax123 "C"x5 "G"x1	CDS MAPK_1752 conserved hypothetical protein
1986334	substitution	T	T	T	T	T	T	T	T	C	T	T	Tx238	Tx254	Tx241	Tx123	Tx123	Tx146	Tx52	Cx43	Tx69 "G"x1	Tx142	CDS MAPK_1753 Cytochrome P450
1987223	substitution	G	G	G	G	G	G	G	G	A	G	G	Gx316	Gx249	Gx272	Gx124	Gx172	Gx175	Gx75	Ax46	Gx51	Gx131	CDS MAPK_1753 Cytochrome P450
1991763	substitution	C	C	C	C	C	C	C	C	T	C	C	Cx296 "T"x1 "A"x1	Cx244	Cx256	Cx136 "T"x1 "A"x1	Cx165 "A"x1	Cx136	Cx70	Tx63	Cx81	Cx181	CDS MAPK_1758 conserved hypothetical protein
1993350	substitution	C	C	C	C	C	C	C	C	T	C	C	Cx138 "A"x1	Cx139	Cx135 "A"x2	Cx78	Cx83 "A"x1	Cx97	Cx43	Tx26 "G"x1	Cx30	Cx119	CDS MAPK_1760 adhE2 AdhE2
1998615	substitution	A	A	A	A	A	A	A	A	G	A	A	Ax321 "C"x1	Ax316	Ax284	Ax118	Ax121	Ax98	Ax62	Gx50 "A"x1 "C"x1	Ax68 "C"x1	Ax121 "C"x1 "G"x1	CDS MAPK_1764 FAD/FMN-containing dehydrogenases
2000631	substitution	T	T	T	T	T	T	T	T	C	T	T	Tx260	Tx254	Tx225	Tx141	Tx167	Tx127 "A"x1	Tx60	Cx53 "A"x1	Tx75	Tx109	CDS MAPK_1766 glpD1 GlpD1
2000951	substitution	A	A	A	A	A	A	A	A	G	A	A	Ax89	Ax78 "C"x1	Ax71	Ax113	Ax154 "T"x1 "G"x1	Ax100	Ax60 "C"x1	Gx45	Ax55 "C"x1	Ax108 "T"x1	CDS MAPK_1766 glpD1 GlpD1
2001160	substitution	T	T	T	T	T	T	T	T	G	T	T	Tx304	Tx305 "G"x2	Tx323 "G"x1	Tx173	Tx178	Tx169	Tx74 "G"x1	Gx37	Tx93	Tx198 "G"x1	CDS MAPK_1766 glpD1 GlpD1
2001639	substitution	C	C	C	C	C	C	C	C	G	C	C	Cx251	Cx213	Cx238	Cx128	Cx132 "A"x2	Cx147	Cx58	Gx70	Cx79	Cx113	CDS MAPK_1767 2-polyprenyl-6-methoxyphenol hydroxylase and related FAD-dependent oxidoreductases
2002511	substitution	A	A	A	A	A	A	A	A	G	A	A	Ax279 "C"x1	Ax317	Ax294 "G"x1 "C"x1	Ax104	Ax148	Ax158	Ax93	Gx64	Ax85 "C"x2	Ax132	CDS MAPK_1767 2-polyprenyl-6-methoxyphenol hydroxylase and related FAD-dependent oxidoreductases
2002870	substitution	T	T	T	T	T	T	T	T	G	T	T	Tx151 "G"x2	Tx159	Tx132 "G"x5 "C"x1	Tx157	Tx172 "G"x1	Tx166	Tx48	Gx28	Tx66 "G"x1	Tx68 "G"x3 "C"x1	CDS MAPK_1767 2-polyprenyl-6-methoxyphenol hydroxylase and related FAD-dependent oxidoreductases
2005296	substitution	T	T	T	T	T	T	T	T	C	T	T	Tx277	Tx230 "G"x1	Tx285	Tx128	Tx117	Tx148	Tx65	Cx28	Tx71	Tx135 "G"x1	CDS MAPK_1769 kasB_1 beta-ketoacyl-acyl-carrier-protein synthase I
2005547	substitution	G	G	G	G	G	G	G	G	A	G	G	Gx391 "T"x1	Gx311	Gx353	Gx138	Gx159 "T"x2	Gx129 "A"x37 "T"x1	Gx42 "A"x15	Ax64	Gx66 "T"x1	Gx194	CDS MAPK_1769 kasB_1 beta-ketoacyl-acyl-carrier-protein synthase I
2006412	substitution	G	G	G	G	G	G	G	G	C	G	G	Gx238	Gx222	Gx221	Gx131	Gx163 "T"x1 "C"x1	Gx161	Gx86	Cx39	Gx75 "T"x1	Gx165	CDS MAPK_1770 kasA KasA
2006653	substitution	A	A	A	A	A	A	A	A	G	A	A	Ax251	Ax247	Ax192	Ax129	Ax141 "C"x1	Ax165	Ax85 "G"x1	Gx41	Ax81	Ax133 "C"x2	CDS MAPK_1770 kasA KasA
2008154	substitution	C	C	C	C	C	C	C	C	T	C	C	Cx162	Cx180	Cx188 "A"x1	Cx84	Cx93	Cx105	Cx36	Tx24 "G"x1	Cx36	Cx108 "T"x1	CDS MAPK_1772 fabD FabD
2008456	substitution	T	T	T	T	T	T	T	T	C	T	T	Tx433 "C"x1	Tx421 "C"x1	Tx477	Tx152	Tx176	Tx129	Tx108	Cx41	Tx71	Tx128
2009667	substitution	T	T	T	T	T	T	T	T	C	T	T	Tx278 "G"x1	Tx275	Tx239 "G"x1	Tx146	Tx166	Tx197	Tx102	Cx21	Tx67 "G"x2	Tx147 "G"x4	CDS MAPK_1773 Regulator of polyketide synthase expression
2012597	substitution	G	G	G	G	G	G	G	G	A	G	G	Gx219 "T"x2	Gx200	Gx182 "T"x1	Gx127 "T"x2	Gx142 "C"x1	Gx149 "T"x1	Gx69	Ax46	Gx86	Gx134	CDS MAPK_1774 aceE AceE
2015967	substitution	G	G	G	G	G	G	G	G	T	G	G	Gx185	Gx178	Gx190	Gx140	Gx165	Gx157	Gx64	Tx50 "C"x1	Gx71	Gx81	CDS MAPK_1779 Predicted hydrolases or acyltransferases (alpha/beta hydrolase superfamily)
2016101	substitution	G	G	G	G	G	G	G	G	A	G	G	Gx223 "T"x1	Gx198 "T"x1	Gx178 "T"x1 "A"x1	Gx120 "A"x1 "C"x1	Gx115 "A"x3 "T"x1 "C"x1	Gx105 "A"x3 "C"x1 "T"x1	Gx74 "A"x1	Ax48	Gx62	Gx73	CDS MAPK_1779 Predicted hydrolases or acyltransferases (alpha/beta hydrolase superfamily)
2016307	substitution	T	T	T	T	T	T	T	T	C	T	T	Tx330	Tx276 "G"x1	Tx305 "G"x2	Tx155	Tx182	Tx193	Tx76	Cx38	Tx85	Tx136 "G"x1	CDS MAPK_1779 Predicted hydrolases or acyltransferases (alpha/beta hydrolase superfamily)
2019316	substitution	C	C	C	C	C	C	C	C	T	C	C	Cx259 "A"x2	Cx228 "G"x1	Cx223	Cx152	Cx177	Cx154	Cx87	Tx49	Cx85	Cx175	CDS MAPK_1783 ptpA PtpA
2019636	substitution	C	C	C	C	C	C	C	C	A	C	C	Cx51	Cx56	Cx36 "T"x1	Cx75	Cx48	Cx34 "T"x2	Cx50	Ax60	Cx53	Cx132	CDS MAPK_1783 ptpA PtpA
2021621	substitution	C	C	C	C	C	C	C	C	A	C	C	Cx234	Cx182 "A"x1	Cx210	Cx167 "T"x1	Cx162	Cx148	Cx57	Ax50 "C"x1	Cx71	Cx151 "G"x1	CDS MAPK_1786 Uncharacterized protein conserved in bacteria
2024729	substitution	C	C	C	C	C	C	C	C	G	C	C	Cx226 "A"x1	Cx210	Cx184 "A"x1	Cx157 "A"x1	Cx170 "A"x1	Cx174 "T"x1	Cx51 "A"x1	Gx66 "C"x1	Cx76	Cx143 "T"x1
2025751	substitution	G	G	G	G	G	G	G	G	C	G	G	Gx238	Gx257 "T"x1	Gx256	Gx117	Gx139	Gx124 "A"x1	Gx52	Cx42	Gx61	Gx103	CDS MAPK_1789 Cytochrome P450
2026505	substitution	T	T	T	T	T	T	T	T	G	T	T	Tx183	Tx172 "G"x1	Tx193	Tx99 "C"x1	Tx91	Tx87 "A"x1	Tx65 "C"x1	Gx28	Tx26	Tx114 "C"x5	CDS MAPK_1790 Predicted transcriptional regulators
2027806	substitution	G	G	G	G	G	G	G	G	T	G	G	Gx201	Gx195 "T"x1	Gx220 "T"x1	Gx130 "T"x1	Gx142 "A"x2 "C"x1 "T"x1	Gx114 "T"x1	Gx83	Tx41	Gx67	Gx126	CDS MAPK_1792 Uncharacterized protein conserved in bacteria
2028590	substitution	C	C	C	C	C	C	C	C	T	C	C	Cx230	Cx240	Cx214 "A"x1	Cx157 "G"x1	Cx163	Cx146 "A"x1	Cx89	Tx62	Cx73	Cx163 "G"x1	CDS MAPK_1794 Uncharacterized conserved protein
2028929	substitution	A	A	A	A	A	A	A	A	G	A	A	Ax104	Ax124 "C"x1	Ax97 "C"x1	Ax89 "G"x1	Ax74	Ax75 "G"x1	Ax39	Gx50	Ax61 "G"x1	Ax80 "G"x2	CDS MAPK_1794 Uncharacterized conserved protein
2030195	substitution	A	A	A	A	A	A	A	A	A	A	G	Ax171 "G"x1	Ax185 "G"x2	Ax159	Ax167	Ax141	Ax142	Ax66	Ax47	Ax49	Gx142 "C"x1
2035457	substitution	C	C	C	C	C	C	C	C	G	C	C	Cx235	Cx221 "A"x2	Cx226 "A"x1	Cx145	Cx150 "A"x1	Cx152	Cx60	Gx50	Cx80	Cx146 "G"x1	CDS MAPK_1800 conserved hypothetical protein
2041445	substitution	T	C	C	C	C	C	C	C	C	C	C	Cx205	Cx219 "A"x1	Cx210 "A"x1	Cx120 "A"x2 "T"x1	Cx111 "G"x1	Cx108	Cx46	Cx24	Cx39	Cx125	CDS MAPK_1803 glnE GlnE
2042111	substitution	G	G	G	G	G	G	G	G	A	G	G	Gx181 "T"x1	Gx180 "T"x1	Gx179	Gx91	Gx105	Gx61 "A"x1	Gx50	Ax29	Gx31	Gx103 "T"x1	CDS MAPK_1803 glnE GlnE
2042686	substitution	T	T	T	T	T	T	T	T	C	T	T	Tx375	Tx363	Tx335 "C"x2	Tx113	Tx125 "C"x1	Tx110	Tx65	Cx61 "G"x2 "T"x1	Tx47 "G"x1	Tx183	CDS MAPK_1803 glnE GlnE
2043142	substitution	G	G	G	G	G	G	G	G	A	G	G	Gx306	Gx315	Gx276	Gx150	Gx177 "C"x1	Gx148	Gx91	Ax62	Gx70	Gx161	CDS MAPK_1804 conserved hypothetical protein
2043907	substitution	C	C	C	C	C	C	C	C	G	C	C	Cx194 "A"x1	Cx195	Cx193 "A"x1	Cx132	Cx146	Cx145 "A"x1	Cx61	Gx53	Cx66	Cx117	CDS MAPK_1805 Coenzyme F420-dependent N5,N10-methylene tetrahydromethanopterin reductase and related flavin-dependent oxidoreductases
2044144	substitution	A	A	A	A	A	A	A	A	G	A	A	Ax357	Ax325 "G"x1	Ax332 "C"x1	Ax134	Ax162	Ax176 "G"x1	Ax73	Gx70	Ax80	Ax144	CDS MAPK_1805 Coenzyme F420-dependent N5,N10-methylene tetrahydromethanopterin reductase and related flavin-dependent oxidoreductases
2044276	substitution	G	G	G	G	G	G	G	G	A	G	G	Gx110	Gx89	Gx110	Gx79 "C"x4	Gx106 "C"x4 "A"x2	Gx127 "C"x3	Gx58 "C"x3	Ax32 "C"x4	Gx57	Gx122 "C"x5
2047613	substitution	G	G	G	G	G	G	G	G	T	G	G	Gx238 "A"x1	Gx248 "T"x1	Gx234	Gx182 "T"x1	Gx157	Gx138	Gx63	Tx44	Gx58	Gx141	CDS MAPK_1809 lipA LipA
2048329	substitution	G	G	G	G	G	G	G	G	T	G	G	Gx198	Gx175 "A"x1	Gx212 "T"x1	Gx125	Gx113 "C"x1 "T"x1	Gx92	Gx48	Tx44	Gx51	Gx128 "C"x1	CDS MAPK_1810 lipB LipB
2048811	substitution	T	T	T	T	T	T	T	T	C	T	T	Tx109	Tx132	Tx127 "C"x2	Tx107	Tx91	Tx65	Tx66	Cx41 "A"x1	Tx66 "C"x1	Tx109 "G"x2	CDS MAPK_1810 lipB LipB
2049303	substitution	T	T	T	T	T	T	T	T	C	T	T	Tx119	Tx100 "C"x1	Tx112	Tx86 "C"x1	Tx86	Tx104	Tx31	Cx19	Tx33	Tx57 "G"x2	CDS MAPK_1811 Predicted nucleoside-diphosphate sugar epimerase
2051264	substitution	G	G	G	G	G	G	G	G	A	G	G	Gx71	Gx100	Gx72 "A"x1	Gx98	Gx106 "C"x1	Gx108	Gx33	Ax33 "G"x1 "C"x1	Gx32	Gx68 "A"x1	CDS MAPK_1812 sucB SucB
2052693	substitution	C	C	C	C	C	C	C	C	T	C	C	Cx176	Cx137	Cx141 "G"x1 "T"x1	Cx139 "A"x2 "G"x1	Cx140	Cx124	Cx59	Tx53 "G"x4	Cx58 "G"x1	Cx108 "G"x5	CDS MAPK_1813 ephD EphD
2053142	substitution	T	T	T	T	T	T	T	T	C	T	T	Tx181 "C"x1	Tx135 "C"x1	Tx166	Tx121 "C"x2 "G"x1	Tx104	Tx125 "C"x2 "-"x1	Tx66 "C"x3	Cx45	Tx71 "G"x2 "C"x2	Tx158 "A"x1 "G"x1	CDS MAPK_1813 ephD EphD
2053863	substitution	T	T	T	T	T	T	T	T	C	T	T	Tx308	Tx294 "G"x1	Tx293 "G"x1	Tx133	Tx132	Tx133	Tx85	Cx49	Tx79	Tx179 "G"x1
2054875	substitution	T	T	T	T	T	T	T	T	C	T	T	Tx108	Tx123 "G"x1	Tx127 "G"x1 "C"x1	Tx83	Tx67	Tx92 "C"x1	Tx51	Cx20	Tx24	Tx65 "G"x1
2058004	substitution	C	C	C	C	C	C	C	C	T	C	C	Cx287	Cx257 "A"x1 "T"x1	Cx260 "A"x1	Cx150	Cx161 "A"x1	Cx170 "A"x2 "T"x1	Cx56 "T"x1	Tx64	Cx93	Cx182	CDS MAPK_1817 gcvT GcvT
2059651	substitution	T	T	T	T	T	T	T	T	C	T	T	Tx178 "G"x1	Tx201 "G"x1	Tx135	Tx136	Tx111 "A"x1	Tx87	Tx66	Cx38	Tx70	Tx168	CDS MAPK_1818 ilvE IlvE
2066881	substitution	C	C	C	C	C	C	C	C	G	C	C	Cx263	Cx250	Cx257	Cx136 "G"x1	Cx161	Cx153	Cx84	Gx68	Cx98	Cx142	CDS MAPK_1826 cbhK CbhK
2069337	substitution	T	G	G	G	G	G	G	G	T	G	T	Gx444	Gx345 "T"x1	Gx372 "C"x1	Gx139 "T"x1	Gx162	Gx165	Gx83	Tx40	Gx59	Tx195 "C"x1	CDS MAPK_1828 ctaC CtaC
2072714	substitution	A	A	A	A	A	A	A	A	G	A	A	Ax114	Ax113	Ax116	Ax156	Ax118	Ax101 "C"x1	Ax72	Gx38	Ax59	Ax76	CDS MAPK_1832 conserved hypothetical protein
2073942	substitution	A	A	A	A	A	A	A	A	C	A	A	Ax273	Ax217 "C"x1	Ax268 "C"x2	Ax134	Ax132	Ax173	Ax68	Cx57	Ax69	Ax115 "C"x1	CDS MAPK_1833 qcrB QcrB
2074015	deletion	A	A	A	A	A	A	A	A	-	A	A	Ax344	Ax317	Ax306	Ax117	Ax138	Ax181	Ax82	#VALUE!	Ax96	Ax155	CDS MAPK_1833 qcrB QcrB
2074016	deletion	G	G	G	G	G	G	G	G	-	G	G	Gx338 "T"x1	Gx312 "T"x1	Gx311 "T"x2	Gx119 "T"x1	Gx131 "T"x1	Gx180 "A"x1	Gx92	#VALUE!	Gx96	Gx160	CDS MAPK_1833 qcrB QcrB
2074232	substitution	G	G	G	G	G	G	G	G	A	G	G	Gx316 "T"x2	Gx314	Gx328 "T"x1	Gx103 "T"x3	Gx142	Gx172	Gx81 "C"x1	Ax48 "G"x1	Gx80	Gx158	CDS MAPK_1833 qcrB QcrB
2074903	substitution	G	G	G	G	G	G	G	G	T	G	G	Gx233	Gx196	Gx222	Gx122	Gx124 "C"x1	Gx139	Gx79	Tx44	Gx51	Gx117 "A"x1	CDS MAPK_1834 qcrA QcrA
2075837	substitution	C	C	C	C	C	C	C	C	A	C	C	Cx211	Cx183	Cx192	Cx152 "A"x3	Cx154	Cx146 "G"x1	Cx64	Ax53 "C"x3	Cx76	Cx109	CDS MAPK_1835 qcrC QcrC
2076773	substitution	T	T	T	T	T	T	T	T	C	T	T	Tx338	Tx292 "G"x1	Tx318	Tx140	Tx179	Tx195	Tx64	Cx54	Tx77 "C"x1	Tx201	CDS MAPK_1836 ctaE CtaE
2077746	substitution	A	A	A	A	A	A	A	A	G	A	A	Ax119 "C"x1	Ax142 "G"x2	Ax135	Ax116 "G"x1	Ax162 "G"x3	Ax138	Ax63 "G"x1	Gx54 "C"x1	Ax56	Ax99 "G"x6	CDS MAPK_1837 trpD TrpD
2079688	substitution	G	G	G	G	G	G	G	G	A	G	G	Gx128	Gx168	Gx153 "T"x1	Gx96	Gx70 "C"x1	Gx60	Gx61	Ax33	Gx44	Gx139 "T"x1	CDS MAPK_1838 DNA polymerase III, alpha subunit, Gram-positive type
2080592	deletion	G	G	G	G	G	G	G	G	-	G	G	Gx329 "C"x1	Gx325 "T"x2 "A"x1	Gx333 "A"x1 "T"x1	Gx95 "T"x1	Gx120	Gx114	Gx68	#VALUE!	Gx48	Gx150	CDS MAPK_1839 conserved hypothetical protein
2080593	deletion	G	G	G	G	G	G	G	G	-	G	G	Gx328 "T"x2 "C"x1	Gx331	Gx340	Gx102	Gx122	Gx117	Gx70 "T"x1	-x25 "G"x1	Gx48	Gx143	CDS MAPK_1839 conserved hypothetical protein
2080594	deletion	C	C	C	C	C	C	C	C	-	C	C	Cx327	Cx330 "A"x2	Cx343	Cx101	Cx119 "A"x1	Cx121	Cx71	-x25 "C"x1	Cx46	Cx145	CDS MAPK_1839 conserved hypothetical protein
2081220	substitution	A	A	A	A	A	A	A	A	G	A	A	Ax269	Ax271	Ax237 "C"x1	Ax154 "C"x6 "G"x1	Ax135 "C"x6	Ax120 "C"x7	Ax72 "C"x3	Gx57 "C"x2 "-"x1	Ax96 "C"x1 "G"x1	Ax126 "C"x5	CDS MAPK_1840 Cell wall-associated hydrolases (invasion-associated proteins)
2081415	substitution	A	A	A	A	A	A	A	A	G	A	A	Ax151	Ax189	Ax178	Ax41 "C"x1	Ax31	Ax30	Ax28	Gx36	Ax44	Ax116 "G"x2	CDS MAPK_1840 Cell wall-associated hydrolases (invasion-associated proteins)
2081990	substitution	C	C	C	C	C	C	C	C	T	C	C	Cx206	Cx161	Cx169 "A"x1	Cx140 "A"x1	Cx155	Cx143	Cx68	Tx46	Cx61	Cx121 "T"x1	CDS MAPK_1840 Cell wall-associated hydrolases (invasion-associated proteins)
2082603	substitution	G	G	G	G	G	G	G	G	C	G	G	Gx59 "C"x1	Gx63	Gx62	Gx97 "C"x4 "T"x1	Gx88 "C"x2	Gx91 "C"x9	Gx54 "C"x2	Cx63	Gx65 "C"x2	Gx59 "C"x5	CDS MAPK_1841 conserved hypothetical protein
2083000	substitution	A	A	A	A	A	A	A	A	G	A	A	Ax176	Ax187	Ax179 "G"x1	Ax139 "C"x1	Ax117 "C"x1	Ax109 "C"x2 "G"x1	Ax52 "C"x1	Gx58 "T"x1	Ax31 "G"x1 "C"x1	Ax93 "C"x1 "T"x1 "G"x1	CDS MAPK_1842 Glycosyltransferase
2083177	substitution	T	T	T	T	T	T	T	T	C	T	T	Tx59	Tx87	Tx72	Tx64	Tx39	Tx25	Tx25	Cx27	Tx39	Tx66 "G"x4	CDS MAPK_1842 Glycosyltransferase
2084485	substitution	C	C	C	C	C	C	C	C	T	C	C	Cx308 "A"x1	Cx246	Cx255 "A"x1	Cx142	Cx179	Cx174	Cx84	Tx60	Cx89 "A"x1	Cx171	CDS MAPK_1843 fadD15 FadD15
2084624	substitution	T	T	T	T	T	T	T	T	C	T	T	Tx264	Tx251	Tx264	Tx168	Tx165	Tx187 "G"x1	Tx77	Cx66	Tx73	Tx136 "C"x2	CDS MAPK_1843 fadD15 FadD15
2085096	substitution	C	C	C	C	C	C	C	C	G	C	C	Cx279	Cx274	Cx265 "A"x1	Cx127 "A"x2	Cx122 "A"x1	Cx134 "A"x2 "T"x1	Cx52	Gx26	Cx51 "A"x2 "G"x1	Cx171	CDS MAPK_1843 fadD15 FadD15
2086399	substitution	G	G	G	G	G	G	G	G	A	G	G	Gx260 "T"x2	Gx250	Gx258	Gx141 "T"x1	Gx154 "T"x1	Gx136	Gx44	Ax39	Gx44	Gx157	CDS MAPK_1844 conserved hypothetical protein
2087375	substitution	C	C	C	C	C	C	C	C	T	C	C	Cx244	Cx302	Cx238 "A"x3	Cx133	Cx153	Cx123	Cx81	Tx47 "A"x1 "C"x1	Cx77	Cx169 "A"x1	CDS MAPK_1846 Oxyanion-translocating ATPase
2089092	substitution	T	T	T	T	T	T	T	T	G	T	T	Tx238 "C"x2	Tx272	Tx244 "C"x1	Tx137	Tx161	Tx160	Tx59	Gx53 "C"x1	Tx57	Tx127 "C"x1	CDS MAPK_1848 1-acyl-sn-glycerol-3-phosphate acyltransferase
2089957	substitution	C	C	C	C	C	C	C	C	G	C	C	Cx99	Cx95	Cx88 "A"x1	Cx80	Cx71	Cx54 "A"x2	Cx49	Gx29 "C"x1	Cx67	Cx97	CDS MAPK_1849 Predicted integral membrane protein
2091150	insertion-before	-	-	-	-	-	-	-	-	T	-	-	#VALUE!	#VALUE!	#VALUE!	#VALUE!	#VALUE!	#VALUE!	#VALUE!	Tx44 "-"x15	#VALUE!	#VALUE!	CDS MAPK_1850 conserved hypothetical protein
2094733	substitution	C	C	C	C	C	C	C	C	T	C	C	Cx321	Cx296 "A"x1	Cx296 "T"x1	Cx150 "A"x1	Cx169 "A"x1	Cx172 "T"x1	Cx82	Tx50	Cx72	Cx137	CDS MAPK_1853 2-polyprenyl-6-methoxyphenol hydroxylase and related FAD-dependent oxidoreductases
2098466	substitution	G	G	G	G	G	G	G	G	A	G	G	Gx336 "T"x2	Gx271 "T"x2	Gx307 "T"x1	Gx130	Gx167 "T"x1 "C"x1	Gx194	Gx83	Ax59	Gx92	Gx189	CDS MAPK_1856 conserved hypothetical protein
2102196	substitution	T	T	T	T	T	T	T	T	C	T	T	Tx247 "G"x1	Tx258	Tx240	Tx125	Tx146	Tx151 "C"x1	Tx60	Cx60 "T"x1	Tx69 "C"x1	Tx150 "G"x4 "C"x1	CDS MAPK_1860 conserved hypothetical protein
2102769	substitution	A	A	A	A	A	A	A	A	G	A	A	Ax469 "C"x1	Ax382 "C"x1	Ax409 "C"x2	Ax167 "C"x1 "G"x1	Ax145 "C"x1 "G"x1	Ax167	Ax79	Gx57	Ax76	Ax147 "G"x2	CDS MAPK_1861 conserved hypothetical protein
2107188	substitution	G	G	G	G	G	G	G	G	A	G	G	Gx356 "T"x3	Gx317 "C"x1 "T"x1	Gx332 "A"x3 "T"x1	Gx148 "T"x2	Gx154	Gx176	Gx83	Ax58	Gx81 "T"x1	Gx198	CDS MAPK_1865 pbpB PbpB
2111798	substitution	G	G	G	G	G	G	G	G	A	G	G	Gx293	Gx264 "T"x1	Gx269	Gx139	Gx208 "T"x1	Gx147	Gx79 "A"x1	Ax50 "G"x1	Gx68	Gx164	CDS MAPK_1868 murX MurX
2113741	substitution	T	T	T	T	T	T	T	T	C	T	T	Tx287	Tx274	Tx254 "G"x1	Tx157	Tx173	Tx175	Tx85	Cx57	Tx73 "G"x1	Tx168 "G"x2	CDS MAPK_1869 murD MurD
2114046	substitution	A	A	A	A	A	A	A	A	C	A	A	Ax171 "G"x1	Ax174	Ax171	Ax86	Ax118	Ax80	Ax60	Cx34	Ax77	Ax87 "C"x1	CDS MAPK_1869 murD MurD
2120283	substitution	T	T	T	T	T	T	T	T	C	T	T	Tx278	Tx248 "G"x1	Tx290 "G"x3	Tx118 "G"x1 "C"x1	Tx134	Tx98	Tx81 "G"x1	Cx48	Tx64	Tx203 "A"x1	CDS MAPK_1874 ftsZ FtsZ
2121787	substitution	G	G	G	G	G	G	G	G	T	G	G	Gx108	Gx135	Gx112	Gx78 "C"x1	Gx91	Gx85	Gx48	Tx51	Gx48	Gx97	CDS MAPK_1876 Predicted enzyme with a TIM-barrel fold
2122789	substitution	G	G	G	G	G	G	G	G	A	G	G	Gx95	Gx103 "C"x1 "A"x1	Gx81	Gx86 "C"x3	Gx77	Gx55 "C"x1	Gx37 "C"x4	Ax31	Gx48 "T"x1	Gx74 "C"x4	CDS MAPK_1877 Uncharacterized protein conserved in bacteria
2123482	substitution	T	T	T	T	T	T	T	T	G	T	T	Tx451 "G"x3	Tx401	Tx406 "G"x1	Tx152 "C"x1	Tx196	Tx153	Tx64	Gx67	Tx67 "C"x1	Tx147	CDS MAPK_1878 conserved hypothetical membrane protein
2128365	substitution	G	G	G	G	G	G	G	G	A	G	G	Gx142 "C"x1	Gx134	Gx151 "C"x1	Gx111	Gx102	Gx86	Gx74 "C"x1	Ax31	Gx69	Gx97	CDS MAPK_1883 Phospholipid-binding protein
2129906	substitution	G	G	G	G	G	G	G	G	A	G	G	Gx23	Gx26	Gx27	Gx94 "C"x1	Gx123 "T"x1	Gx110	Gx28	Ax28	Gx32	Gx89	CDS MAPK_1884 conserved hypothetical protein
2129933	substitution	G	G	G	G	G	G	G	G	A	G	G	Gx178 "T"x1	Gx163 "C"x2 "T"x1	Gx180	Gx87	Gx71 "T"x2	Gx91	Gx46	Ax37	Gx37	Gx81 "A"x1	CDS MAPK_1884 conserved hypothetical protein
2132602	substitution	T	T	T	T	T	T	T	T	C	T	T	Tx413	Tx295	Tx355 "G"x2	Tx167 "A"x1	Tx158	Tx180	Tx72	Cx44	Tx38	Tx163
2134123	substitution	G	G	G	G	G	G	G	G	A	G	G	Gx315	Gx294	Gx300 "T"x1 "A"x1	Gx142	Gx154 "T"x1	Gx161	Gx68	Ax49	Gx95	Gx176	CDS MAPK_1889 conserved protein
2135024	substitution	G	G	G	G	G	G	G	G	A	G	G	Gx254 "T"x1	Gx211 "T"x1	Gx230 "T"x1	Gx167	Gx177	Gx132	Gx71	Ax67 "G"x1	Gx87	Gx144	CDS MAPK_1890 conserved hypothetical protein
2135403	substitution	A	A	A	A	A	A	A	A	G	A	A	Ax196	Ax186	Ax213 "C"x1	Ax176	Ax194	Ax164	Ax69	Gx31	Ax89 "C"x1	Ax100 "C"x2 "G"x1	CDS MAPK_1891 cysQ_1 CysQ_1
2135476	substitution	C	C	C	C	C	C	C	C	T	C	C	Cx240	Cx265	Cx241	Cx156 "T"x2 "G"x2 "A"x1	Cx161 "A"x1	Cx163 "A"x1	Cx59 "G"x1	Tx44 "G"x1	Cx67	Cx118 "G"x2	CDS MAPK_1891 cysQ_1 CysQ_1
2135734	insertion-before	-	-	-	-	-	-	-	-	CAT	-	-	#VALUE!	#VALUE!	#VALUE!	#VALUE!	#VALUE!	#VALUE!	#VALUE!	CATx37 "CCT"x1	#VALUE!	#VALUE!	CDS MAPK_1891 cysQ_1 CysQ_1
2137154	substitution	G	G	G	G	G	G	G	G	A	G	G	Gx8	Gx12	Gx13	Gx16	Gx24	Gx18 "T"x2	Gx10	Ax34 "G"x1	Gx19	Gx33 "C"x1	CDS MAPK_1892 cysS2 CysS2
2139492	substitution	T	T	T	T	T	T	T	T	C	T	T	Tx363 "G"x1	Tx368	Tx378 "G"x1	Tx143 "A"x1 "G"x1	Tx167 "C"x1	Tx174	Tx82 "G"x1	Cx77	Tx88	Tx154 "G"x1	CDS MAPK_1893 Response regulator containing a CheY-like receiver domain and an HTH DNA-binding domain
2140904	deletion	G	G	G	G	G	G	G	G	-	G	G	Gx135 "T"x2	Gx147	Gx149 "A"x1	Gx68	Gx47	Gx58	Gx45	#VALUE!	Gx60	Gx65	CDS MAPK_1893 Response regulator containing a CheY-like receiver domain and an HTH DNA-binding domain
2140905	deletion	G	G	G	G	G	G	G	G	-	G	G	Gx140 "T"x1	Gx147	Gx154	Gx70	Gx48	Gx62	Gx50	#VALUE!	Gx61	Gx66	CDS MAPK_1893 Response regulator containing a CheY-like receiver domain and an HTH DNA-binding domain
2145069	substitution	G	G	G	G	G	G	G	G	A	G	G	Gx199	Gx139	Gx160	Gx117 "C"x1	Gx132	Gx127 "C"x3 "T"x2	Gx49	Ax59 "G"x1	Gx69	Gx76	CDS MAPK_1895 acetolactate synthase
2145600	substitution	G	G	G	G	G	G	G	G	A	G	G	Gx238	Gx244 "C"x1 "T"x1	Gx227 "T"x3 "C"x1	Gx116	Gx161	Gx142	Gx65	Ax71 "G"x2	Gx74	Gx115	CDS MAPK_1895 acetolactate synthase
2146161	substitution	C	C	C	C	C	C	C	C	G	C	C	Cx266 "A"x1	Cx273 "A"x1	Cx240 "G"x1 "A"x1	Cx117 "A"x1	Cx166	Cx174	Cx76	Gx85	Cx100	Cx137	CDS MAPK_1895 acetolactate synthase
2146776	substitution	G	G	G	G	G	G	G	G	A	G	G	Gx465 "T"x2	Gx417	Gx434 "T"x4	Gx131	Gx114	Gx190 "T"x2	Gx83	Ax50	Gx80	Gx162
2146839	substitution	A	A	A	A	A	A	A	A	G	A	A	Ax368	Ax301	Ax329	Ax102	Ax101	Ax194 "T"x1	Ax64	Gx45 "A"x4 "C"x1	Ax70	Ax131	CDS MAPK_1896 mbtH_2 MbtH_2
2148397	substitution	A	A	A	A	A	A	A	A	G	A	A	Ax250	Ax263	Ax212 "G"x3	Ax140	Ax156	Ax213	Ax84	Gx50	Ax91 "C"x2 "T"x2 "G"x1	Ax154 "C"x1 "G"x1	CDS MAPK_1897 Non-ribosomal peptide synthetase modules and related proteins
2149096	deletion	G	G	G	G	G	G	G	G	-	G	G	Gx230 "-"x1	Gx230 "A"x1	Gx206 "-"x1	Gx112	Gx143	Gx164 "T"x1	Gx81 "-"x1	-x39 "G"x7	Gx55 "-"x1	Gx114	CDS MAPK_1897 Non-ribosomal peptide synthetase modules and related proteins
2150362	substitution	T	T	T	T	T	T	T	T	C	T	T	Tx214	Tx197	Tx199	Tx116	Tx135	Tx134 "A"x1	Tx64	Cx56 "T"x1	Tx74 "C"x1	Tx110 "G"x1	CDS MAPK_1898 Non-ribosomal peptide synthetase modules and related proteins
2152276	substitution	G	G	G	G	G	G	G	G	A	G	G	Gx276	Gx253 "C"x1 "A"x1	Gx240 "T"x1	Gx144 "C"x1	Gx144	Gx128	Gx62	Ax48	Gx74	Gx144 "T"x1	CDS MAPK_1898 Non-ribosomal peptide synthetase modules and related proteins
2153308	substitution	G	G	G	G	G	G	G	G	A	G	G	Gx313	Gx294 "T"x1	Gx300 "T"x2	Gx123 "T"x1	Gx121 "T"x2	Gx179	Gx68	Ax44 "C"x2	Gx65	Gx103	CDS MAPK_1898 Non-ribosomal peptide synthetase modules and related proteins
2153390	substitution	A	A	A	A	A	A	A	A	G	A	A	Ax370	Ax296 "C"x1	Ax318 "G"x1	Ax104	Ax132	Ax217	Ax102	Gx44	Ax71	Ax119	CDS MAPK_1898 Non-ribosomal peptide synthetase modules and related proteins
2153396	deletion	C	C	C	C	C	C	C	C	-	C	C	Cx377 "G"x1	Cx285 "G"x2 "A"x1 "-"x1 "T"x1	Cx323 "A"x2	Cx103	Cx127 "A"x1	Cx174 "A"x2 "G"x1	Cx91 "T"x1	#VALUE!	Cx74	Cx118	CDS MAPK_1898 Non-ribosomal peptide synthetase modules and related proteins
2156362	substitution	C	C	C	C	C	C	C	C	T	C	C	Cx337 "T"x1	Cx318	Cx323 "A"x1	Cx123	Cx181 "T"x1	Cx166 "A"x1	Cx115	Tx40	Cx64	Cx143	CDS MAPK_1901 pks5 Pks5
2156878	substitution	G	G	G	G	G	G	G	G	A	G	G	Gx133 "T"x2	Gx167	Gx138	Gx90	Gx64	Gx71	Gx63	Ax47	Gx63 "A"x1	Gx186 "C"x1	CDS MAPK_1901 pks5 Pks5
2160205	substitution	C	C	C	C	C	C	C	C	T	C	C	Cx235	Cx215	Cx212 "A"x4	Cx170	Cx178 "T"x1 "A"x1	Cx181 "G"x1	Cx78 "G"x1	Tx50 "G"x1	Cx78	Cx126	CDS MAPK_1901 pks5 Pks5
2160252	substitution	G	G	G	G	G	G	G	G	A	G	G	Gx304 "A"x1	Gx300 "A"x1	Gx317 "T"x1	Gx134 "C"x1	Gx150	Gx184	Gx101	Ax51 "C"x1	Gx82	Gx139	CDS MAPK_1901 pks5 Pks5
2160306	substitution	A	A	A	A	A	A	A	A	G	A	A	Ax278 "C"x1 "G"x1	Ax282 "C"x2	Ax280	Ax144	Ax186	Ax193	Ax87	Gx42	Ax77 "G"x1	Ax130 "C"x1	CDS MAPK_1901 pks5 Pks5
2161093	substitution	G	G	G	G	G	G	G	G	A	G	G	Gx307	Gx240 "A"x1	Gx254	Gx122	Gx127	Gx115	Gx91	Ax39	Gx50	Gx183	CDS MAPK_1901 pks5 Pks5
2161199	substitution	G	G	G	G	G	G	G	G	C	G	G	Gx85	Gx102	Gx89	Gx80	Gx88	Gx75 "T"x1	Gx53	Cx48 "G"x1	Gx63	Gx120 "C"x1	CDS MAPK_1901 pks5 Pks5
2163034	substitution	G	G	G	G	G	G	G	G	T	G	G	Gx267 "C"x1	Gx227 "A"x1	Gx232	Gx136	Gx147	Gx163	Gx79	Tx46	Gx90	Gx184 "C"x1	CDS MAPK_1902 Cytochrome P450
2163684	substitution	G	G	G	G	G	G	G	G	A	G	G	Gx173 "A"x1	Gx163 "A"x1	Gx151 "C"x1 "T"x1	Gx83 "T"x1 "A"x1	Gx119 "T"x1	Gx119 "C"x1	Gx65	Ax49 "G"x1	Gx54 "A"x1	Gx76 "C"x1	CDS MAPK_1903 conserved hypothetical protein
2164604	substitution	C	C	C	C	C	C	C	C	T	C	C	Cx46 "A"x1	Cx51 "G"x1 "A"x1	Cx51	Cx74	Cx74	Cx67	Cx46	Tx43	Cx45	Cx91	CDS MAPK_1904 siderophore utilization protein
2165310	substitution	G	G	G	G	G	G	G	G	T	G	G	Gx355 "T"x2 "A"x1	Gx324 "T"x3 "A"x1	Gx305 "T"x1	Gx126	Gx167 "T"x1	Gx182 "A"x1 "T"x1	Gx76	Tx58	Gx79	Gx143	CDS MAPK_1905 fatty-acid-CoA ligase (N-term pseudogene)
2165378	insertion-before	-	-	-	-	-	-	-	-	G	-	-	#VALUE!	#VALUE!	#VALUE!	#VALUE!	#VALUE!	#VALUE!	#VALUE!	Gx34 "-"x14 "A"x1	#VALUE!	-x108 "G"x1	CDS MAPK_1905 fatty-acid-CoA ligase (N-term pseudogene)
2166536	deletion	G	G	G	G	G	G	G	G	-	G	G	Gx114	Gx80	Gx97	Gx76	Gx129	Gx158 "T"x1	Gx59 "T"x1	-x43 "G"x1	Gx65	Gx104 "-"x1
2167305	substitution	A	A	A	A	A	A	A	A	C	A	A	Ax228	Ax209	Ax223	Ax121	Ax157	Ax160 "G"x1	Ax74	Cx55	Ax72	Ax107	CDS MAPK_1907 Short-chain alcohol dehydrogenase of unknown specificity
2168120	substitution	A	A	A	A	A	A	A	A	T	A	A	Ax184	Ax193	Ax186 "C"x1	Ax135	Ax155	Ax163	Ax67	Tx55 "A"x1	Ax77	Ax109 "T"x1	CDS MAPK_1907 Short-chain alcohol dehydrogenase of unknown specificity
2172270	substitution	G	G	G	G	G	G	G	G	A	G	G	Gx259 "A"x1	Gx237 "T"x2	Gx236	Gx122 "C"x1	Gx131	Gx132	Gx76	Ax59 "C"x1	Gx88	Gx141 "A"x1	CDS MAPK_1909 metH 5-methyltetrahydrofolate--homocysteine methyltransferase, MetH
2172538	substitution	C	C	C	C	C	C	C	C	G	C	C	Cx327 "T"x1	Cx304 "A"x3	Cx297 "A"x1	Cx109	Cx115	Cx175	Cx86	Gx49	Cx79 "G"x1	Cx125 "G"x1	CDS MAPK_1909 metH 5-methyltetrahydrofolate--homocysteine methyltransferase, MetH
2173829	substitution	G	G	G	G	G	G	G	G	C	G	G	Gx341	Gx296 "T"x1	Gx264	Gx121 "T"x1	Gx170	Gx193	Gx85	Cx56 "T"x1	Gx67	Gx163	CDS MAPK_1910 conserved hypothetical protein
2174467	substitution	G	G	G	G	G	G	G	G	A	G	G	Gx283	Gx275	Gx246	Gx142	Gx185	Gx184	Gx95	Ax61	Gx77	Gx209	CDS MAPK_1911 conserved hypothetical protein
2177692	substitution	T	T	T	T	T	T	T	T	C	T	T	Tx386	Tx335	Tx371	Tx110	Tx143	Tx152	Tx83	Cx64 "T"x1	Tx92	Tx138	CDS MAPK_1914 ABC-type transport system involved in resistance to organic solvents, periplasmic component
2177856	substitution	T	T	T	T	T	T	T	T	C	T	T	Tx182	Tx206	Tx197	Tx121	Tx141	Tx140	Tx62	Cx60	Tx87 "G"x1	Tx126 "C"x3 "G"x2	CDS MAPK_1914 ABC-type transport system involved in resistance to organic solvents, periplasmic component
2178931	deletion	G	G	G	G	G	G	G	G	-	G	G	Gx327	Gx289	Gx278	Gx135 "T"x1	Gx146	Gx174 "T"x1	Gx99	#VALUE!	Gx78	Gx176	CDS MAPK_1915 ABC-type transport system involved in resistance to organic solvents, periplasmic component
2178932	deletion	G	G	G	G	G	G	G	G	-	G	G	Gx335	Gx290	Gx283 "T"x1	Gx135	Gx145 "T"x1	Gx177	Gx104	#VALUE!	Gx79	Gx174 "T"x1	CDS MAPK_1915 ABC-type transport system involved in resistance to organic solvents, periplasmic component
2180695	substitution	G	G	G	G	G	G	G	G	A	G	G	Gx211	Gx209 "T"x2	Gx188 "T"x1	Gx113	Gx156	Gx125	Gx68	Ax53	Gx57	Gx111	CDS MAPK_1917 mce5A Mce protein
2182931	substitution	C	C	C	C	C	C	C	C	T	C	C	Cx418 "A"x1	Cx297	Cx369	Cx109 "A"x1	Cx172	Cx172 "A"x1	Cx71	Tx58 "G"x2	Cx67	Cx160	CDS MAPK_1918 conserved hypothetical protein
2184896	substitution	T	T	T	T	T	T	T	T	G	T	T	Tx103	Tx123	Tx97	Tx72	Tx84	Tx82	Tx61	Gx64	Tx61	Tx128	CDS MAPK_1921 hisI HisI
2185021	substitution	C	C	C	C	C	C	C	C	T	C	C	Cx304 "A"x1	Cx282 "T"x1	Cx282 "T"x1	Cx119	Cx132	Cx110	Cx91	Tx34	Cx57	Cx139	CDS MAPK_1921 hisI HisI
2186283	substitution	G	C	G	G	G	G	G	G	G	G	G	Cx134 "A"x1	Gx154	Gx147	Gx90	Gx99	Gx104 "A"x1	Gx40	Gx30	Gx28 "T"x1	Gx126	CDS MAPK_1923 conserved hypothetical membrane protein
2186659	substitution	C	C	C	C	C	C	C	C	T	C	C	Cx32	Cx25	Cx27 "G"x1	Cx75	Cx81 "G"x1	Cx94	Cx29	Tx71 "C"x1 "G"x1	Cx49	Cx79 "G"x1	CDS MAPK_1924 lpd Lpd
2188066	substitution	T	T	T	T	T	T	T	T	C	T	T	Tx330	Tx283	Tx310 "G"x1	Tx149	Tx173	Tx194	Tx87	Cx72	Tx89 "G"x1	Tx158 "G"x2	CDS MAPK_1925 RecB family exonuclease
2188627	substitution	T	T	T	T	T	T	T	T	C	T	T	Tx112	Tx109	Tx108 "G"x1	Tx77 "G"x1	Tx80 "G"x1 "C"x1	Tx92	Tx36	Cx38	Tx42	Tx118 "C"x1	CDS MAPK_1925 RecB family exonuclease
2188692	substitution	A	A	A	A	A	A	A	A	G	A	A	Ax112	Ax123	Ax99	Ax97	Ax71	Ax58	Ax46	Gx37	Ax36	Ax102	CDS MAPK_1925 RecB family exonuclease
2190410	substitution	T	T	T	T	T	T	T	T	C	T	T	Tx394 "C"x1	Tx378 "C"x2 "G"x1 "A"x1	Tx352 "G"x1	Tx146 "C"x1	Tx178	Tx184	Tx81	Cx50 "G"x1	Tx51 "A"x1	Tx217 "G"x1	CDS MAPK_1928 lppK LppK
2190892	substitution	G	G	G	G	G	G	G	G	C	G	G	Gx376 "A"x1	Gx335 "T"x1	Gx345	Gx153 "T"x1	Gx171	Gx198	Gx90	Cx55	Gx45	Gx108
2194797	substitution	G	G	G	G	G	G	G	G	A	G	G	Gx160 "C"x1	Gx160	Gx147	Gx96 "C"x2	Gx105 "A"x1	Gx100 "T"x1	Gx40	Ax37	Gx39	Gx103	CDS MAPK_1931 conserved hypothetical protein
2194995	substitution	G	G	G	G	G	G	G	G	A	G	G	Gx247 "T"x1 "A"x1	Gx268 "T"x2	Gx223	Gx136	Gx153 "T"x1	Gx161	Gx74	Ax40	Gx60	Gx140	CDS MAPK_1931 conserved hypothetical protein
2197351	substitution	A	A	A	A	A	A	A	A	C	A	A	Ax232	Ax213 "C"x1	Ax221 "C"x1	Ax130	Ax143 "C"x2	Ax147 "G"x1	Ax40	Cx8	Ax62	Ax99 "C"x1
2197357	substitution	G	G	G	G	G	G	G	G	C	G	G	Gx249 "T"x2	Gx238	Gx253	Gx133 "A"x1	Gx138	Gx144	Gx39	Cx17	Gx63	Gx112
2197358	substitution	C	C	C	C	C	C	C	C	G	C	C	Cx262 "A"x1	Cx248	Cx255	Cx131	Cx136	Cx140	Cx41	Gx21	Cx63	Cx112
2199245	substitution	G	G	G	G	G	G	G	G	C	G	G	Gx168 "C"x1	Gx166	Gx146 "A"x1	Gx112 "T"x1	Gx108	Gx108	Gx76	Cx57	Gx66	Gx98 "T"x1	CDS MAPK_1936 Predicted transcriptional regulator
2200929	substitution	A	A	A	A	A	A	A	A	G	A	A	Ax227	Ax209	Ax212	Ax95	Ax110	Ax100 "T"x1	Ax38	Gx22	Ax28	Ax136
2201190	substitution	C	C	C	C	C	C	C	C	T	C	C	Cx217 "A"x1	Cx231	Cx211	Cx134	Cx167 "T"x1	Cx166 "A"x1	Cx55	Tx58	Cx84 "T"x1	Cx155	CDS MAPK_1938 tatA twin-arginine translocation protein, TatA
2201212	substitution	G	G	G	G	G	G	G	G	A	G	G	Gx240 "C"x1	Gx250	Gx235 "C"x1 "T"x1	Gx141	Gx172	Gx148 "A"x1	Gx54	Ax66	Gx81 "C"x1	Gx176 "A"x1	CDS MAPK_1938 tatA twin-arginine translocation protein, TatA
2203732	substitution	A	A	A	A	A	A	A	A	G	A	A	Ax300	Ax288	Ax329 "C"x1	Ax149 "C"x1	Ax187 "C"x1	Ax183	Ax63	Gx69	Ax86	Ax117 "C"x2	CDS MAPK_1940 helY HelY
2203919	substitution	A	A	A	A	A	A	A	A	T	A	A	Ax137 "C"x1	Ax124 "G"x2	Ax99 "C"x1	Ax88	Ax84 "C"x3	Ax77 "C"x2	Ax69	Tx52 "C"x1	Ax52	Ax127 "C"x3	CDS MAPK_1940 helY HelY
2203944	substitution	G	G	G	G	G	G	G	G	G	G	T	Gx65	Gx48	Gx45	Gx105	Gx89 "T"x1	Gx83 "T"x1	Gx63	Gx51	Gx66 "C"x1	Tx108 "C"x1	CDS MAPK_1940 helY HelY
2206878	substitution	G	G	G	G	G	G	G	G	A	G	G	Gx436 "T"x1 "C"x1	Gx362	Gx384	Gx155	Gx163 "T"x1	Gx196 "T"x1	Gx83	Ax42	Gx67	Gx189
2206885	substitution	G	G	G	G	G	G	G	G	C	G	G	Gx424	Gx353 "T"x4	Gx389 "T"x1	Gx149	Gx189 "T"x1	Gx211 "A"x1	Gx110	Cx27	Gx76 "T"x1	Gx201
2206904	substitution	G	G	G	G	G	G	G	G	T	G	G	Gx372	Gx298	Gx320	Gx145	Gx171 "T"x1	Gx192	Gx96	Tx6	Gx88 "T"x1	Gx175 "T"x1
2208740	substitution	T	T	T	T	T	T	T	T	C	T	T	Tx262 "G"x2	Tx223	Tx247 "G"x1	Tx134	Tx117	Tx114	Tx55	Cx31	Tx43 "G"x1	Tx139 "G"x5	CDS MAPK_1945 pepE PepE
2209117	substitution	C	C	C	C	C	C	C	C	A	C	C	Cx151	Cx192	Cx165 "A"x1	Cx114	Cx148	Cx142	Cx74	Ax58	Cx59	Cx142 "G"x1	CDS MAPK_1945 pepE PepE
2211790	substitution	C	C	C	C	C	C	C	C	A	C	C	Cx163 "T"x1 "A"x1	Cx124	Cx128	Cx125	Cx143 "A"x1 "G"x1	Cx132 "A"x2	Cx54	Ax55	Cx62	Cx87	CDS MAPK_1946 Methyl-accepting chemotaxis protein
2212488	substitution	C	C	C	C	C	C	C	C	T	C	C	Cx509	Cx432	Cx454 "A"x1	Cx89	Cx112	Cx170	Cx81	Tx51	Cx61	Cx195	CDS MAPK_1946 Methyl-accepting chemotaxis protein
2214270	substitution	G	G	G	G	G	G	G	G	A	G	G	Gx281	Gx273 "T"x1	Gx248	Gx110 "T"x1	Gx143	Gx153	Gx70	Ax49	Gx77	Gx136	CDS MAPK_1948 conserved protein
2214804	substitution	C	C	C	C	C	C	C	C	T	C	C	Cx272	Cx242 "A"x1	Cx265	Cx109 "-"x1	Cx122	Cx115	Cx54	Tx41	Cx51	Cx144	CDS MAPK_1949 Short-chain dehydrogenases of various substrate specificities
2218420	substitution	T	T	T	T	T	T	T	T	C	T	T	Tx261	Tx230	Tx247 "G"x1	Tx141	Tx114	Tx115	Tx72	Cx29	Tx33	Tx148 "C"x1	CDS MAPK_1954 DNA-directed RNA polymerase specialized sigma subunit, sigma24 homolog
2219897	substitution	G	G	G	G	G	G	G	G	T	G	G	Gx127	Gx119	Gx120	Gx81	Gx118 "C"x1 "A"x1	Gx102	Gx57	Tx38	Gx42	Gx103	CDS MAPK_1955 PPE-repeat proteins
2221871	substitution	G	G	G	G	G	G	G	G	A	G	G	Gx98	Gx93	Gx127 "T"x1	Gx100 "-"x1 "T"x1	Gx103	Gx85	Gx48	Ax42	Gx39	Gx97	CDS MAPK_1956 cobI CobI
2224907	substitution	A	A	A	A	A	A	A	A	G	A	A	Ax417	Ax369	Ax404	Ax162	Ax188	Ax195	Ax74	Gx54	Ax93 "C"x1	Ax155	CDS MAPK_1959 ABC-type nitrate/sulfonate/bicarbonate transport system, permease component
2227805	substitution	G	G	G	G	G	G	G	G	A	G	G	Gx289	Gx296 "A"x1	Gx308 "C"x1	Gx150 "T"x2	Gx177 "T"x1	Gx169 "C"x1	Gx61	Ax56 "C"x1	Gx79	Gx159	CDS MAPK_1963 cobN CobN
2230693	substitution	T	T	T	T	T	T	T	T	C	T	T	Tx195 "G"x1	Tx179 "C"x2 "G"x1	Tx175 "G"x1	Tx162	Tx152 "G"x1	Tx153	Tx83	Cx55	Tx83 "G"x1	Tx127 "G"x4	CDS MAPK_1963 cobN CobN
2230952	substitution	C	C	C	C	C	C	C	C	T	C	C	Cx241 "A"x1	Cx231 "A"x1	Cx236	Cx155 "A"x1	Cx159 "T"x1	Cx179	Cx78	Tx55 "G"x2	Cx57	Cx150	CDS MAPK_1963 cobN CobN
2231635	substitution	G	G	G	G	G	G	G	G	A	G	G	Gx243 "T"x2	Gx233 "T"x2	Gx251	Gx114 "T"x2	Gx127 "C"x1	Gx141	Gx59	Ax48	Gx66	Gx118	CDS MAPK_1964 hypothetical protein
2232957	substitution	C	C	C	C	C	C	C	C	T	C	C	Cx109	Cx140	Cx99	Cx80	Cx117	Cx83	Cx31	Tx46 "G"x1	Cx45	Cx89 "G"x2	CDS MAPK_1966 Protein affecting phage T7 exclusion by the F plasmid
2236416	substitution	A	A	A	A	A	A	A	A	G	A	A	Ax240	Ax214	Ax196	Ax158	Ax138	Ax126	Ax79	Gx88 "A"x1	Ax60	Ax124 "C"x1	CDS MAPK_1968 apolipoprotein n-acyltransferase Lnt-dolichol-phosphate-mannosyl transferase Dpm1
2236678	substitution	C	C	C	C	C	C	C	C	T	C	C	Cx233	Cx187	Cx199 "A"x1	Cx130	Cx105 "A"x1	Cx113	Cx89	Tx49 "C"x1	Cx67	Cx122	CDS MAPK_1969 apolipoprotein n-acyltransferase Lnt-dolichol-phosphate-mannosyl transferase Dpm1
2238600	substitution	C	C	C	C	C	C	C	C	G	C	C	Cx398 "A"x2	Cx372	Cx430 "T"x1	Cx174	Cx193	Cx168 "A"x1	Cx85	Gx46	Cx76 "A"x1	Cx165
2239460	substitution	C	C	C	C	C	C	C	C	G	C	C	Cx66	Cx85 "T"x1	Cx80 "A"x1	Cx72 "A"x1	Cx61 "G"x1	Cx68	Cx47 "G"x1	Gx31 "C"x2	Cx56	Cx81	CDS MAPK_1972 pks12 Pks12
2243333	substitution	C	C	C	C	C	C	C	C	G	C	C	Cx255 "A"x3	Cx243 "A"x1	Cx231 "T"x1	Cx169	Cx172 "T"x1	Cx172	Cx74 "T"x1	Gx50	Cx85	Cx150 "T"x1 "A"x1	CDS MAPK_1972 pks12 Pks12
2245562	substitution	C	C	C	C	C	C	C	C	G	C	C	Cx49	Cx68	Cx67 "A"x1	Cx71	Cx48 "G"x1	Cx51	Cx49	Gx43	Cx46 "G"x1	Cx62	CDS MAPK_1972 pks12 Pks12
2246981	substitution	T	T	T	T	T	T	T	T	T	T	C	Tx156 "G"x2	Tx152 "G"x7	Tx159 "G"x5 "C"x1	Tx98 "G"x2	Tx103 "G"x1	Tx111 "G"x3	Tx43 "G"x2	Tx50 "G"x2	Tx33 "G"x1 "A"x1	Cx134 "G"x3	CDS MAPK_1972 pks12 Pks12
2249871	substitution	C	C	C	C	C	C	C	C	T	C	C	Cx171	Cx209 "A"x1	Cx171	Cx96	Cx87 "A"x1	Cx90 "G"x1	Cx29	Tx34 "A"x2 "G"x1	Cx33 "A"x2	Cx110 "A"x1	CDS MAPK_1972 pks12 Pks12
2253089	substitution	T	T	T	T	T	T	T	T	C	T	T	Tx163	Tx165	Tx168	Tx173 "G"x2	Tx192 "G"x2	Tx153 "G"x5	Tx97 "G"x2	Cx22	Tx84	Tx110 "G"x4	CDS MAPK_1973 phosphoenolpyruvate synthase
2253090	substitution	G	G	G	G	G	G	G	G	C	G	G	Gx142	Gx156	Gx152 "C"x1	Gx172 "C"x1 "T"x1	Gx188 "T"x2	Gx153	Gx94 "A"x1 "T"x1	Cx20	Gx82	Gx115	CDS MAPK_1973 phosphoenolpyruvate synthase
2255672	substitution	T	T	T	T	T	T	T	T	G	T	T	Tx33	Tx10	Tx11	Tx53	Tx55	Tx76	Tx36	Gx23	Tx30	Tx65	CDS MAPK_1975 transposase, IS900
2255722	substitution	T	T	T	T	T	T	T	T	C	T	T	Tx378	Tx310 "G"x1	Tx297 "G"x1	Tx87	Tx151	Tx161	Tx80	Cx42 "T"x2	Tx83	Tx161
2256306	substitution	T	T	T	T	T	T	T	T	C	T	T	Tx271 "G"x1	Tx237 "C"x2 "G"x1	Tx262	Tx120 "C"x1	Tx140	Tx147	Tx73 "C"x1	Cx72	Tx74	Tx131 "G"x3 "C"x1
2257999	substitution	A	A	A	A	A	A	A	A	C	A	A	Ax273	Ax257 "C"x1	Ax268	Ax99	Ax141 "C"x1	Ax159	Ax84	Cx52	Ax71	Ax165 "C"x4 "G"x1	CDS MAPK_1978 norD NorD
2258755	substitution	G	G	G	G	G	G	G	G	C	G	G	Gx265 "T"x1	Gx280 "T"x1	Gx256	Gx115	Gx114 "T"x1	Gx124 "T"x2	Gx103	Cx36 "G"x1	Gx81	Gx147	CDS MAPK_1978 norD NorD
2259671	substitution	A	A	A	A	A	A	A	A	G	A	A	Ax261 "C"x1	Ax198	Ax204 "C"x1	Ax111	Ax128	Ax146	Ax100	Gx49	Ax80	Ax115 "C"x3 "T"x1	CDS MAPK_1979 conserved hypothetical protein
2259817	substitution	A	A	A	A	A	A	A	A	G	A	A	Ax396	Ax375	Ax366	Ax110	Ax143	Ax174	Ax70	Gx49	Ax84	Ax159
2260915	insertion-before	-	-	-	-	-	-	-	-	G	-	-	#VALUE!	#VALUE!	#VALUE!	#VALUE!	#VALUE!	#VALUE!	#VALUE!	Gx37 "-"x1	#VALUE!	#VALUE!	CDS MAPK_1981 7-alpha-hydroxysteroid dehydrogenase
2264430	substitution	T	T	T	T	T	T	T	T	C	T	T	Tx187	Tx207	Tx209	Tx75 "C"x2	Tx107 "C"x1	Tx84 "C"x1	Tx31 "C"x2	Cx35	Tx49 "C"x1	Tx73 "C"x13	CDS MAPK_1984 conserved hypothetical protein
2269136	substitution	C	C	C	C	C	C	C	C	T	C	C	Cx247	Cx260	Cx246 "A"x2	Cx125	Cx113 "A"x1	Cx109 "G"x1	Cx37	Tx33	Cx34	Cx154	CDS MAPK_1988 lipT LipT
2277163	substitution	T	T	T	T	T	T	T	T	G	T	T	Tx18	Tx14	Tx17 "C"x1	Tx76	Tx79	Tx74	Tx38	Gx30	Tx37	Tx72 "-"x1	CDS MAPK_1997 transposase, IS900
2277213	substitution	C	C	C	C	C	C	C	C	T	C	C	Cx363 "A"x2	Cx288 "A"x3	Cx305 "A"x1	Cx147 "A"x1	Cx165	Cx191 "A"x1	Cx87	Tx44 "C"x3 "A"x1	Cx83	Cx180 "A"x1
2277216	substitution	T	T	T	T	T	T	T	T	C	T	T	Tx382 "G"x3	Tx306 "C"x1 "G"x1	Tx326 "G"x1	Tx160 "C"x1	Tx171	Tx202	Tx98	Cx44 "T"x1	Tx85 "G"x1	Tx192
2287169	substitution	C	C	C	C	C	C	C	C	G	C	C	Cx296	Cx260 "A"x1	Cx263 "A"x1	Cx158 "A"x1 "G"x1	Cx179 "A"x1	Cx192	Cx94	Gx64	Cx104	Cx135	CDS MAPK_2007 Predicted periplasmic lipoprotein involved in iron transport
2289344	substitution	C	C	C	C	C	C	C	C	T	C	C	Cx311 "A"x1	Cx342 "A"x1	Cx355	Cx160 "A"x1	Cx124	Cx125	Cx73 "G"x1	Tx62	Cx62	Cx167	CDS MAPK_2009 conserved hypothetical protein
2290361	substitution	G	G	G	G	G	G	G	G	A	G	G	Gx288	Gx241 "T"x1	Gx287 "T"x1	Gx131	Gx146	Gx165 "C"x1 "T"x1	Gx56	Ax60 "G"x1 "C"x1	Gx78	Gx119 "T"x2	CDS MAPK_2010 nrtC NrtC
2290912	substitution	C	C	C	C	C	C	C	C	T	C	C	Cx205	Cx184 "G"x1 "A"x1	Cx200 "A"x1	Cx147	Cx138	Cx129 "A"x1	Cx59 "A"x1 "G"x1	Tx40 "G"x1	Cx63	Cx136 "A"x1	CDS MAPK_2011 sigG
2290987	substitution	G	G	G	G	G	G	G	G	C	G	G	Gx209	Gx258 "T"x1	Gx203	Gx138 "A"x1	Gx170 "C"x1 "A"x1	Gx119 "T"x1	Gx76 "T"x1	Cx66	Gx97 "T"x1	Gx125 "A"x1	CDS MAPK_2011 sigG
2291388	substitution	G	G	G	G	G	G	G	G	A	G	G	Gx270	Gx197 "T"x1	Gx212	Gx147	Gx159 "T"x2	Gx147 "T"x2	Gx77	Ax46 "C"x1	Gx65	Gx131	CDS MAPK_2011 sigG
2292441	substitution	T	T	T	T	T	T	T	T	C	T	T	Tx339	Tx319	Tx299	Tx126	Tx178	Tx158	Tx62	Cx76	Tx83 "G"x1	Tx145	CDS MAPK_2013 formate/nitrite transporter
2292548	substitution	A	A	A	A	A	A	A	A	T	A	A	Ax185	Ax196	Ax198	Ax138	Ax158	Ax173	Ax70	Tx47	Ax68	Ax117 "C"x1	CDS MAPK_2013 formate/nitrite transporter
2293281	substitution	T	T	T	T	T	T	T	T	C	T	T	Tx229	Tx221 "C"x1	Tx243	Tx148	Tx144	Tx138	Tx72	Cx52 "G"x1	Tx74	Tx143	CDS MAPK_2014 Universal stress protein UspA and related nucleotide-binding proteins
2295164	substitution	G	G	G	G	G	G	G	G	C	G	G	Gx209 "C"x1	Gx218	Gx209	Gx157	Gx171	Gx155	Gx86	Cx38 "A"x1 "G"x1	Gx76	Gx129	CDS MAPK_2016 Predicted oxidoreductases (related to aryl-alcohol dehydrogenases)
2297945	substitution	C	C	C	C	C	C	C	C	T	C	C	Cx289	Cx273 "A"x2	Cx279 "A"x2	Cx143 "A"x1	Cx169 "A"x3	Cx173	Cx79	Tx60 "G"x2	Cx91	Cx117 "G"x1	CDS MAPK_2019 Acyl-CoA thioesterase
2300002	substitution	C	C	C	C	C	C	C	C	G	C	C	Cx369	Cx298	Cx334	Cx153	Cx152	Cx148	Cx98	Gx53	Cx61	Cx167 "A"x1	CDS MAPK_2021 conserved hypothetical protein
2300177	substitution	C	C	C	C	C	C	C	C	T	C	C	Cx363 "A"x1 "T"x1	Cx347 "T"x2 "A"x1	Cx378 "T"x2 "A"x2	Cx147	Cx187	Cx180 "A"x1	Cx115	Tx50 "A"x1	Cx82	Cx137 "T"x4	CDS MAPK_2021 conserved hypothetical protein
2301416	substitution	A	A	A	A	A	A	A	A	G	A	A	Ax233	Ax203	Ax202	Ax134	Ax135	Ax131	Ax60	Gx41	Ax73	Ax112 "C"x3	CDS MAPK_2022 conserved hypothetical protein
2302097	substitution	C	C	C	C	C	C	C	C	T	C	C	Cx316	Cx311 "A"x1	Cx299 "A"x1	Cx136	Cx152 "A"x2	Cx179 "G"x1	Cx64	Tx48	Cx64	Cx119 "G"x1	CDS MAPK_2023 conserved hypothetical protein
2322296	substitution	G	G	G	G	G	G	G	G	A	G	G	Gx351 "T"x3	Gx260 "T"x2	Gx316 "T"x1	Gx93	Gx113	Gx160	Gx89 "-"x1	Ax29	Gx82	Gx153
2325365	substitution	T	T	T	T	T	T	T	T	G	T	T	Tx251 "G"x1	Tx240 "G"x1	Tx224 "G"x1	Tx141	Tx142	Tx152 "G"x1	Tx46	Gx65	Tx70 "G"x1	Tx118 "G"x2	CDS MAPK_2043 Catalase
2329154	substitution	T	T	T	T	T	T	T	T	C	T	T	Tx416 "G"x1	Tx275	Tx344 "G"x1	Tx106	Tx119	Tx198	Tx89	Cx63	Tx88	Tx161 "G"x1	CDS MAPK_2047 conserved hypothetical protein
2330055	substitution	C	C	C	C	C	C	C	C	A	C	C	Cx329 "A"x1	Cx325	Cx298 "A"x1	Cx96	Cx155	Cx202 "A"x2	Cx93	Ax54	Cx68	Cx140
2330179	substitution	T	T	T	T	T	T	T	T	G	T	T	Tx335 "G"x1	Tx317 "C"x1	Tx304 "G"x1	Tx101	Tx109	Tx181	Tx77 "C"x1	Gx44 "C"x1	Tx54	Tx168 "G"x3
2330512	insertion-before	-	-	-	-	-	-	-	-	T	-	-	#VALUE!	#VALUE!	#VALUE!	#VALUE!	#VALUE!	#VALUE!	#VALUE!	Tx37	#VALUE!	#VALUE!
2331355	deletion	C	C	C	C	C	C	C	C	-	C	C	Cx355	Cx304 "G"x1	Cx321 "G"x2 "A"x2 "T"x1	Cx99 "G"x1 "A"x1	Cx143 "A"x1	Cx196 "T"x1 "G"x1 "A"x1	Cx74	#VALUE!	Cx84	Cx101
2331634	substitution	G	G	G	G	G	G	G	G	A	G	G	Gx250 "T"x1	Gx189 "T"x2 "C"x1	Gx213	Gx111 "T"x1	Gx130 "T"x3	Gx160 "T"x1 "C"x1	Gx61 "A"x1	Ax61	Gx70	Gx93	CDS MAPK_2048 Nucleoside-diphosphate-sugar epimerases
2335841	substitution	G	G	G	G	G	G	G	G	A	G	G	Gx251 "T"x1	Gx230	Gx240	Gx130	Gx151 "A"x1	Gx176	Gx78	Ax57	Gx82	Gx139 "A"x1	CDS MAPK_2053 fadB_2 FadB_2
2336813	substitution	C	C	C	C	C	C	C	C	T	C	C	Cx253 "T"x1	Cx231 "A"x1 "T"x1	Cx202 "A"x3	Cx133 "A"x1	Cx181 "A"x1	Cx180 "A"x1	Cx93	Tx41	Cx73	Cx133 "T"x1	CDS MAPK_2053 fadB_2 FadB_2
2338670	substitution	A	A	A	A	A	A	A	A	G	A	A	Ax399 "C"x2 "G"x1	Ax380	Ax376 "C"x3 "G"x3 "T"x1	Ax130 "C"x2 "G"x1	Ax180 "C"x1	Ax228 "C"x1 "G"x1	Ax112 "G"x1	Gx66	Ax80 "C"x2	Ax174 "C"x2 "G"x1	CDS MAPK_2054 fadA_2 acetyl-CoA acetyltransferases FadA
2340028	substitution	C	C	C	C	C	C	C	C	G	C	C	Cx265 "A"x1	Cx258	Cx268 "A"x1	Cx128 "A"x1	Cx168 "A"x4	Cx144 "G"x1	Cx65	Gx77	Cx104	Cx120	CDS MAPK_2056 far
2340046	insertion-before	-	-	-	-	-	-	-	-	A	-	-	#VALUE!	#VALUE!	#VALUE!	#VALUE!	#VALUE!	#VALUE!	#VALUE!	Ax62	#VALUE!	#VALUE!	CDS MAPK_2056 far
2340329	substitution	A	A	A	A	A	A	A	A	G	A	A	Ax245	Ax234 "G"x1	Ax226 "C"x1	Ax145	Ax147	Ax159 "G"x1	Ax94 "G"x1	Gx55	Ax69	Ax125 "C"x1	CDS MAPK_2056 far
2340351	substitution	G	G	G	G	G	G	G	G	A	G	G	Gx250 "A"x1	Gx229 "A"x1 "T"x1	Gx248	Gx144	Gx146	Gx145	Gx75	Ax52	Gx83	Gx135	CDS MAPK_2056 far
2342435	substitution	A	A	A	A	A	A	A	A	G	A	A	Ax349	Ax349	Ax333 "G"x1	Ax151	Ax160	Ax153	Ax82	Gx60 "T"x1	Ax95	Ax153
2342834	substitution	A	A	A	A	A	A	A	A	C	A	A	Ax358	Ax303 "G"x1	Ax352	Ax145 "T"x1	Ax152	Ax188	Ax86 "G"x1	Cx58	Ax68	Ax197	CDS MAPK_2059 fadD11_2 FadD11_2
2343645	substitution	T	T	T	T	T	T	T	T	C	T	T	Tx400	Tx348	Tx325	Tx109	Tx137	Tx173 "C"x1	Tx76	Cx69	Tx58	Tx110	CDS MAPK_2059 fadD11_2 FadD11_2
2344497	substitution	T	T	T	T	T	T	T	T	C	T	T	Tx297 "G"x2 "C"x1	Tx260	Tx280 "G"x2	Tx114	Tx139	Tx149	Tx55 "G"x1	Cx51 "A"x1	Tx78 "G"x2 "C"x1	Tx119 "G"x4	CDS MAPK_2060 conserved hypothetical protein
2344722	substitution	T	T	T	T	T	T	T	T	A	T	T	Tx302	Tx343 "G"x1	Tx288	Tx108	Tx134	Tx132	Tx57	Ax48	Tx84	Tx125	CDS MAPK_2060 conserved hypothetical protein
2348322	substitution	G	G	G	G	G	G	G	G	A	G	G	Gx155 "T"x1	Gx120	Gx146 "A"x1	Gx106 "C"x1 "T"x1	Gx120 "T"x1	Gx119	Gx87	Ax43	Gx61	Gx147
2348525	substitution	G	G	G	G	G	G	G	G	A	G	G	Gx239	Gx247	Gx251 "T"x1	Gx103	Gx131	Gx116	Gx66	Ax54	Gx69 "T"x1	Gx106	CDS MAPK_2066 Uncharacterized protein conserved in bacteria
2349827	substitution	C	C	C	C	C	C	C	C	A	C	C	Cx257	Cx261	Cx235 "A"x1	Cx118 "A"x1	Cx160	Cx159 "A"x1	Cx55	Ax48	Cx88	Cx127	CDS MAPK_2067 conserved hypothetical carboxylase
2352420	substitution	C	C	C	C	C	C	C	C	G	C	C	Cx222 "A"x2	Cx188	Cx212 "A"x1	Cx120	Cx122	Cx113	Cx65	Gx58	Cx77	Cx119 "T"x1	CDS MAPK_2069 thiI thiamine biosynthesis ATP pyrophosphatase, ThiI
2354248	substitution	A	A	A	A	A	A	A	A	G	A	A	Ax512	Ax434	Ax528	Ax99	Ax145 "T"x1	Ax157	Ax91	Gx52	Ax72	Ax124
2354350	deletion	T	T	T	T	T	T	T	T	-	T	T	Tx398	Tx348	Tx326 "G"x1	Tx129	Tx141	Tx164	Tx72	-x34 "C"x1	Tx74	Tx142	CDS MAPK_2072 hsp18_1 Hsp18_1
2354351	deletion	G	G	G	G	G	G	G	G	-	G	G	Gx399 "T"x1	Gx341 "T"x2	Gx322 "A"x2	Gx128 "T"x1	Gx137 "T"x1	Gx167	Gx73	#VALUE!	Gx75	Gx143 "T"x1	CDS MAPK_2072 hsp18_1 Hsp18_1
2355616	substitution	C	C	C	C	C	C	C	C	T	C	C	Cx301 "A"x1	Cx289 "G"x1	Cx315	Cx89	Cx107	Cx112	Cx40	Tx24	Cx31	Cx137 "A"x1	CDS MAPK_2074 papA2 PapA2
2356013	insertion-before	-	-	-	-	-	-	-	-	CG	-	-	#VALUE!	#VALUE!	#VALUE!	#VALUE!	#VALUE!	#VALUE!	#VALUE!	CGx37 "-"x1	#VALUE!	#VALUE!	CDS MAPK_2074 papA2 PapA2
2356073	substitution	C	C	C	C	C	C	C	C	A	C	C	Cx258	Cx236	Cx264 "G"x1	Cx148 "A"x1	Cx155 "A"x1	Cx161	Cx74	Ax48	Cx73	Cx161	CDS MAPK_2074 papA2 PapA2
2356742	substitution	G	G	G	G	G	G	G	G	A	G	G	Gx293 "C"x1	Gx304 "C"x1	Gx316	Gx103 "A"x1	Gx121 "C"x1	Gx150	Gx72	Ax46 "C"x2	Gx74	Gx132	CDS MAPK_2074 papA2 PapA2
2356850	insertion-before	-	-	-	-	-	-	-	-	T	-	-	#VALUE!	#VALUE!	#VALUE!	#VALUE!	#VALUE!	#VALUE!	#VALUE!	Tx36 "-"x1	#VALUE!	#VALUE!	CDS MAPK_2074 papA2 PapA2
2357121	substitution	C	T	T	T	T	T	T	T	C	T	C	Tx489 "G"x1	Tx379	Tx432 "G"x1	Tx160	Tx187	Tx200	Tx65	Cx42	Tx98	Cx139 "A"x1
2357232	substitution	C	C	C	C	C	C	C	C	T	C	C	Cx448 "A"x1	Cx452 "A"x2	Cx474 "A"x3 "T"x2	Cx141 "T"x1 "A"x1	Cx167 "T"x1	Cx185	Cx121 "T"x1	Tx50	Cx87	Cx172
2361038	deletion	G	G	G	G	G	G	G	G	-	G	G	Gx360	Gx309 "C"x1 "A"x1	Gx313 "T"x1	Gx151 "T"x2	Gx162 "T"x1	Gx178 "A"x2 "T"x1	Gx71	#VALUE!	Gx101	Gx176	CDS MAPK_2079 Cellulase M and related proteins
2361039	deletion	C	C	C	C	C	C	C	C	-	C	C	Cx362	Cx302	Cx307	Cx147 "A"x2	Cx158 "G"x2	Cx177	Cx74	#VALUE!	Cx100	Cx170 "G"x1	CDS MAPK_2079 Cellulase M and related proteins
2362433	substitution	C	C	C	C	C	C	C	C	T	C	C	Cx305 "A"x1	Cx299	Cx301	Cx143	Cx162 "A"x1	Cx161	Cx57	Tx37 "C"x1	Cx54 "G"x1	Cx139	CDS MAPK_2080 Citrate lyase beta subunit
2362898	substitution	C	C	C	C	C	C	C	C	T	C	C	Cx178 "A"x2	Cx178 "A"x2	Cx163	Cx122	Cx141	Cx114 "T"x1	Cx55	Tx59 "G"x1 "C"x1	Cx67 "G"x1	Cx80 "G"x1
2363210	substitution	C	C	C	C	C	C	C	C	T	C	C	Cx319 "A"x2	Cx278 "A"x1	Cx276 "A"x1	Cx131	Cx179 "G"x1	Cx153	Cx67	Tx49	Cx72 "T"x1	Cx153	CDS MAPK_2081b methyltransferase
2364113	substitution	A	A	A	A	A	A	A	A	G	A	A	Ax416	Ax346 "C"x2	Ax421 "C"x1	Ax136	Ax176	Ax150	Ax86	Gx54	Ax90 "C"x1	Ax155	CDS MAPK_2081 glucose-6-phosphate 1-dehydrogenase
2367766	deletion	C	C	C	C	C	C	C	C	-	C	C	Cx274 "A"x1	Cx241 "A"x1	Cx276	Cx143	Cx148 "A"x1	Cx142 "A"x1	Cx77	#VALUE!	Cx77 "T"x1	Cx97	CDS MAPK_2083 2-polyprenyl-6-methoxyphenol hydroxylase and related FAD-dependent oxidoreductases
2367989	substitution	T	T	T	T	T	T	T	T	G	T	T	Tx269 "G"x2	Tx297 "G"x1	Tx298	Tx145	Tx140	Tx174	Tx39	Gx58 "T"x1	Tx83 "G"x1	Tx119	CDS MAPK_2083 2-polyprenyl-6-methoxyphenol hydroxylase and related FAD-dependent oxidoreductases
2368531	substitution	G	G	G	G	G	G	G	G	C	G	G	Gx252 "T"x1	Gx221	Gx235	Gx92	Gx109	Gx104	Gx35	Cx35 "G"x1	Gx52 "T"x1	Gx136	CDS MAPK_2084 hrpA HrpA
2370793	substitution	C	C	C	C	C	C	C	C	G	C	C	Cx187	Cx205 "T"x1	Cx190 "T"x1	Cx130	Cx125 "A"x2	Cx112 "G"x1	Cx75	Gx71	Cx102 "G"x1	Cx131 "A"x2	CDS MAPK_2084 hrpA HrpA
2371858	substitution	A	A	A	A	A	A	A	A	G	A	A	Ax224	Ax240	Ax219 "C"x2	Ax96	Ax105	Ax84 "G"x1	Ax92	Gx79	Ax77	Ax170	CDS MAPK_2084 hrpA HrpA
2372712	substitution	T	T	T	T	T	T	T	T	C	T	T	Tx130	Tx165	Tx146	Tx120	Tx153	Tx114 "C"x1	Tx53	Cx28	Tx37	Tx116 "C"x1	CDS MAPK_2085 Response regulator containing a CheY-like receiver domain and a GGDEF domain
2373363	substitution	T	T	T	T	T	T	T	T	C	T	T	Tx117 "G"x2	Tx122	Tx124 "G"x1	Tx88	Tx100	Tx79	Tx49	Cx58	Tx75 "G"x1	Tx131	CDS MAPK_2085 Response regulator containing a CheY-like receiver domain and a GGDEF domain
2374204	substitution	A	A	A	A	A	A	A	A	C	A	A	Ax266	Ax213	Ax225	Ax122	Ax162	Ax122	Ax75	Cx57	Ax73	Ax155 "G"x1 "C"x1	CDS MAPK_2086 Predicted membrane protein
2376033	substitution	T	T	T	T	T	T	T	T	C	T	T	Tx222	Tx223 "G"x2	Tx241 "G"x1	Tx141 "G"x2	Tx172	Tx153	Tx42	Cx60	Tx78	Tx144 "G"x4	CDS MAPK_2088 conserved hypothetical protein
2377139	substitution	T	T	T	T	T	T	T	T	A	T	T	Tx223	Tx220 "C"x1	Tx214	Tx131	Tx137	Tx161 "A"x1	Tx58	Ax53 "C"x1 "T"x1	Tx82 "C"x1	Tx141 "G"x1
2380141	substitution	A	A	A	A	A	A	A	A	C	A	A	Ax254 "C"x1	Ax246	Ax244	Ax155	Ax179 "T"x3	Ax141 "T"x1	Ax59	Cx56 "T"x2 "G"x1	Ax68	Ax98 "T"x7	CDS MAPK_2093 PPE-repeat proteins
2382128	substitution	C	C	C	C	C	C	C	C	G	C	C	Cx314 "T"x1	Cx256 "T"x1	Cx250 "A"x1	Cx144	Cx120	Cx150	Cx69	Gx46	Cx67	Cx119	CDS MAPK_2095 C-term conserved hypothetical protein, pseudogene
2382325	substitution	T	T	T	T	T	T	T	T	C	T	T	Tx381	Tx322	Tx388 "G"x1	Tx127	Tx182 "G"x1	Tx157 "C"x2 "G"x1	Tx91	Cx44	Tx47	Tx195 "C"x4 "G"x3	CDS MAPK_2095 C-term conserved hypothetical protein, pseudogene
2382892	substitution	G	G	G	G	G	G	G	G	A	G	G	Gx256	Gx241 "T"x1	Gx219 "T"x1	Gx183	Gx180	Gx176 "A"x1	Gx94 "T"x1	Ax48	Gx71	Gx138	CDS MAPK_2095 C-term conserved hypothetical protein, pseudogene
2385418	substitution	C	C	C	C	C	C	C	C	G	C	C	Cx62	Cx62	Cx61	Cx96 "A"x1	Cx93	Cx79	Cx52	Gx48	Cx51	Cx90 "G"x1	CDS MAPK_2097 Uncharacterized conserved protein
2387414	substitution	G	G	G	G	G	G	G	G	T	G	G	Gx362	Gx323 "T"x1	Gx321	Gx107	Gx158	Gx193	Gx75	Tx61 "A"x1	Gx83	Gx135	CDS MAPK_2099 furA FurA
2387485	substitution	C	C	C	C	C	C	C	C	G	C	C	Cx314 "T"x1	Cx286	Cx252	Cx141 "A"x1	Cx163	Cx169	Cx80	Gx63	Cx87	Cx145	CDS MAPK_2100 katG KatG
2388763	substitution	T	T	T	T	T	T	T	T	C	T	T	Tx287 "G"x1	Tx256	Tx283	Tx137	Tx160	Tx135	Tx57 "G"x1	Cx56	Tx86 "G"x1	Tx143 "G"x1	CDS MAPK_2100 katG KatG
2392973	substitution	C	C	C	C	C	C	C	C	T	C	C	Cx218	Cx210	Cx188	Cx123 "A"x3	Cx144	Cx127	Cx56	Tx48	Cx72	Cx129	CDS MAPK_2104 conserved hypothetical protein
2394027	insertion-before	-	-	-	-	-	-	-	-	CGC	-	-	#VALUE!	#VALUE!	#VALUE!	#VALUE!	#VALUE!	#VALUE!	#VALUE!	CGCx13	#VALUE!	#VALUE!	CDS MAPK_2105 Predicted O-methyltransferase
2395133	substitution	C	C	C	C	C	C	C	C	T	C	C	Cx272 "A"x1	Cx274 "T"x1	Cx253 "G"x1	Cx151 "T"x1	Cx161	Cx174 "A"x1 "G"x1	Cx82 "G"x1	Tx57 "G"x2	Cx77 "G"x1	Cx152 "A"x1 "G"x1	CDS MAPK_2106 conserved hypothetical protein
2396008	substitution	A	A	A	A	A	A	A	A	G	A	A	Ax369	Ax318	Ax368	Ax158	Ax171 "C"x1	Ax195 "C"x1 "G"x1	Ax84	Gx51 "C"x2	Ax86	Ax171
2396258	substitution	A	A	A	A	A	A	A	A	G	A	A	Ax215	Ax194	Ax215	Ax130	Ax160	Ax163	Ax61	Gx43 "T"x1	Ax70	Ax94	CDS MAPK_2107 conserved hypothetical protein
2398553	substitution	C	C	C	C	C	C	C	C	T	C	C	Cx270	Cx253	Cx272	Cx147 "T"x1	Cx155 "T"x2	Cx187 "A"x1	Cx71	Tx76	Cx77	Cx146	CDS MAPK_2109 very hypothetical protein
2399860	insertion-before	-	-	-	-	-	-	-	-	T	-	-	#VALUE!	#VALUE!	#VALUE!	#VALUE!	#VALUE!	#VALUE!	#VALUE!	Tx26	#VALUE!	#VALUE!	CDS MAPK_2110 aldehyde dehydrogenase family protein
2399885	substitution	T	T	T	T	T	T	T	T	C	T	T	Tx278	Tx309	Tx264 "G"x1	Tx167	Tx158 "G"x1	Tx175	Tx71	Cx82	Tx100	Tx153	CDS MAPK_2110 aldehyde dehydrogenase family protein
2402255	substitution	G	A	A	A	A	A	A	A	G	A	G	Ax244 "C"x1	Ax249 "G"x1	Ax246 "C"x1	Ax146	Ax136	Ax179	Ax73 "G"x1	Gx44	Ax64 "C"x1	Gx108 "C"x2	CDS MAPK_2112 Acyl-CoA dehydrogenases
2402356	substitution	A	A	A	A	A	A	A	A	G	A	A	Ax281	Ax221 "C"x1	Ax255 "G"x1	Ax137 "G"x1	Ax186 "G"x1	Ax162	Ax62	Gx52	Ax96 "G"x1	Ax126	CDS MAPK_2112 Acyl-CoA dehydrogenases
2403218	substitution	C	C	C	C	C	C	C	C	T	C	C	Cx140	Cx167	Cx159	Cx125 "A"x3	Cx144 "A"x2	Cx126 "T"x1	Cx67	Tx56 "C"x1	Cx69	Cx142	CDS MAPK_2114 bll3143
2404611	substitution	T	T	T	T	T	T	T	T	C	T	T	Tx290	Tx279 "C"x1	Tx290 "G"x1	Tx162	Tx168	Tx187	Tx67	Cx34 "A"x1	Tx83	Tx155
2405619	substitution	C	C	C	C	C	C	C	C	G	C	C	Cx414 "A"x1	Cx450 "A"x2	Cx398	Cx177	Cx214	Cx181	Cx100	Gx49	Cx94	Cx192 "A"x1	CDS MAPK_2116 transcriptional regulator AraC family
2405624	substitution	G	G	G	G	G	G	G	G	T	G	G	Gx429	Gx469 "T"x1	Gx384 "A"x1 "T"x1	Gx173	Gx210	Gx187	Gx91	Tx53	Gx96	Gx202	CDS MAPK_2116 transcriptional regulator AraC family
2409208	substitution	C	C	C	C	C	C	C	C	T	C	C	Cx236	Cx244 "T"x1 "A"x1	Cx235	Cx127 "A"x1	Cx135 "A"x2	Cx133 "A"x2	Cx71	Tx48 "C"x1 "G"x1	Cx55	Cx85	CDS MAPK_2121 fadD31 FadD31
2410385	substitution	A	A	A	A	A	A	A	A	G	A	A	Ax274	Ax281	Ax283 "C"x1	Ax162 "C"x1	Ax183	Ax149 "T"x1	Ax79	Gx40 "A"x2 "T"x1	Ax86	Ax124 "C"x1 "T"x1
2412195	substitution	C	C	C	C	C	C	C	C	G	C	C	Cx304 "A"x1	Cx312	Cx322	Cx172	Cx169	Cx145	Cx104	Gx42	Cx43	Cx128
2412791	substitution	C	C	C	C	C	C	C	C	T	C	C	Cx184	Cx202	Cx204	Cx83	Cx83 "A"x2	Cx90 "A"x1	Cx49	Tx20	Cx32	Cx105	CDS MAPK_2124 conserved hypothetical protein
2418668	substitution	G	G	G	G	G	G	G	G	A	G	G	Gx307	Gx235 "T"x2	Gx289	Gx90 "T"x1	Gx121	Gx181	Gx83	Ax51	Gx65	Gx114	CDS MAPK_2131 ubiD 3-polyprenyl-4-hydroxybenzoate decarboxylase and related decarboxylases
2421527	substitution	A	A	A	A	A	A	A	A	C	A	A	Ax452 "T"x1	Ax366	Ax422 "G"x1	Ax62 "G"x2	Ax115	Ax193	Ax86	Cx58	Ax81	Ax189	CDS MAPK_2134 Transcriptional regulator
2422339	substitution	G	G	G	G	G	G	G	G	A	G	G	Gx486 "T"x1	Gx403 "C"x1	Gx433 "T"x1	Gx84	Gx109	Gx216 "A"x1	Gx104	Ax55	Gx70	Gx211 "A"x1
2423141	substitution	T	T	T	T	T	T	T	T	G	T	T	Tx472 "G"x1	Tx333	Tx355	Tx87	Tx128	Tx186	Tx59	Gx36	Tx56	Tx164 "C"x1
2424502	substitution	C	C	C	C	C	C	C	C	T	C	C	Cx378 "A"x1	Cx306 "A"x1	Cx326 "A"x1	Cx92	Cx140	Cx177 "T"x1	Cx45	Tx57 "G"x1	Cx108	Cx152	CDS MAPK_2136 methylenomycin A resistance protein
2425772	substitution	T	T	T	T	T	T	T	T	A	T	T	Tx263	Tx238	Tx227	Tx135	Tx183	Tx172	Tx93	Ax38	Tx47	Tx123
2426106	substitution	A	A	A	A	A	A	A	A	G	A	A	Ax106 "C"x1	Ax96 "C"x2	Ax107	Ax71	Ax85	Ax80 "C"x1	Ax27 "C"x1	Gx20	Ax24	Ax90 "C"x3	CDS MAPK_2138 conserved hypothetical protein
2430117	substitution	G	G	G	G	G	G	G	G	T	G	G	Gx375 "T"x2	Gx344 "T"x1	Gx300 "T"x2	Gx147 "T"x1	Gx177	Gx220 "-"x1	Gx70 "T"x1	Tx50 "G"x1	Gx101	Gx169	CDS MAPK_2142 nanT NanT
2431031	substitution	A	A	A	A	A	A	A	A	C	A	A	Ax245	Ax277 "C"x1 "G"x1	Ax265	Ax129 "C"x1	Ax100	Ax101	Ax97	Cx51	Ax81 "G"x1 "C"x1	Ax160 "C"x1	CDS MAPK_2143 cinA CinA
2433371	substitution	G	G	G	G	G	G	G	G	A	G	G	Gx270 "T"x2	Gx299 "T"x2	Gx300 "T"x1	Gx115	Gx141	Gx138 "T"x1	Gx70	Ax96	Gx65	Gx142	CDS MAPK_2146 O-Methyltransferase involved in polyketide biosynthesis
2435390	substitution	G	G	G	G	G	G	G	G	A	G	G	Gx321 "T"x2	Gx319	Gx330 "T"x1	Gx115	Gx171	Gx183	Gx89	Ax49	Gx86	Gx182	CDS MAPK_2148 Predicted flavoprotein involved in K+ transport
2437394	substitution	T	T	T	T	T	T	T	T	C	T	T	Tx90	Tx56	Tx58	Tx64 "G"x1	Tx65	Tx68	Tx51 "G"x1	Cx23 "G"x4	Tx40	Tx69	CDS MAPK_2149 conserved hypothetical protein
2438516	substitution	C	C	C	C	C	C	C	C	T	C	C	Cx354 "A"x4	Cx309 "A"x3	Cx307 "G"x2	Cx138 "A"x2	Cx158	Cx176	Cx89	Tx46	Cx81 "A"x1	Cx158 "T"x1	CDS MAPK_2150 Dioxygenases related to 2-nitropropane dioxygenase
2440126	substitution	T	T	T	T	T	T	T	T	G	T	T	Tx190 "G"x1	Tx210 "G"x1	Tx190	Tx110 "G"x4	Tx110 "G"x7	Tx113 "G"x3	Tx30 "G"x4	Gx40	Tx53	Tx88 "G"x4	CDS MAPK_2152 conserved hypothetical protein
2443226	substitution	G	G	G	G	G	G	G	G	A	G	G	Gx201 "T"x1	Gx220	Gx206	Gx76	Gx103	Gx86 "C"x1	Gx81	Ax62	Gx66 "C"x1	Gx169	CDS MAPK_2156 conserved hypothetical protein
2443512	substitution	G	G	G	G	G	G	G	G	A	G	G	Gx405	Gx340 "C"x1 "A"x1	Gx384 "T"x1	Gx145 "T"x2	Gx181	Gx184 "T"x1	Gx96	Ax67	Gx79	Gx176 "C"x1	CDS MAPK_2156 conserved hypothetical protein
2443933	substitution	A	A	A	A	A	A	A	A	G	A	A	Ax105	Ax161	Ax140 "G"x2	Ax96 "C"x1	Ax91	Ax62	Ax67	Gx37 "T"x1	Ax41	Ax108 "G"x4	CDS MAPK_2157 conserved hypothetical protein
2444989	substitution	C	C	C	C	C	C	C	C	T	C	C	Cx394 "A"x2	Cx356	Cx393 "A"x2	Cx130	Cx186	Cx199 "A"x1	Cx93	Tx49 "G"x1	Cx75	Cx162	CDS MAPK_2158 hypothetical
2445370	substitution	T	T	T	T	T	T	T	T	A	T	T	Tx441	Tx383	Tx405	Tx130	Tx150	Tx203	Tx89	Ax65	Tx60	Tx101	CDS MAPK_2158 hypothetical
2445407	substitution	G	G	G	G	G	G	G	G	A	G	G	Gx411 "T"x1	Gx377	Gx424	Gx136	Gx135	Gx182 "C"x3 "T"x2	Gx76	Ax50	Gx62	Gx112	CDS MAPK_2158 hypothetical
2446501	substitution	G	G	G	G	G	G	G	G	T	G	G	Gx100	Gx78	Gx103	Gx71 "C"x1	Gx91 "C"x1	Gx81 "T"x1	Gx30	Tx56	Gx49	Gx60
2448992	substitution	G	G	G	G	G	G	G	G	A	G	G	Gx330 "T"x1	Gx362	Gx348 "T"x1	Gx146	Gx139 "T"x1	Gx132	Gx61	Ax58	Gx101	Gx151	CDS MAPK_2163 Short-chain alcohol dehydrogenase of unknown specificity
2450132	substitution	A	A	A	A	A	A	A	A	G	A	A	Ax307	Ax291 "G"x1	Ax278 "C"x1	Ax157 "C"x1	Ax193 "G"x1	Ax207	Ax69	Gx78	Ax76 "-"x1 "G"x1	Ax163	CDS MAPK_2165 Cytochrome P450
2450325	substitution	C	C	C	C	C	C	C	C	A	C	C	Cx262 "A"x2	Cx241 "T"x1	Cx260	Cx147 "A"x1	Cx172	Cx163	Cx88	Ax68	Cx84	Cx148	CDS MAPK_2165 Cytochrome P450
2450424	substitution	T	T	T	T	T	T	T	T	C	T	T	Tx218	Tx226	Tx209	Tx150	Tx197	Tx181 "C"x1	Tx67	Cx59	Tx74	Tx128 "G"x2	CDS MAPK_2165 Cytochrome P450
2452162	substitution	A	A	A	A	A	A	A	A	G	A	A	Ax265	Ax253 "C"x1	Ax237	Ax110	Ax154 "C"x1	Ax175	Ax61	Gx75	Ax89	Ax169 "C"x1	CDS MAPK_2167 hypothetical
2453568	substitution	C	C	C	C	C	C	C	C	G	C	C	Cx272 "A"x3	Cx275 "A"x3	Cx302	Cx107 "A"x1	Cx117	Cx110	Cx57	Gx31	Cx60	Cx168	CDS MAPK_2168 Predicted metal-dependent hydrolase of the TIM-barrel fold
2456804	substitution	G	G	G	G	G	G	G	G	T	G	G	Gx290 "T"x2	Gx259 "A"x1	Gx276 "T"x1	Gx147	Gx177	Gx188	Gx77	Tx43	Gx71	Gx118 "C"x1	CDS MAPK_2171 Uncharacterized conserved protein
2457147	substitution	A	A	A	A	A	A	A	A	G	A	A	Ax86	Ax82	Ax68	Ax119 "C"x2 "G"x1	Ax134 "G"x2 "C"x1	Ax157 "C"x4	Ax55	Gx25	Ax54 "C"x1	Ax78 "C"x2 "G"x1	CDS MAPK_2172 Arabinose efflux permease
2457961	substitution	C	C	C	C	C	C	C	C	G	C	C	Cx384 "A"x1	Cx341 "A"x1	Cx343 "A"x1 "T"x1	Cx108	Cx86	Cx92	Cx56 "T"x1	Gx28	Cx48	Cx122	CDS MAPK_2172 Arabinose efflux permease
2458149	substitution	G	G	G	G	G	G	G	G	C	G	G	Gx244 "T"x1	Gx237 "C"x1	Gx248	Gx148 "A"x1	Gx172 "T"x1	Gx198	Gx77	Cx45	Gx80	Gx179	CDS MAPK_2172 Arabinose efflux permease
2467590	substitution	C	C	C	C	C	C	C	C	G	C	C	Cx89	Cx93	Cx74	Cx93 "A"x2	Cx103	Cx86 "A"x1	Cx39 "T"x1	Gx63	Cx34	Cx103	CDS MAPK_2183 lldD2 LldD2
2467992	substitution	G	A	A	A	A	A	A	A	G	A	G	Ax74	Ax78	Ax89	Ax68	Ax76	Ax66	Ax28	Gx29	Ax33	Gx51	CDS MAPK_2184 ATP-dependent protease La
2470860	substitution	G	G	G	G	G	G	G	G	T	G	G	Gx181 "T"x1	Gx164	Gx207	Gx117	Gx145 "C"x1	Gx117	Gx71 "C"x1	Tx45	Gx75	Gx109 "T"x1	CDS MAPK_2186 conserved hypothetical protein
2473260	substitution	A	A	A	A	A	A	A	A	G	A	A	Ax343	Ax301	Ax323	Ax174 "G"x1	Ax199	Ax161	Ax91 "C"x1	Gx39	Ax79	Ax168	CDS MAPK_2189 NAD(P)H-nitrite reductase
2473475	substitution	A	A	A	A	A	A	A	A	C	A	A	Ax186	Ax170	Ax221	Ax119 "T"x1	Ax111	Ax109 "T"x1	Ax62 "T"x1	Cx34 "A"x2	Ax50	Ax126	CDS MAPK_2189 NAD(P)H-nitrite reductase
2474335	substitution	G	G	G	G	G	G	G	G	A	G	G	Gx136	Gx122 "C"x1	Gx110	Gx120	Gx108	Gx82 "T"x2	Gx26	Ax35	Gx46	Gx104	CDS MAPK_2190 conserved hypothetical protein
2477272	substitution	G	G	G	G	G	G	G	G	A	G	G	Gx243	Gx264 "T"x1	Gx219 "T"x2	Gx151 "A"x1	Gx130	Gx124	Gx63	Ax53	Gx68	Gx113	CDS MAPK_2191 Acetyl-CoA acetyltransferase
2478202	substitution	A	A	A	A	A	A	A	A	G	A	A	Ax270	Ax250	Ax240 "C"x1	Ax181	Ax185	Ax190	Ax77	Gx53	Ax82	Ax141	CDS MAPK_2192 acyl-CoA transferase/dehydratase
2480903	substitution	T	T	T	T	T	T	T	T	C	T	T	Tx267	Tx224 "G"x1	Tx248	Tx136	Tx148	Tx162	Tx67	Cx69 "A"x1	Tx79	Tx150 "G"x1
2484241	substitution	A	A	A	A	A	A	A	A	G	A	A	Ax265	Ax251	Ax270	Ax136	Ax157	Ax167	Ax82	Gx52	Ax91	Ax137	CDS MAPK_2195 D-xylulose 5-phosphate-D-fructose 6-phosphate phosphoketolase
2484515	substitution	G	G	G	G	G	G	G	G	A	G	G	Gx218 "T"x1	Gx203 "T"x1 "C"x1	Gx178	Gx168	Gx165	Gx182	Gx70	Ax60 "C"x1	Gx74	Gx135	CDS MAPK_2196 conserved hypothetical protein
2485027	substitution	C	C	C	C	C	C	C	C	T	C	C	Cx188 "A"x1	Cx194 "A"x1	Cx182	Cx171	Cx159 "G"x1	Cx153	Cx62 "A"x1	Tx63	Cx87	Cx123 "G"x1	CDS MAPK_2196 conserved hypothetical protein
2485093	substitution	C	C	C	C	C	C	C	C	G	C	C	Cx266	Cx271 "A"x1	Cx260 "G"x1	Cx173	Cx155	Cx141	Cx73	Gx47	Cx77 "T"x1	Cx164	CDS MAPK_2196 conserved hypothetical protein
2485946	substitution	G	G	G	G	G	G	G	G	A	G	G	Gx220 "C"x2 "T"x1	Gx203	Gx200 "C"x1	Gx133	Gx154	Gx156 "C"x2 "T"x1	Gx57	Ax50	Gx75 "C"x1	Gx136 "C"x1	CDS MAPK_2197 adhA_1 AdhA_1
2486355	substitution	G	G	G	G	G	G	G	G	A	G	G	Gx308 "A"x1	Gx312	Gx301 "T"x1	Gx163 "T"x1	Gx202	Gx195 "T"x2	Gx83	Ax44	Gx78	Gx176	CDS MAPK_2198 Predicted membrane protein
2489152	substitution	G	G	G	G	G	G	G	G	C	G	G	Gx175 "T"x1	Gx160	Gx174 "C"x1	Gx143 "C"x1	Gx140 "T"x1	Gx115 "T"x1 "C"x1	Gx70 "A"x1	Cx56	Gx81	Gx167	CDS MAPK_2201 modB ModB
2490997	substitution	G	G	G	G	G	G	G	G	A	G	G	Gx542 "T"x2 "A"x1	Gx414	Gx476 "T"x2	Gx117 "T"x1 "C"x1	Gx123 "T"x1	Gx207 "C"x1	Gx66	Ax56	Gx77	Gx143 "C"x1	CDS MAPK_2202 Uncharacterized protein conserved in bacteria
2491090	substitution	G	G	G	G	G	G	G	G	A	G	G	Gx314 "T"x2	Gx313 "T"x1	Gx311	Gx106 "A"x1	Gx141	Gx171 "A"x1	Gx70	Ax62 "C"x1	Gx77	Gx161
2492216	deletion	G	-	-	-	-	-	-	-	G	-	G	#VALUE!	#VALUE!	-x371 "G"x1	#VALUE!	-x185 "C"x1	-x156 "G"x4	#VALUE!	Gx56	#VALUE!	Gx76
2492217	substitution	C	C	C	C	C	C	C	C	T	C	C	Cx351	Cx339	Cx372	Cx117	Cx179 "-"x1	Cx149 "-"x4	Cx81	Tx52 "G"x1	Cx85	Cx82
2493301	deletion	G	G	G	G	G	G	G	G	-	G	G	Gx264 "T"x2	Gx258	Gx248 "T"x1	Gx128 "T"x2 "C"x1	Gx154	Gx180 "C"x2	Gx72	-x38 "G"x2	Gx102 "T"x1	Gx136	CDS MAPK_2205 Coenzyme F420-dependent N5,N10-methylene tetrahydromethanopterin reductase and related flavin-dependent oxidoreductases
2493958	substitution	C	C	C	C	C	C	C	C	T	C	C	Cx278 "A"x1	Cx294 "A"x2	Cx237	Cx143 "-"x1	Cx160	Cx162 "T"x1	Cx64	Tx62 "G"x1	Cx86 "G"x1	Cx134	CDS MAPK_2205 Coenzyme F420-dependent N5,N10-methylene tetrahydromethanopterin reductase and related flavin-dependent oxidoreductases
2501406	substitution	G	G	G	G	G	G	G	G	C	G	G	Gx295	Gx256 "T"x1	Gx284	Gx147	Gx173 "T"x2	Gx148 "T"x1 "C"x1	Gx83	Cx49	Gx67	Gx156	CDS MAPK_2212 guaB1 GuaB1
2501632	deletion	T	T	T	T	T	T	T	T	-	T	T	Tx293 "G"x1	Tx295	Tx295	Tx156 "A"x1	Tx165	Tx138	Tx78	-x54 "C"x1	Tx80	Tx149	CDS MAPK_2213 acyl carrier protein
2503128	substitution	C	C	C	C	C	C	C	C	C	C	T	Cx166	Cx162 "A"x1	Cx161 "A"x1	Cx91 "G"x1	Cx92 "A"x1 "T"x1	Cx74 "A"x1	Cx41	Cx48	Cx62	Tx111 "G"x1	CDS MAPK_2214 fadD33_2 acyl-CoA synthase
2503843	substitution	A	A	A	A	A	A	A	A	G	A	A	Ax323	Ax292	Ax270	Ax118	Ax168 "C"x1	Ax177 "C"x1	Ax76	Gx51	Ax73 "C"x1	Ax114 "C"x1	CDS MAPK_2215 fadE14 FadE14
2504376	substitution	G	G	G	G	G	G	G	G	A	G	G	Gx213	Gx228 "C"x1	Gx225 "T"x1	Gx108	Gx118	Gx92	Gx74	Ax80	Gx78	Gx136 "C"x1	CDS MAPK_2215 fadE14 FadE14
2504839	deletion	G	G	G	G	G	G	G	G	-	G	G	Gx424	Gx364	Gx389 "A"x1 "T"x1	Gx158 "T"x1	Gx170 "T"x1	Gx145	Gx94 "T"x1	-x55 "C"x1	Gx85	Gx146	CDS MAPK_2216 conserved hypothetical protein
2505205	substitution	A	A	A	A	A	A	A	A	G	A	A	Ax207 "G"x1 "C"x1	Ax202	Ax192	Ax105 "T"x1	Ax95 "G"x1	Ax75	Ax63	Gx51	Ax49	Ax102
2505256	substitution	A	A	A	A	A	A	A	A	G	A	A	Ax139	Ax161	Ax154 "C"x1	Ax80	Ax105	Ax94	Ax46	Gx35	Ax24	Ax104 "C"x1
2512599	substitution	G	G	G	G	G	G	G	G	C	G	G	Gx151	Gx136	Gx152	Gx110 "C"x3 "T"x1	Gx124 "C"x1	Gx122 "C"x1 "T"x1	Gx63	Cx58	Gx67	Gx73 "T"x1
2513427	substitution	G	G	G	G	G	G	G	G	A	G	G	Gx233 "T"x1	Gx214	Gx224	Gx111	Gx106	Gx104	Gx48	Ax24 "C"x1	Gx54	Gx153	CDS MAPK_2221 Uncharacterized protein conserved in bacteria
2513901	insertion-before	-	-	-	-	-	-	-	-	A	-	-	#VALUE!	#VALUE!	#VALUE!	#VALUE!	#VALUE!	#VALUE!	#VALUE!	Ax37	#VALUE!	#VALUE!	CDS MAPK_2222 antibiotic transport complex regulator
2514994	substitution	G	G	G	G	G	G	G	G	C	G	G	Gx372 "T"x3	Gx309 "T"x5 "C"x1	Gx319 "A"x1	Gx157 "T"x3 "C"x1	Gx178	Gx182 "T"x1	Gx83 "A"x2	Cx54	Gx75	Gx167	CDS MAPK_2223 gcvB GcvB
2516601	substitution	C	C	C	C	C	C	C	C	G	C	C	Cx114	Cx107	Cx112 "A"x1	Cx77 "A"x1	Cx87	Cx74	Cx29	Gx37	Cx41	Cx92	CDS MAPK_2223 gcvB GcvB
2517143	substitution	G	G	G	G	G	G	G	G	A	G	G	Gx72	Gx85	Gx60	Gx97	Gx96 "C"x1	Gx104	Gx35	Ax40	Gx53	Gx104	CDS MAPK_2223 gcvB GcvB
2517409	substitution	T	T	T	T	T	T	T	T	C	T	T	Tx283	Tx244	Tx249	Tx140 "C"x1	Tx167	Tx159 "C"x1	Tx85	Cx51 "T"x1	Tx47	Tx134
2520723	substitution	G	G	G	G	G	G	G	G	A	G	G	Gx296	Gx281	Gx226 "A"x2	Gx134	Gx136	Gx130 "T"x1	Gx73	Ax56 "G"x1	Gx87	Gx134
2523555	substitution	A	A	A	A	A	A	A	A	G	A	A	Ax323 "C"x2	Ax310	Ax339 "G"x1	Ax167	Ax167	Ax164	Ax88	Gx72 "A"x1	Ax81	Ax204	CDS MAPK_2233 pgsA2 PgsA2
2524097	substitution	C	C	C	C	C	C	C	C	T	C	C	Cx265	Cx267	Cx231	Cx156 "A"x1	Cx177	Cx169	Cx54	Tx49 "G"x1	Cx85	Cx123	CDS MAPK_2234 secA2 SecA2
2524811	substitution	A	A	A	A	A	A	A	A	G	A	A	Ax117	Ax109	Ax116	Ax75 "C"x1	Ax81	Ax66	Ax42 "G"x1	Gx46	Ax83	Ax100 "C"x1 "G"x1	CDS MAPK_2234 secA2 SecA2
2525964	substitution	A	A	A	A	A	A	A	A	G	A	A	Ax232	Ax193 "G"x2	Ax214 "C"x1 "G"x1	Ax150 "C"x3	Ax165	Ax172 "C"x3	Ax74	Gx56 "C"x1	Ax93 "C"x1	Ax104 "C"x2 "G"x1	CDS MAPK_2234 secA2 SecA2
2529061	substitution	G	G	G	G	G	G	G	G	A	G	G	Gx242	Gx196	Gx209	Gx155 "T"x1	Gx165	Gx164 "A"x1	Gx62	Ax61	Gx70	Gx128	CDS MAPK_2237 ABC-type uncharacterized transport system, permease and ATPase components
2533062	substitution	G	G	G	G	G	G	G	G	A	G	G	Gx135 "T"x1	Gx120	Gx146	Gx78	Gx98 "T"x1	Gx94	Gx33	Ax29 "C"x1	Gx27	Gx103 "A"x1	CDS MAPK_2241 conserved hypothetical protein
2534438	substitution	G	G	G	G	G	G	G	G	C	G	G	Gx218 "T"x1	Gx180	Gx181 "T"x1	Gx88	Gx109	Gx112	Gx52	Cx27	Gx32	Gx116	CDS MAPK_2243 Sterol desaturase
2535697	substitution	G	G	G	G	G	G	G	G	A	G	G	Gx246	Gx233	Gx224 "A"x1	Gx148 "C"x1 "T"x1	Gx155 "T"x3	Gx150 "T"x2	Gx71	Ax63	Gx77	Gx119 "T"x2	CDS MAPK_2244 mgtC MgtC
2537507	substitution	G	G	G	G	G	G	G	G	A	G	G	Gx47	Gx59	Gx53	Gx75	Gx64	Gx62	Gx45	Ax28	Gx32	Gx50	CDS MAPK_2246 PPE-repeat proteins
2538861	substitution	G	G	G	G	G	G	G	G	A	G	G	Gx62	Gx56	Gx48	Gx56	Gx56	Gx41	Gx37	Ax23	Gx39	Gx57	CDS MAPK_2247 PPE-repeat proteins
2539176	substitution	T	T	T	T	T	T	T	T	C	T	T	Tx179 "A"x1 "G"x1	Tx206	Tx184 "G"x2	Tx104 "G"x1	Tx102 "G"x1	Tx119	Tx78 "G"x7	Cx56 "G"x1	Tx90 "G"x1	Tx122 "G"x5
2539231	substitution	G	G	G	G	G	G	G	G	C	G	G	Gx126 "T"x1	Gx145 "T"x1	Gx118	Gx111 "C"x1	Gx63	Gx69	Gx61	Cx39 "-"x1	Gx72 "T"x1	Gx60 "C"x1
2541805	substitution	C	C	C	C	C	C	C	C	T	C	C	Cx124	Cx115	Cx103	Cx89	Cx61	Cx54	Cx44	Tx25	Cx34	Cx84	CDS MAPK_2250 PPE-repeat proteins
2543281	substitution	T	T	T	T	T	T	T	T	C	T	T	Tx423	Tx412 "G"x1	Tx435	Tx135	Tx154 "C"x1	Tx180	Tx93	Cx63	Tx89	Tx167
2545779	substitution	C	C	C	C	C	C	C	C	T	C	C	Cx145	Cx161	Cx157	Cx98 "G"x1	Cx84	Cx90 "A"x1	Cx30	Tx15	Cx46	Cx111	CDS MAPK_2253 PPE-repeat protein
2545818	substitution	C	C	C	C	C	C	C	C	G	C	C	Cx277 "A"x1	Cx255 "G"x1	Cx254	Cx135	Cx111	Cx112	Cx99	Gx35	Cx49	Cx121	CDS MAPK_2253 PPE-repeat protein
2545977	substitution	T	T	T	T	T	T	T	T	T	T	G	Tx295 "C"x1	Tx272 "G"x1	Tx260	Tx168 "A"x1	Tx178 "C"x1	Tx155 "C"x1	Tx85	Tx56	Tx78	Gx164	CDS MAPK_2253 PPE-repeat protein
2546892	substitution	C	C	C	C	C	C	C	C	G	C	C	Cx289 "A"x1	Cx272 "A"x1	Cx279	Cx119	Cx155 "A"x1 "G"x1	Cx163	Cx51	Gx70	Cx67	Cx116
2547137	substitution	G	G	G	G	G	G	G	G	A	G	G	Gx373 "T"x1	Gx341	Gx328	Gx119 "C"x1	Gx185	Gx188	Gx114	Ax57	Gx85	Gx154 "C"x1
2547509	substitution	C	C	C	C	C	C	C	C	A	C	C	Cx289	Cx280	Cx282 "A"x1	Cx109	Cx129	Cx179 "A"x1 "G"x1	Cx70 "T"x1	Ax42	Cx70	Cx155	CDS MAPK_2255 ATPases of the AAA+ class
2548536	substitution	G	G	G	G	G	G	G	G	A	G	G	Gx236	Gx241 "A"x1	Gx211 "T"x2	Gx71	Gx112	Gx94 "A"x1	Gx46	Ax44	Gx41	Gx110 "C"x2	CDS MAPK_2255 ATPases of the AAA+ class
2548802	substitution	C	C	C	C	C	C	C	C	T	C	C	Cx323	Cx287 "A"x1	Cx263	Cx140	Cx152 "A"x1	Cx153	Cx69	Tx56	Cx57	Cx148	CDS MAPK_2255 ATPases of the AAA+ class
2549368	substitution	G	G	G	G	G	G	G	G	A	G	G	Gx85	Gx81	Gx64	Gx73	Gx56	Gx65	Gx42 "C"x1	Ax35 "C"x2 "G"x1	Gx40	Gx107 "C"x2	CDS MAPK_2256 conserved hypothetical protein
2555977	substitution	A	A	A	A	A	A	A	A	C	A	A	Ax240	Ax215	Ax217 "G"x2	Ax108	Ax139	Ax173	Ax87	Cx43 "A"x1	Ax80	Ax112	CDS MAPK_2261 PE_4 PE_4
2556059	substitution	A	A	A	A	A	A	A	A	G	A	A	Ax230 "G"x1	Ax220	Ax205 "G"x1	Ax140	Ax123	Ax183	Ax77	Gx42	Ax79 "G"x1	Ax136 "G"x1	CDS MAPK_2261 PE_4 PE_4
2556163	substitution	C	C	C	C	C	C	C	C	G	C	C	Cx182	Cx175	Cx175	Cx106	Cx147	Cx162 "A"x1 "G"x1 "T"x1	Cx57	Gx43	Cx67	Cx102	CDS MAPK_2261 PE_4 PE_4
2556266	insertion-before	-	-	-	-	-	-	-	-	T	-	-	#VALUE!	#VALUE!	#VALUE!	#VALUE!	#VALUE!	#VALUE!	#VALUE!	Tx41	#VALUE!	#VALUE!
2557309	substitution	A	A	A	A	A	A	A	A	G	A	A	Ax337 "C"x1	Ax272 "T"x2	Ax283 "C"x1	Ax130	Ax163	Ax166	Ax84 "T"x1	Gx60	Ax66	Ax145 "C"x2	CDS MAPK_2262 PPE-repeat proteins
2557440	substitution	A	A	A	A	A	A	A	A	C	A	A	Ax339	Ax301 "C"x1	Ax315	Ax86	Ax126	Ax117	Ax64	Cx42	Ax46	Ax134 "C"x1	CDS MAPK_2262 PPE-repeat proteins
2557523	substitution	C	C	C	C	C	C	C	C	A	C	C	Cx80	Cx78	Cx80	Cx77	Cx90 "A"x2	Cx101 "A"x1	Cx41	Ax51	Cx43	Cx74	CDS MAPK_2262 PPE-repeat proteins
2557558	substitution	A	A	A	A	A	A	A	A	T	A	A	Ax43	Ax55	Ax53	Ax128	Ax130 "T"x1	Ax111	Ax55 "C"x2	Tx36 "C"x2	Ax60	Ax82 "C"x4 "G"x1	CDS MAPK_2262 PPE-repeat proteins
2558391	substitution	T	T	T	T	T	T	T	T	G	T	T	Tx152 "G"x1	Tx151	Tx173 "C"x1	Tx102	Tx126	Tx117	Tx57 "C"x1	Gx24	Tx33	Tx135	CDS MAPK_2263 PPE-repeat proteins
2558788	substitution	A	A	A	A	A	A	A	A	G	A	A	Ax193	Ax203	Ax187 "G"x1	Ax126	Ax102	Ax99	Ax74	Gx53	Ax69	Ax168 "C"x1	CDS MAPK_2263 PPE-repeat proteins
2559330	substitution	T	T	T	T	T	T	T	T	C	T	T	Tx385 "G"x1	Tx320 "G"x1	Tx336 "G"x3 "A"x1	Tx129	Tx137	Tx177	Tx99	Cx55 "A"x1	Tx68	Tx130	CDS MAPK_2263 PPE-repeat proteins
2562776	substitution	C	C	C	C	C	C	C	C	T	C	C	Cx289 "A"x2	Cx214	Cx254	Cx134	Cx167 "A"x1	Cx163	Cx83 "T"x1	Tx67	Cx69	Cx118	CDS MAPK_2266 FtsK/SpoIIIE family protein
2563744	substitution	A	A	A	A	A	A	A	A	G	A	A	Ax234	Ax238	Ax272	Ax127	Ax126 "G"x1	Ax144 "G"x1	Ax74	Gx70	Ax77	Ax111 "G"x1	CDS MAPK_2266 FtsK/SpoIIIE family protein
2566628	substitution	G	G	G	G	G	G	G	G	C	G	G	Gx214	Gx219	Gx223	Gx130	Gx138	Gx142 "T"x2	Gx68 "T"x1	Cx44 "G"x2 "T"x1	Gx75 "T"x1	Gx130	CDS MAPK_2267 hypothetical protein
2566696	substitution	G	G	G	G	G	G	G	G	A	G	G	Gx180 "T"x1	Gx166 "C"x1 "T"x1	Gx118	Gx128 "A"x1	Gx141 "T"x1	Gx146 "A"x2	Gx66	Ax45 "C"x2	Gx70	Gx107 "A"x2	CDS MAPK_2267 hypothetical protein
2567858	substitution	G	G	G	G	G	G	G	G	C	G	G	Gx168	Gx187 "T"x2	Gx183 "C"x1 "T"x1	Gx115	Gx105	Gx99 "T"x1	Gx47	Cx39	Gx48	Gx147	CDS MAPK_2268 4-alpha-glucanotransferase
2571816	substitution	T	T	T	T	T	T	T	T	A	T	T	Tx406 "C"x1	Tx316	Tx299	Tx156	Tx160 "A"x1	Tx156	Tx86	Ax50	Tx84 "G"x1	Tx138	CDS MAPK_2271 oxidoreductase
2573738	substitution	G	G	G	G	G	G	G	G	A	G	G	Gx213	Gx208 "T"x2	Gx195 "T"x1	Gx102	Gx104	Gx91	Gx58	Ax73 "C"x2 "T"x1	Gx51	Gx68	CDS MAPK_2273 conserved hypothetical protein
2574038	substitution	A	A	A	A	A	A	A	A	G	A	A	Ax306	Ax311	Ax332 "C"x1	Ax150	Ax146	Ax173	Ax86 "C"x1	Gx38 "C"x1 "A"x1	Ax68 "G"x1	Ax108 "C"x2	CDS MAPK_2273 conserved hypothetical protein
2576328	substitution	C	C	C	C	C	C	C	C	T	C	C	Cx173	Cx175 "A"x2	Cx188 "A"x1	Cx168	Cx158	Cx131	Cx60 "A"x1	Tx55 "G"x2	Cx68	Cx113 "G"x1	CDS MAPK_2275 C-term conserved hypothetical protein, pseudogene
2577593	substitution	G	G	G	G	G	G	G	G	T	G	G	Gx448 "T"x3	Gx432 "C"x1 "T"x1	Gx435	Gx161 "C"x1	Gx172 "T"x1	Gx196	Gx85	Tx24	Gx90	Gx154	CDS MAPK_2277 Predicted acyl-CoA transferases/carnitine dehydratase
2577598	substitution	G	G	G	G	G	G	G	G	A	G	G	Gx459 "T"x1	Gx449 "A"x1 "T"x1	Gx437	Gx150 "C"x1	Gx152 "T"x1	Gx196 "T"x2	Gx91	Ax25	Gx78 "T"x1	Gx169	CDS MAPK_2277 Predicted acyl-CoA transferases/carnitine dehydratase
2586747	substitution	T	A	A	A	A	A	A	A	A	A	A	Ax146	Ax157	Ax142 "C"x1	Ax77	Ax66	Ax48	Ax77	Ax45	Ax70	Ax166	CDS MAPK_2285 3-ketosteroid-delta-1-dehydrogenase
2587320	substitution	A	A	A	A	A	A	A	A	G	A	A	Ax231 "C"x1	Ax243 "G"x1	Ax203 "C"x2	Ax134	Ax159 "G"x1	Ax157	Ax56	Gx70	Ax69 "C"x1	Ax122 "C"x2 "G"x1	CDS MAPK_2285 3-ketosteroid-delta-1-dehydrogenase
2589368	insertion-before	-	-	-	-	-	-	-	-	CG	-	-	#VALUE!	#VALUE!	#VALUE!	#VALUE!	#VALUE!	#VALUE!	#VALUE!	CGx25 "-"x1	#VALUE!	#VALUE!	CDS MAPK_2287 Superfamily II DNA and RNA helicases
2589831	substitution	G	G	G	G	G	G	G	G	C	G	G	Gx316	Gx301	Gx338	Gx182	Gx153	Gx181	Gx79	Cx53	Gx87	Gx149 "A"x1	CDS MAPK_2287 Superfamily II DNA and RNA helicases
2590182	substitution	C	C	C	C	C	C	C	C	G	C	C	Cx87	Cx94	Cx87	Cx66	Cx43	Cx28	Cx35	Gx21	Cx49	Cx76 "G"x1	CDS MAPK_2287 Superfamily II DNA and RNA helicases
2591141	deletion	C	C	C	C	C	C	C	C	-	C	C	Cx154 "-"x1	Cx133	Cx132 "T"x1	Cx144 "A"x1 "-"x1	Cx129 "G"x1	Cx105 "T"x1	Cx40	-x36 "C"x6	Cx62	Cx100	CDS MAPK_2289 conserved hypothetical protein
2592021	substitution	G	G	G	G	G	G	G	G	A	G	G	Gx264 "A"x1 "T"x1	Gx245 "C"x1	Gx236 "A"x1	Gx181 "A"x1	Gx199 "T"x1	Gx172 "C"x2	Gx86	Ax63	Gx80	Gx161	CDS MAPK_2290 N-acyl-D-aspartate/D-glutamate deacylase
2593310	substitution	A	A	A	A	A	A	A	A	G	A	A	Ax368	Ax318	Ax324 "T"x1	Ax154	Ax132	Ax153	Ax95	Gx51	Ax95	Ax177	CDS MAPK_2290 N-acyl-D-aspartate/D-glutamate deacylase
2595443	substitution	G	G	G	G	G	G	G	G	A	G	G	Gx257 "T"x2	Gx222	Gx226	Gx159	Gx166	Gx199	Gx63	Ax47 "C"x1	Gx76	Gx131	CDS MAPK_2293 Dehydrogenases with different specificities (related to short-chain alcohol dehydrogenases)
2595623	substitution	G	G	G	G	G	G	G	G	A	G	G	Gx183	Gx238	Gx230 "T"x1	Gx150	Gx186	Gx168 "T"x1	Gx71	Ax55	Gx81 "C"x1	Gx142 "T"x2 "C"x1	CDS MAPK_2293 Dehydrogenases with different specificities (related to short-chain alcohol dehydrogenases)
2595779	substitution	A	A	A	A	A	A	A	A	C	A	A	Ax296 "C"x1	Ax264	Ax244	Ax157	Ax177	Ax131 "C"x1	Ax67	Cx45	Ax65	Ax139 "C"x2 "G"x1	CDS MAPK_2293 Dehydrogenases with different specificities (related to short-chain alcohol dehydrogenases)
2596146	substitution	C	C	C	C	C	C	C	C	T	C	C	Cx94	Cx117	Cx107	Cx74	Cx81 "A"x1	Cx82	Cx30	Tx33	Cx27	Cx47	CDS MAPK_2293 Dehydrogenases with different specificities (related to short-chain alcohol dehydrogenases)
2596800	substitution	T	T	T	T	T	T	T	T	C	T	T	Tx444 "C"x1	Tx368	Tx422	Tx174	Tx147 "C"x1	Tx194	Tx89	Cx60	Tx78	Tx143
2599513	substitution	G	G	G	G	G	G	G	G	T	G	G	Gx216 "T"x1	Gx271 "C"x1	Gx213 "T"x1	Gx121 "T"x1	Gx107	Gx115 "A"x1	Gx81	Tx35	Gx77	Gx93
2603631	substitution	C	C	C	C	C	C	C	C	A	C	C	Cx183	Cx162	Cx156	Cx136 "T"x1	Cx148	Cx158 "A"x1	Cx83	Ax75 "C"x3	Cx72	Cx108	CDS MAPK_2301 Xaa-Pro aminopeptidase
2607110	substitution	T	T	T	T	T	T	T	T	C	T	T	Tx310	Tx288	Tx306	Tx163	Tx159	Tx167 "A"x1	Tx76	Cx45	Tx76	Tx141	CDS MAPK_2304 fadD1_1 FadD1_1
2607770	substitution	G	G	G	G	G	G	G	G	C	G	G	Gx310 "T"x1	Gx329 "T"x1	Gx297	Gx121	Gx146	Gx164 "T"x1	Gx65	Cx51	Gx55	Gx129	CDS MAPK_2304 fadD1_1 FadD1_1
2608406	substitution	G	G	G	G	G	G	G	G	C	G	G	Gx285 "T"x2	Gx255 "T"x2	Gx310 "T"x1	Gx125	Gx174	Gx181	Gx70	Cx58	Gx103 "T"x1	Gx158	CDS MAPK_2305 Predicted flavoprotein involved in K+ transport
2609794	substitution	A	A	A	A	A	A	A	A	G	A	G	Ax343	Ax300	Ax292 "C"x1	Ax162	Ax158	Ax169	Ax83	Gx52 "T"x1	Ax72 "C"x1 "G"x1	Gx157
2611734	substitution	C	C	C	C	C	C	C	C	G	C	C	Cx261	Cx234 "A"x1	Cx259	Cx155 "A"x1	Cx165 "T"x1	Cx182 "G"x2	Cx82	Gx62	Cx75	Cx150	CDS MAPK_2307 Acyl dehydratase
2613234	substitution	G	G	G	G	G	G	G	G	C	G	G	Gx77	Gx104	Gx63	Gx102 "C"x1	Gx77 "C"x1	Gx43	Gx64 "T"x1	Cx44	Gx60	Gx92 "C"x3	CDS MAPK_2309 Acyl-CoA dehydrogenases
2615743	substitution	T	T	T	T	T	T	T	T	C	T	T	Tx339 "G"x2	Tx312 "G"x1	Tx304 "G"x2	Tx167	Tx186	Tx181	Tx64	Cx51	Tx89 "C"x1	Tx229	CDS MAPK_2311 ABC-type multidrug transport system, ATPase component
2616858	substitution	C	C	C	C	C	C	C	C	T	C	C	Cx126	Cx154	Cx109 "A"x1	Cx104	Cx97	Cx87	Cx66 "A"x1	Tx67	Cx85	Cx165 "A"x1	CDS MAPK_2311 ABC-type multidrug transport system, ATPase component
2618170	substitution	A	A	A	A	A	A	A	A	T	A	A	Ax321	Ax280	Ax271	Ax140	Ax149	Ax157 "T"x1	Ax71	Tx57	Ax62	Ax121	CDS MAPK_2312 esterase
2619169	substitution	C	C	C	C	C	C	C	C	T	C	C	Cx463 "A"x3 "T"x1	Cx386 "A"x3	Cx440 "G"x1 "A"x1	Cx138	Cx174 "A"x1	Cx189 "A"x1	Cx82	Tx68	Cx70	Cx186
2619257	substitution	A	A	A	A	A	A	A	A	C	A	A	Ax388 "C"x1 "G"x1	Ax349 "C"x1	Ax358	Ax133	Ax148	Ax149	Ax89	Cx57 "A"x1	Ax91	Ax147
2620614	substitution	T	T	T	T	T	T	T	T	C	T	T	Tx185	Tx190	Tx212 "C"x1 "G"x1	Tx123	Tx135	Tx146 "G"x1	Tx73 "G"x1	Cx43 "G"x1	Tx53	Tx90 "G"x1	CDS MAPK_2314 conserved hypothetical protein
2621048	deletion	G	G	G	G	G	G	G	G	-	G	G	Gx176	Gx182	Gx172 "-"x1	Gx113 "-"x1	Gx143	Gx148	Gx68	-x34 "G"x11	Gx64 "-"x1	Gx92	CDS MAPK_2314 conserved hypothetical protein
2623823	substitution	G	G	G	G	G	G	G	G	C	G	G	Gx348	Gx311 "T"x1	Gx259 "T"x1	Gx169 "T"x4	Gx157	Gx171 "T"x3 "A"x1	Gx99	Cx51	Gx88 "C"x1 "T"x1	Gx158	CDS MAPK_2317 short chain dehydrogenase
2624136	substitution	C	C	C	C	C	C	C	C	T	C	C	Cx257	Cx252	Cx262	Cx149	Cx176 "T"x1	Cx146	Cx74 "G"x2	Tx46 "G"x4	Cx71 "G"x1	Cx181 "G"x3	CDS MAPK_2317 short chain dehydrogenase
2628892	substitution	A	A	A	A	A	A	A	A	G	A	A	Ax302 "C"x5	Ax288 "C"x2 "G"x1	Ax279 "C"x2 "G"x1	Ax140 "C"x1	Ax155	Ax175 "C"x1	Ax85	Gx62 "C"x2	Ax74 "C"x1	Ax137 "C"x7
2630059	substitution	T	T	T	T	T	T	T	T	C	T	T	Tx199	Tx229 "C"x1	Tx253	Tx155	Tx162 "G"x1	Tx119 "G"x1	Tx86	Cx63 "A"x1	Tx83	Tx128 "G"x3	CDS MAPK_2321 Succinate dehydrogenase/fumarate reductase, flavoprotein subunit
2630321	substitution	A	A	A	A	A	A	A	A	G	A	A	Ax329	Ax329 "C"x1	Ax320	Ax163	Ax169 "C"x1	Ax177	Ax96	Gx44	Ax87	Ax163	CDS MAPK_2321 Succinate dehydrogenase/fumarate reductase, flavoprotein subunit
2630933	substitution	A	A	A	A	A	A	A	A	G	A	A	Ax265 "C"x1	Ax215	Ax238	Ax137	Ax158 "G"x1	Ax177 "G"x1	Ax91	Gx33	Ax49	Ax98
2631551	substitution	A	A	A	A	A	A	A	A	G	A	A	Ax279	Ax265 "C"x1	Ax256	Ax157	Ax195	Ax161	Ax60	Gx44	Ax52	Ax127 "G"x1 "C"x1	CDS MAPK_2322 Transcriptional regulator
2632032	substitution	G	G	G	G	G	G	G	G	C	G	G	Gx143	Gx192 "C"x1	Gx152	Gx141	Gx133 "C"x1	Gx119 "C"x1	Gx64	Cx63	Gx50 "C"x1	Gx131 "C"x1	CDS MAPK_2323 lipase-esterase
2632415	substitution	C	C	C	C	C	C	C	C	T	C	C	Cx242 "G"x1	Cx238	Cx243 "A"x1	Cx131	Cx137 "A"x1	Cx110	Cx51	Tx29	Cx39	Cx103	CDS MAPK_2323 lipase-esterase
2633515	substitution	A	A	A	A	A	A	A	A	G	A	A	Ax262 "G"x1	Ax276 "G"x1	Ax237	Ax130	Ax176	Ax171	Ax96	Gx46	Ax67	Ax125	CDS MAPK_2325 conserved hypothetical protein
2634192	substitution	A	A	A	A	A	A	A	A	G	A	A	Ax363 "C"x1	Ax323	Ax320	Ax134	Ax170	Ax203	Ax106	Gx67	Ax67	Ax190 "C"x1	CDS MAPK_2326 short chain dehydrogenase
2634372	substitution	C	C	C	C	C	C	C	C	T	C	C	Cx287	Cx245 "A"x1	Cx255	Cx126 "A"x2	Cx168	Cx167 "A"x1	Cx72	Tx56 "G"x1	Cx52	Cx125	CDS MAPK_2326 short chain dehydrogenase
2635158	substitution	C	C	C	C	C	C	C	C	T	C	C	Cx242	Cx173	Cx193 "A"x1 "T"x1	Cx98 "A"x1	Cx123	Cx157 "T"x1	Cx70	Tx34	Cx57	Cx96 "T"x1	CDS MAPK_2327 Predicted flavoprotein involved in K+ transport
2635517	substitution	A	A	A	A	A	A	A	A	G	A	A	Ax354	Ax343	Ax358	Ax128	Ax160	Ax170	Ax82	Gx64	Ax77	Ax173 "G"x1	CDS MAPK_2327 Predicted flavoprotein involved in K+ transport
2636264	substitution	C	C	C	C	C	C	C	C	T	C	C	Cx240	Cx252	Cx215 "A"x1	Cx113	Cx135 "T"x1	Cx167	Cx54	Tx46	Cx74	Cx89	CDS MAPK_2327 Predicted flavoprotein involved in K+ transport
2636903	substitution	C	C	C	C	C	C	C	C	T	C	C	Cx453	Cx366 "A"x1	Cx414 "A"x1	Cx158	Cx192	Cx207	Cx126	Tx43	Cx66	Cx168	CDS MAPK_2328 conserved hypothetical protein
2639570	substitution	T	T	T	T	T	T	T	T	G	T	T	Tx477	Tx413 "G"x2 "C"x1	Tx439 "G"x1	Tx150	Tx161	Tx216	Tx106	Gx49	Tx106	Tx183	CDS MAPK_2331 conserved hypothetical protein
2641133	substitution	C	C	C	C	C	C	C	C	T	C	C	Cx283 "A"x1	Cx258	Cx303	Cx143	Cx176	Cx172 "T"x1	Cx70	Tx60	Cx97 "A"x1	Cx187
2644725	substitution	C	C	C	C	C	C	C	C	T	C	C	Cx371	Cx323 "A"x3	Cx380 "T"x1	Cx125	Cx142 "A"x1 "G"x1	Cx151	Cx74	Tx71	Cx81	Cx120	CDS MAPK_2335 Succinate dehydrogenase/fumarate reductase, flavoprotein subunit
2645305	substitution	G	G	G	G	G	G	G	G	T	G	G	Gx202 "T"x2	Gx144	Gx170	Gx46	Gx42	Gx26	Gx42	Tx22	Gx34	Gx45	CDS MAPK_2336 conserved hypothetical protein
2646554	substitution	G	G	G	G	G	G	G	G	T	G	G	Gx173	Gx185 "T"x1	Gx199 "T"x2	Gx88	Gx92	Gx118	Gx42	Tx9	Gx41	Gx108	CDS MAPK_2336 conserved hypothetical protein
2646577	substitution	C	C	C	C	C	C	C	C	G	C	C	Cx282	Cx276	Cx247 "T"x1	Cx105	Cx124	Cx118 "A"x5	Cx67	Gx29	Cx46	Cx122	CDS MAPK_2336 conserved hypothetical protein
2646664	substitution	A	A	A	A	A	A	A	A	G	A	A	Ax228	Ax213	Ax215 "C"x1	Ax125	Ax148	Ax159	Ax73	Gx16 "A"x1	Ax47	Ax130 "G"x1	CDS MAPK_2336 conserved hypothetical protein
2646744	substitution	G	G	G	G	G	G	G	G	C	G	G	Gx580 "T"x2	Gx444 "T"x2	Gx543 "T"x1 "A"x1	Gx146 "C"x1	Gx181	Gx210 "T"x2	Gx112 "A"x1	Cx42	Gx83	Gx150
2646876	substitution	T	T	T	T	T	T	T	T	C	T	T	Tx405	Tx334 "G"x1	Tx332 "G"x1 "C"x1	Tx145	Tx168	Tx189	Tx84	Cx40	Tx71	Tx151	CDS MAPK_2337 conserved hypothetical protein
2646896	substitution	A	A	A	A	A	A	A	A	G	A	A	Ax389 "C"x1	Ax304 "G"x1	Ax320 "C"x1	Ax137	Ax148	Ax204 "T"x1 "G"x1	Ax129 "C"x1	Gx30	Ax55 "G"x1	Ax145 "C"x3	CDS MAPK_2337 conserved hypothetical protein
2647894	substitution	C	C	C	C	C	C	C	C	A	C	C	Cx230	Cx224 "A"x1	Cx203	Cx127	Cx160 "A"x1	Cx166	Cx100 "A"x1	Ax62	Cx82	Cx122	CDS MAPK_2338 Coenzyme F420-dependent N5,N10-methylene tetrahydromethanopterin reductase and related flavin-dependent oxidoreductases
2649000	substitution	G	G	G	G	G	G	G	G	T	G	G	Gx276 "T"x1	Gx266 "C"x1	Gx283 "A"x1 "T"x1	Gx172 "T"x4	Gx204	Gx185	Gx97	Tx46 "G"x1	Gx43	Gx146	CDS MAPK_2339 conserved hypothetical protein
2649383	substitution	G	G	G	G	G	G	G	G	C	G	G	Gx236 "T"x1	Gx220 "T"x1	Gx267	Gx97	Gx122	Gx96 "T"x1	Gx60	Cx38	Gx41	Gx134
2649734	deletion	T	T	T	T	T	T	T	T	-	T	T	Tx108	Tx97	Tx112	Tx90	Tx60	Tx46	Tx41	-x18 "A"x1	Tx34	Tx96	CDS MAPK_2340 NADH dehydrogenase, FAD-containing subunit
2649787	substitution	T	T	T	T	T	T	T	T	C	T	T	Tx76	Tx82 "G"x2	Tx69	Tx76	Tx58	Tx29	Tx28	Cx28	Tx32	Tx92 "G"x4 "C"x1	CDS MAPK_2340 NADH dehydrogenase, FAD-containing subunit
2650406	substitution	A	A	A	A	A	A	A	A	G	A	A	Ax265 "C"x1	Ax250 "C"x1	Ax262 "C"x1	Ax97 "G"x1	Ax114	Ax89	Ax43	Gx23	Ax36	Ax103 "C"x1	CDS MAPK_2340 NADH dehydrogenase, FAD-containing subunit
2651920	substitution	C	C	C	C	C	C	C	C	T	C	C	Cx197	Cx252 "A"x1	Cx224 "A"x1 "T"x1	Cx102	Cx101	Cx91	Cx48	Tx44	Cx59	Cx132 "G"x1	CDS MAPK_2341 oxidase
2652527	substitution	C	C	C	C	C	C	C	C	G	C	C	Cx294 "T"x1	Cx271	Cx275 "A"x1	Cx161	Cx148 "A"x1	Cx166 "A"x2	Cx78 "T"x2	Gx67 "A"x2 "C"x1	Cx93	Cx175	CDS MAPK_2342 Conserved protein/domain typically associated with flavoprotein oxygenases, DIM6/NTAB family
2653902	substitution	G	G	G	G	G	G	G	G	C	G	G	Gx255	Gx259 "T"x4	Gx255	Gx127	Gx146	Gx177 "T"x1	Gx70	Cx37	Gx73	Gx133	CDS MAPK_2344 hypothetical
2654509	substitution	C	C	C	C	C	C	C	C	T	C	C	Cx309 "A"x1	Cx200	Cx274 "A"x1 "-"x1	Cx137	Cx157	Cx152 "T"x1	Cx74	Tx52	Cx61	Cx142	CDS MAPK_2345 Arabinose efflux permease
2656481	substitution	A	A	A	A	A	A	A	A	G	A	A	Ax195	Ax215	Ax197	Ax143	Ax180	Ax128 "C"x1	Ax57 "C"x1	Gx45	Ax72 "G"x1	Ax111 "C"x3	CDS MAPK_2346 D-alanine-D-alanine ligase and related ATP-grasp enzymes
2656837	substitution	A	A	A	A	A	A	A	A	G	A	A	Ax108	Ax120	Ax109	Ax85	Ax89	Ax97	Ax55	Gx38	Ax62	Ax128	CDS MAPK_2346 D-alanine-D-alanine ligase and related ATP-grasp enzymes
2657671	substitution	G	G	G	G	G	G	G	G	A	G	G	Gx299	Gx279	Gx271 "T"x2	Gx116	Gx174 "T"x1	Gx131 "T"x1	Gx78	Ax57	Gx76	Gx179 "A"x1	CDS MAPK_2347 asnB_1 AsnB_1
2657675	substitution	T	T	T	T	T	T	T	T	A	T	T	Tx291 "C"x1	Tx271	Tx262 "G"x2	Tx124 "G"x1	Tx184 "G"x2	Tx148	Tx75 "G"x1	Ax56	Tx89	Tx173 "C"x1	CDS MAPK_2347 asnB_1 AsnB_1
2658797	insertion-before	-	-	-	-	-	-	-	-	G	-	-	#VALUE!	#VALUE!	#VALUE!	#VALUE!	#VALUE!	#VALUE!	#VALUE!	Gx27 "-"x2	#VALUE!	#VALUE!	CDS MAPK_2347 asnB_1 AsnB_1
[truncated: 1,740 more rows]
